# Supplementary material for: High-resolution weather network reveals a high spatial variability in air temperature in the Central valley of California with implications for crop and pest management
Source: PLoS One. 2022 May 19;17(5):e0267607. doi: 10.1371/journal.pone.0267607 (PMC9119484; doi:10.1371/journal.pone.0267607)
Supplement: S3 File — (ZIP) [file pone.0267607.s004.zip]

Archive with 5 entries (5 files):
- PLOS code and files/1000Central_ValleyDEM.krig.csv
- PLOS code and files/central_valleyHD.kml
- PLOS code and files/chill_GDD_Map_PLOSone submission.R
- PLOS code and files/Supporting information 4 undelying data.xls
- PLOS code and files/West_Coast.kml
