# Supplementary material for: High-resolution weather network reveals a high spatial variability in air temperature in the Central valley of California with implications for crop and pest management
Source: PLoS One. 2022 May 19;17(5):e0267607. doi: 10.1371/journal.pone.0267607 (PMC9119484; doi:10.1371/journal.pone.0267607)
Supplement: S3 File — (ZIP) [file pone.0267607.s004.zip › PLOS code and files/1000Central_ValleyDEM.krig.csv]

	LONG	LAT	var1.pred	var1.var	var1.stdev
3123	557000	4509000	304.043711298791	349.46799991957	18.6940632265853
3883	547000	4507000	254.247057634319	346.896465877563	18.6251568014222
3884	548000	4507000	209.84929115274	349.960858937682	18.7072408157291
3885	549000	4507000	264.8631289951	347.364266060502	18.6377108589146
3892	556000	4507000	288.511716003979	347.906210552124	18.6522441157123
3900	564000	4507000	290.489033968652	348.194455804583	18.6599693409336
4268	547000	4506000	225.391350069827	347.060168880018	18.6295509575518
4269	548000	4506000	295.958970802889	347.583566259453	18.6435931692218
4275	554000	4506000	292.419292506207	347.000682142607	18.6279543198551
4276	555000	4506000	270.446050046436	349.593251410486	18.6974129603666
4277	556000	4506000	278.437338580342	346.683706188431	18.6194443039644
4278	557000	4506000	276.659849838599	350.491266838037	18.7214119883634
4279	558000	4506000	283.150154696185	346.775037244688	18.6218967144781
4280	559000	4506000	264.075297858972	349.141022188326	18.6853156834003
4282	561000	4506000	296.988444681237	348.15779304516	18.6589869244061
4283	562000	4506000	291.001797914517	348.229315794983	18.6609034024343
4285	564000	4506000	286.237295978276	349.617905559994	18.6980722418113
4286	565000	4506000	272.444111134905	347.296917151783	18.6359039800001
4287	566000	4506000	282.781699990879	347.474052090368	18.640655892172
4288	567000	4506000	287.672235633236	347.511256691852	18.6416538078533
4290	569000	4506000	302.89319714113	348.324369812042	18.6634501047379
4293	572000	4506000	290.77099706191	346.121203646215	18.6043329266656
4652	546000	4505000	259.444746672565	348.692163512764	18.6733008199612
4653	547000	4505000	237.32193309056	345.079976549621	18.5763283925974
4660	554000	4505000	270.435363142956	346.011436153678	18.6013826409135
4661	555000	4505000	259.631290240025	347.651251204333	18.6454083142293
4662	556000	4505000	337.330751092489	348.03729176573	18.6557576036389
4663	557000	4505000	255.109554712216	347.626753419562	18.644751363844
4664	558000	4505000	257.892478917078	347.640194207879	18.6451118046495
4665	559000	4505000	252.986889505786	347.562028302649	18.6430155367271
4666	560000	4505000	273.486715716907	347.731968221617	18.6475727166196
4667	561000	4505000	264.175468105677	348.939216819611	18.6799147969045
4668	562000	4505000	287.908330689489	348.189077825216	18.6598252356558
4669	563000	4505000	272.159135761513	347.739559854386	18.6477762710299
4670	564000	4505000	255.760403665194	348.973401832643	18.6808297950772
4671	565000	4505000	248.917781886526	346.999961568374	18.6279349786382
4672	566000	4505000	249.490752575888	350.098731057814	18.7109254463218
4673	567000	4505000	264.717592130046	346.706026886448	18.6200436864807
4674	568000	4505000	253.300513019509	350.09323241778	18.7107785091316
4675	569000	4505000	260.72995014492	346.834972922526	18.6235059245709
4676	570000	4505000	258.683428917673	348.772204845839	18.675443899566
4677	571000	4505000	258.211358164312	347.381534294574	18.638174113753
4678	572000	4505000	268.435653511825	347.842240703187	18.6505292338632
4679	573000	4505000	281.534028312	348.360534161966	18.6644189344851
5037	546000	4504000	230.178897977812	347.534261900296	18.6422708353971
5038	547000	4504000	278.642434902023	347.451715950285	18.6400567582367
5041	550000	4504000	289.184807806208	347.74836211155	18.6480122831242
5042	551000	4504000	285.423049333629	348.702518592341	18.6735780875637
5043	552000	4504000	277.846627893022	346.750082328457	18.621226660144
5044	553000	4504000	266.040425295285	346.532906293218	18.6153943362266
5045	554000	4504000	246.37327654944	345.977468698322	18.6004695827369
5046	555000	4504000	252.406758826606	347.331875687871	18.6368418914759
5047	556000	4504000	268.459740752049	345.428745855511	18.5857134879324
5048	557000	4504000	239.953980178852	348.574371042948	18.6701465190541
5049	558000	4504000	265.505540949242	345.201516149054	18.5795994614807
5050	559000	4504000	229.696959742545	348.491310484552	18.6679219648185
5051	560000	4504000	237.384129140094	345.522273141201	18.5882294245902
5052	561000	4504000	249.471212377736	347.565120590243	18.6430984707543
5053	562000	4504000	251.788171618743	346.1998980013	18.6064477534348
5054	563000	4504000	255.623831818441	346.262636808405	18.6081336196945
5055	564000	4504000	231.282221371717	346.920815987559	18.6258104786761
5056	565000	4504000	236.977794952191	345.593650130141	18.5901492767041
5057	566000	4504000	233.441373357374	347.842104838296	18.6505255914759
5058	567000	4504000	217.457417083687	345.911372896406	18.5986927738593
5059	568000	4504000	217.499290417496	347.935389793145	18.6530262904748
5060	569000	4504000	209.932810174852	348.07909794666	18.6568780332257
5061	570000	4504000	226.281779290131	347.702203238493	18.6467746068454
5062	571000	4504000	220.773148595248	348.141114428257	18.6585399865117
5063	572000	4504000	254.082052526431	348.989780928354	18.6812681830853
5064	573000	4504000	280.362887779711	348.550760932482	18.6695142125467
5065	574000	4504000	290.298351862537	347.732101267887	18.6475762840077
5422	546000	4503000	221.308565613813	349.374243336188	18.6915554017366
5425	549000	4503000	312.33314510588	346.711131461572	18.6201807580263
5426	550000	4503000	279.595936910339	349.474094917922	18.6942262454995
5427	551000	4503000	253.581679720797	347.015586469253	18.6283543682541
5428	552000	4503000	246.353393520402	348.316454492137	18.6632380494955
5429	553000	4503000	252.687243694896	347.693069990887	18.6465297036979
5430	554000	4503000	236.852741674413	347.50314678168	18.6414362853746
5431	555000	4503000	234.731095350845	348.745028065489	18.6747162780453
5432	556000	4503000	229.252621046697	347.042834396727	18.6290857101664
5433	557000	4503000	229.296362977061	347.693474410307	18.6465405480563
5434	558000	4503000	234.85617512714	346.96063081627	18.6268792559642
5435	559000	4503000	219.493620817672	347.528660497006	18.6421206008599
5436	560000	4503000	225.66225955455	347.308231791056	18.6362075485077
5437	561000	4503000	235.243840178131	349.774957301752	18.7022714476545
5438	562000	4503000	238.959176761933	348.156333253977	18.658947806722
5439	563000	4503000	227.607407144243	349.08237195007	18.6837461968972
5440	564000	4503000	209.782714735542	347.003248017496	18.6280231913506
5441	565000	4503000	218.274492558102	348.688782672649	18.6732102936975
5442	566000	4503000	213.506774177042	347.557820650136	18.6429026884264
5443	567000	4503000	198.016642329806	345.831119299057	18.5965351423069
5444	568000	4503000	201.754918411096	348.454091779535	18.6669250756394
5445	569000	4503000	204.6876332357	345.469396119249	18.5868070447629
5446	570000	4503000	209.326947660182	348.044218523708	18.6559432493698
5447	571000	4503000	228.09941132679	345.490235632728	18.5873676359168
5448	572000	4503000	253.659699237183	347.29377575816	18.6358196964384
5449	573000	4503000	249.041741563604	346.534978408349	18.6154499920993
5807	546000	4502000	218.208942568418	347.382792981441	18.6382078800898
5808	547000	4502000	253.942655683783	345.733768486403	18.5939175131655
5811	550000	4502000	289.31287765208	347.820750296391	18.6499530909971
5812	551000	4502000	246.1635653949	348.201491844283	18.6601578729732
5813	552000	4502000	231.569731660866	347.398583494513	18.638631481268
5814	553000	4502000	243.227618611359	348.551193355294	18.6695257935303
5815	554000	4502000	226.095922892654	348.570915038545	18.6700539645322
5816	555000	4502000	223.980477994904	349.176490685452	18.686264760124
5817	556000	4502000	220.221109124732	347.556203090202	18.6428593056484
5818	557000	4502000	217.775832059196	347.587895907948	18.6437092851167
5819	558000	4502000	211.670303404137	347.007086140051	18.6281262111907
5820	559000	4502000	209.850309628037	347.637364516436	18.6450359215646
5821	560000	4502000	211.952521505393	346.887699319847	18.6249214580853
5822	561000	4502000	223.053021689275	349.403036088942	18.6923255933804
5823	562000	4502000	226.095053112844	347.154213250728	18.6320748509319
5824	563000	4502000	210.775909674164	348.186300886439	18.6597508259473
5825	564000	4502000	199.366703522779	347.784722474463	18.6489871702048
5826	565000	4502000	210.616158613613	347.34563732345	18.6372110929573
5827	566000	4502000	195.287876338964	348.780497200738	18.6756659105034
5828	567000	4502000	188.292642430178	346.88431320781	18.6248305551436
5829	568000	4502000	186.276010148088	350.152708493272	18.7123677949444
5830	569000	4502000	192.412220259946	346.813083133073	18.6229182227994
5831	570000	4502000	197.94120901075	347.667155941724	18.6458348148246
5832	571000	4502000	221.797921478944	347.167499184053	18.6324313814395
5833	572000	4502000	234.48060292293	349.411705515932	18.6925574899726
5834	573000	4502000	252.564381387187	348.01147993955	18.6550657983174
5835	574000	4502000	297.462283808626	348.775204503991	18.675524209617
5839	578000	4502000	298.568578208622	345.914752940636	18.5987836414276
6192	546000	4501000	225.39425292756	347.249379095208	18.6346284936193
6193	547000	4501000	209.636734794176	345.902464563494	18.5984532841711
6194	548000	4501000	239.441080502616	348.175914591527	18.6594725164332
6195	549000	4501000	329.943012385956	345.794991466733	18.5955637577013
6197	551000	4501000	246.4200835136	345.39242284966	18.5847362867935
6198	552000	4501000	227.866891808381	347.414111134089	18.6390480211327
6199	553000	4501000	232.175270538498	345.905725976917	18.5985409636594
6200	554000	4501000	216.178771573604	346.648183577762	18.6184903678511
6201	555000	4501000	224.743607924177	347.04703265081	18.629198389915
6202	556000	4501000	211.437542631083	345.923007392172	18.5990055484741
6203	557000	4501000	208.358756243271	347.925344762066	18.6527570284413
6204	558000	4501000	209.588271576134	345.196552743164	18.5794658896095
6205	559000	4501000	202.054039914138	348.791159842501	18.6759513771722
6206	560000	4501000	202.995004734159	345.438834246766	18.5859848877256
6207	561000	4501000	213.165527927568	347.938656727101	18.65311386142
6208	562000	4501000	214.64963288573	345.779684174066	18.5951521686182
6209	563000	4501000	198.469453347353	347.010415601592	18.6282155774941
6210	564000	4501000	178.600851681296	346.43649506024	18.6128045995288
6211	565000	4501000	191.20679748468	346.62366267675	18.6178318468277
6212	566000	4501000	182.398103690366	347.316384310603	18.6364262751903
6213	567000	4501000	196.868868653318	347.880004477215	18.6515416112775
6214	568000	4501000	179.09446225887	347.537522353744	18.6423582830538
6215	569000	4501000	234.710579150197	347.211012563706	18.6335990233692
6216	570000	4501000	250.618232243586	347.518026266201	18.6418353781542
6217	571000	4501000	252.348070243582	347.02310152995	18.6285560774299
6218	572000	4501000	261.467439585743	349.477511667859	18.6943176304421
6219	573000	4501000	268.244671607172	347.237496120819	18.6343096496978
6220	574000	4501000	292.294239464679	348.205271674825	18.6602591534744
6221	575000	4501000	289.837034545523	347.821711303323	18.649978855305
6222	576000	4501000	280.315944466743	347.33975065604	18.6370531644904
6224	578000	4501000	272.523788075706	346.875616684985	18.6245970878563
6225	579000	4501000	288.815160968973	350.135768997727	18.7119151611407
6226	580000	4501000	297.910659821973	346.815923079849	18.6229944713478
6577	546000	4500000	253.652066585158	348.497310224344	18.6680826606362
6578	547000	4500000	218.726106371708	346.975831333944	18.6272872779142
6579	548000	4500000	241.357191729557	349.734076534502	18.7011784798312
6581	550000	4500000	294.365062741665	347.800707399574	18.6494157388261
6582	551000	4500000	237.677210817645	346.93461965925	18.6261810272329
6583	552000	4500000	224.280711404342	349.496067995482	18.6948139331602
6584	553000	4500000	216.028087827007	347.494918803771	18.6412155935114
6585	554000	4500000	206.256699241575	348.618944935969	18.6713402019236
6586	555000	4500000	215.776168516696	348.478484857088	18.6675784411661
6587	556000	4500000	210.686777491311	348.040668535589	18.6558481055027
6588	557000	4500000	198.640631835881	349.888641047006	18.7053105038918
6589	558000	4500000	204.528718320641	347.782188269488	18.648919225239
6590	559000	4500000	198.252755267667	347.633786290348	18.6449399647826
6591	560000	4500000	204.126740183652	347.928587658171	18.6528439563025
6592	561000	4500000	214.172548085871	347.892263689559	18.6518702464273
6593	562000	4500000	207.803443360769	345.90640116323	18.5985591152441
6594	563000	4500000	199.348618338861	347.237681691047	18.6343146289593
6595	564000	4500000	176.237408671397	345.932526622747	18.5992614536908
6596	565000	4500000	185.244298198215	346.392361549662	18.6116189932435
6597	566000	4500000	191.295226327668	346.715734753286	18.6203043679014
6598	567000	4500000	185.710434903188	345.735604944098	18.5939668963914
6599	568000	4500000	222.157554091748	348.061203115475	18.6563984497404
6600	569000	4500000	240.795680287577	345.257268590356	18.5810997680534
6601	570000	4500000	244.95641078135	347.595550674625	18.6439145748586
6602	571000	4500000	242.603093714279	345.194267968023	18.579404402941
6603	572000	4500000	253.050816460855	348.050742773372	18.6561181056878
6604	573000	4500000	261.616114849288	345.606752609388	18.5905016771842
6605	574000	4500000	273.210300388332	346.987413435698	18.6275981660465
6606	575000	4500000	259.970804680199	346.303307845141	18.6092264171604
6607	576000	4500000	292.423397821787	346.531354638743	18.615352659532
6609	578000	4500000	224.048971352569	347.976524878368	18.6541288962623
6610	579000	4500000	243.766066486742	347.550855709546	18.642715888774
6611	580000	4500000	294.118318605628	347.222076491503	18.6338959021323
6962	546000	4499000	248.377253386718	347.19833792401	18.633258918504
6963	547000	4499000	209.182334513771	348.06057170844	18.6563815277358
6964	548000	4499000	252.436539406866	347.582200454104	18.6435565398371
6965	549000	4499000	262.234071249313	347.387729625764	18.6383403130687
6966	550000	4499000	265.143026120846	347.47931805359	18.640797141045
6967	551000	4499000	225.545800283561	347.16116640745	18.6322614410449
6968	552000	4499000	214.075914030288	347.616155401185	18.6444671525143
6969	553000	4499000	200.926180965571	347.314863240127	18.6363854660749
6970	554000	4499000	197.063384669011	348.628206701081	18.6715882211739
6971	555000	4499000	208.645843499737	347.797091874278	18.6493188045644
6972	556000	4499000	206.588825737297	347.614039254798	18.644410402445
6973	557000	4499000	198.402953928463	348.588804636516	18.6705330571068
6974	558000	4499000	192.630136309238	346.967995221146	18.6270769371135
6975	559000	4499000	191.609362701102	349.695886621435	18.7001573956327
6976	560000	4499000	205.199237703141	346.690335357564	18.6196223204866
6977	561000	4499000	202.995014524033	350.509380168853	18.7218957418541
6978	562000	4499000	203.360354586191	346.781172415324	18.6220614437641
6979	563000	4499000	208.904405383072	349.253515147823	18.6883256378902
6980	564000	4499000	174.835642178203	347.252342833359	18.6347080157796
6981	565000	4499000	180.01078791416	348.334454963017	18.6637202873119
6982	566000	4499000	181.655495794576	348.127026252192	18.6581624564744
6983	567000	4499000	205.843358525948	347.74329120445	18.6478763188855
6984	568000	4499000	225.044488722977	349.425786801404	18.6929341410439
6985	569000	4499000	238.48664026553	347.488981709083	18.6410563463845
6986	570000	4499000	225.301126533776	347.524315430183	18.6420040615322
6987	571000	4499000	242.216342377494	347.628619165368	18.6448013978526
6988	572000	4499000	252.179450169201	347.689221413914	18.6464265052024
6989	573000	4499000	256.075767398452	348.310774714738	18.6630858840316
6990	574000	4499000	253.54071293846	347.344202592778	18.6371726018937
6991	575000	4499000	286.077324829598	345.961735754905	18.6000466600196
6992	576000	4499000	276.018308951126	346.462206429235	18.6134952770627
6993	577000	4499000	210.063397715723	346.589494778775	18.6169142120485
6994	578000	4499000	219.536732868614	345.790561625674	18.5954446471622
6995	579000	4499000	249.450894588377	347.900185965872	18.6520826173881
7344	543000	4498000	273.070894422582	347.282847927354	18.6355264998699
7345	544000	4498000	285.306801619541	345.875650876381	18.5977324122158
7346	545000	4498000	266.267096223218	346.448306373597	18.6131218868194
7347	546000	4498000	210.870828022342	346.65209185973	18.6185953245601
7348	547000	4498000	230.731432795604	345.761148227541	18.594653753903
7349	548000	4498000	239.730762807151	347.832391370281	18.6502651823045
7350	549000	4498000	234.971051616292	345.261060036256	18.5812017920332
7351	550000	4498000	233.952091363343	347.566179321166	18.6431268654474
7352	551000	4498000	223.306902322618	345.047673774893	18.5754589115557
7353	552000	4498000	218.215551936942	348.454246157342	18.6669292107015
7354	553000	4498000	214.044870901123	345.395916010792	18.5848302658591
7355	554000	4498000	194.383125605626	347.172804759149	18.6325737556342
7356	555000	4498000	203.779333616171	345.999508717984	18.6010620319912
7357	556000	4498000	209.74412122957	346.292347670261	18.6089319325495
7358	557000	4498000	199.329530422211	346.769234932964	18.6217409211106
7359	558000	4498000	187.992744016189	345.986646693261	18.6007162951662
7360	559000	4498000	187.41882711824	347.708313418452	18.6469384462558
7361	560000	4498000	202.96824923286	348.029827644643	18.6555575538402
7362	561000	4498000	196.348103834662	347.628454494792	18.6447969818604
7363	562000	4498000	205.00628887312	347.607758820532	18.6442419749512
7364	563000	4498000	208.411802994773	347.55544476125	18.6428389673153
7365	564000	4498000	204.956060971245	347.62696927657	18.6447571525233
7366	565000	4498000	169.482006208253	349.060909468166	18.6831718256876
7367	566000	4498000	162.130560481187	347.98207800678	18.6542777401533
7368	567000	4498000	212.256639486819	347.871052018481	18.6513016172727
7369	568000	4498000	220.998822015886	348.641913473057	18.67195526647
7370	569000	4498000	209.524400578684	347.096308384198	18.6305208833301
7371	570000	4498000	228.774164126855	349.618165515431	18.6980791932068
7372	571000	4498000	228.641049920913	346.723041014347	18.6205005575668
7373	572000	4498000	220.474471931734	350.689019298109	18.7266926951373
7374	573000	4498000	251.010580850646	346.734471389751	18.6208074849012
7375	574000	4498000	259.658240985665	349.374791052268	18.6915700531622
7376	575000	4498000	239.686496152112	347.13285058239	18.6315015654238
7377	576000	4498000	197.804496861707	348.422629453362	18.6660823274023
7378	577000	4498000	215.582907678063	347.944551420834	18.6532718690538
7379	578000	4498000	248.433138085368	347.8203504345	18.6499423708091
7382	581000	4498000	281.203460933993	347.550829154267	18.642715176558
7383	582000	4498000	283.148553756788	347.706541414833	18.6468909315959
7731	545000	4497000	249.694913419427	348.318753086031	18.6632996301841
7732	546000	4497000	236.342079200505	348.150917353558	18.6588026773841
7733	547000	4497000	209.426827536676	347.680256268614	18.6461861051694
7734	548000	4497000	232.38200546125	349.335899092284	18.6905296632354
7735	549000	4497000	226.100943088531	347.345111918894	18.6371969973731
7736	550000	4497000	225.222740287298	347.506382437645	18.641523071832
7737	551000	4497000	220.761001414646	347.360025584854	18.6375970979323
7738	552000	4497000	217.767499480102	347.529768399918	18.6421503158814
7739	553000	4497000	210.052587162881	347.808385463323	18.649621590352
7740	554000	4497000	207.023960528716	347.592978236654	18.6438455860548
7741	555000	4497000	194.135477297225	348.78334632328	18.6757421893557
7742	556000	4497000	207.300102489833	346.691538308831	18.6196546237794
7743	557000	4497000	200.318932875219	346.621226721134	18.6177664267531
7744	558000	4497000	184.585889304575	345.963930312505	18.6001056532619
7745	559000	4497000	197.390707643784	347.372676499629	18.6379364871659
7746	560000	4497000	200.747731805823	345.429928903897	18.585745314727
7747	561000	4497000	193.918401490765	348.555409358751	18.6696387045586
7748	562000	4497000	202.222900616111	345.209919083466	18.579825593462
7749	563000	4497000	204.900836930079	348.682201462098	18.6730340722149
7750	564000	4497000	198.441351744527	345.484739629621	18.5872197929013
7751	565000	4497000	160.915885586639	347.689745641514	18.6464405622498
7752	566000	4497000	181.836153817347	345.983638127712	18.6006354226868
7753	567000	4497000	207.709263419502	346.446529584904	18.6130741572934
7754	568000	4497000	199.11144210913	346.642064338273	18.6183260348043
7755	569000	4497000	217.819593632851	345.797864181147	18.5956409994694
7756	570000	4497000	202.604722097753	347.490634077088	18.6411006669962
7757	571000	4497000	224.125468365671	345.993311561093	18.6008954505178
7758	572000	4497000	243.89849422414	347.814456643447	18.6497843591674
7759	573000	4497000	222.581290708776	347.811473054843	18.6497043691004
7760	574000	4497000	195.730563333557	347.58444113595	18.6436166324013
7761	575000	4497000	188.725833173935	347.670557262639	18.6459260231998
7762	576000	4497000	236.289925732959	349.412266453926	18.6925724942803
7763	577000	4497000	273.002578406931	347.892348870854	18.651872529879
7766	580000	4497000	265.597819987944	347.211938961033	18.6336238816027
8114	543000	4496000	300.670293654025	347.57149985747	18.6432695592128
8115	544000	4496000	283.076720025428	347.626941082655	18.6447563964417
8116	545000	4496000	242.172371449033	348.874574740487	18.6781844605006
8117	546000	4496000	213.040510416916	348.102440450207	18.6575035964141
8118	547000	4496000	197.920332469398	347.819095092013	18.6499087153802
8119	548000	4496000	230.633508652012	348.842568263213	18.6773276531524
8120	549000	4496000	225.027218035921	347.116135824569	18.631052998276
8121	550000	4496000	216.944103301353	349.848293216983	18.7042319600935
8122	551000	4496000	212.190166344375	346.769474724011	18.6217473595796
8123	552000	4496000	213.972293687973	348.067756961121	18.6565740949704
8124	553000	4496000	203.005967519038	346.767757667559	18.6217012559959
8125	554000	4496000	198.427551890628	349.255515631273	18.6883791600896
8126	555000	4496000	190.107980938619	347.10023670695	18.6306263101096
8127	556000	4496000	202.93941965017	348.210105961301	18.660388687305
8128	557000	4496000	198.595168022882	347.765588104337	18.6484741494938
8129	558000	4496000	183.613174335195	347.478648812974	18.6407791900707
8130	559000	4496000	193.97460441907	348.769919702379	18.6753827190336
8131	560000	4496000	196.826909432629	347.066541761568	18.6297219990414
8132	561000	4496000	193.088819478562	347.701877654001	18.6467658765267
8133	562000	4496000	199.00598577566	346.993727023846	18.6277676339342
8134	563000	4496000	203.946115816211	347.522346889997	18.6419512629445
8135	564000	4496000	178.867149454347	347.307898024381	18.6361985937149
8136	565000	4496000	155.820229381238	347.606476395864	18.6442075829428
8137	566000	4496000	170.821888315905	348.08597146251	18.6570622409454
8138	567000	4496000	184.975223569946	349.498000584046	18.6948656209144
8139	568000	4496000	209.833196533823	346.758682365617	18.6214575789764
8140	569000	4496000	186.182238635011	346.322150428751	18.6097326802067
8141	570000	4496000	219.184779231249	347.198848536688	18.6332726201461
8142	571000	4496000	217.700505481677	345.700959688509	18.5930352467936
8143	572000	4496000	198.492100217614	348.163492707594	18.6591396561469
8144	573000	4496000	189.476895293579	345.377782829733	18.5843424104737
8145	574000	4496000	215.332860597108	348.781057996247	18.6756809245673
8146	575000	4496000	244.466457056192	345.237950545091	18.5805799302683
8147	576000	4496000	276.862151973929	348.134560003527	18.65836434427
8148	577000	4496000	286.630963735915	345.838619102918	18.5967367864074
8149	578000	4496000	257.899409454265	346.721901289287	18.6204699535024
8150	579000	4496000	283.809223027141	346.416623272093	18.6122707715123
8501	545000	4495000	245.784148455799	347.38884219709	18.6383701593538
8502	546000	4495000	223.576696292336	346.181872846817	18.605963367878
8503	547000	4495000	189.115497536391	346.287192419225	18.6087934165336
8504	548000	4495000	231.774055559515	346.88199477834	18.624768314756
8505	549000	4495000	212.78248996295	345.621467112863	18.5908974262369
8506	550000	4495000	208.702059199847	347.720882713345	18.6472754769523
8507	551000	4495000	201.101584171474	345.671274218382	18.5922369342256
8508	552000	4495000	187.576902424123	348.208941270362	18.6603574797045
8509	553000	4495000	212.106018217094	348.353441752162	18.6642289353769
8510	554000	4495000	204.945576463332	347.896282163904	18.6519779692102
8511	555000	4495000	190.839334301106	348.346898852464	18.6640536554218
8512	556000	4495000	189.699980235129	347.312841324063	18.6363312195309
8513	557000	4495000	200.364849848866	348.64373026169	18.6720039166044
8514	558000	4495000	182.382152426272	348.569968827876	18.6700286241847
8515	559000	4495000	187.476160203254	349.181062492331	18.6863870904017
8516	560000	4495000	184.92527166944	347.58072042283	18.6435168469586
8517	561000	4495000	191.574227469594	347.621176624874	18.6446018092335
8518	562000	4495000	194.179905433839	347.01869861313	18.6284379005093
8519	563000	4495000	202.16790559771	347.672695779073	18.6459833685186
8520	564000	4495000	181.168350183095	346.846348746456	18.6238113378131
8521	565000	4495000	152.803953829568	349.666036822559	18.6993592623533
8522	566000	4495000	161.439822669184	347.025343517112	18.6286162534181
8523	567000	4495000	177.784878070804	348.470040149124	18.6673522533091
8524	568000	4495000	179.54896089836	347.539523374776	18.6424119516434
8525	569000	4495000	217.330000409877	347.614615700644	18.644425861384
8526	570000	4495000	219.028642237078	348.394714375575	18.6653345637193
8527	571000	4495000	173.727409853143	347.098652823896	18.6305838025516
8528	572000	4495000	185.310606592283	349.606507878376	18.6977674570622
8529	573000	4495000	216.965150785375	346.928135894865	18.6260069766675
8530	574000	4495000	221.956841966279	347.579148365966	18.6434746859582
8531	575000	4495000	251.429600201277	347.136089429932	18.6315884838071
8532	576000	4495000	247.4912924345	347.555422083756	18.6428383591061
8533	577000	4495000	234.124440911576	347.799512209722	18.6493836951713
8885	544000	4494000	304.978516100641	347.508968499501	18.6415924346473
8886	545000	4494000	233.821360408662	349.754318715175	18.7017196726711
8887	546000	4494000	219.231471363792	348.31406324443	18.6631739863409
8888	547000	4494000	185.168203883008	349.068681565746	18.6833798218028
8889	548000	4494000	177.64584551456	347.044998421458	18.6291437919583
8890	549000	4494000	176.6853483365	348.620327160078	18.6713772164797
8891	550000	4494000	160.444144509255	347.55094064194	18.6427181666714
8892	551000	4494000	156.164673734079	348.4509845243	18.6668418465551
8893	552000	4494000	154.456344786427	348.16761701575	18.6592501729236
8894	553000	4494000	168.972793873493	345.850727289884	18.5970623295693
8895	554000	4494000	198.017208197312	348.185947906359	18.6597413676171
8896	555000	4494000	196.345893856366	345.457468586178	18.5864861817983
8897	556000	4494000	180.964056273897	347.325810976017	18.6366791831597
8898	557000	4494000	195.65904721745	345.940193303896	18.5994675543118
8899	558000	4494000	189.765163421647	346.640759667651	18.6182909975016
8900	559000	4494000	180.260601551804	347.032250486546	18.6288016384991
8901	560000	4494000	184.345051086493	345.969997586782	18.6002687503913
8902	561000	4494000	186.255545328491	347.808725418458	18.6496307046134
8903	562000	4494000	197.146498440231	345.255572930832	18.581054139387
8904	563000	4494000	199.687394194591	348.57581545218	18.6701852013358
8905	564000	4494000	170.865356764117	345.57946228679	18.5897676770526
8906	565000	4494000	151.451925473603	348.193085143143	18.6599326135745
8907	566000	4494000	155.072931173011	345.826870726122	18.5964209117271
8908	567000	4494000	182.125807757914	347.307722327713	18.6361938798595
8909	568000	4494000	189.71147045299	346.402918701861	18.6119026083273
8910	569000	4494000	210.950178183475	346.9152352391	18.6256606658422
8911	570000	4494000	179.263880757439	349.22027154142	18.6874361949792
8912	571000	4494000	186.912955344733	348.034193758296	18.6556745725877
8913	572000	4494000	213.620166547852	349.786815447584	18.7025884691821
8914	573000	4494000	248.36365760993	347.236202855761	18.6342749484857
8915	574000	4494000	232.308191193176	347.600417758141	18.644045101805
8916	575000	4494000	206.833087258733	346.879573217298	18.6247033054838
8917	576000	4494000	246.527079296719	347.85512314183	18.6508745945554
8920	579000	4494000	280.823032550284	347.283420448575	18.635541860879
9272	546000	4493000	231.447062161903	347.250083606388	18.6346473968892
9273	547000	4493000	225.830515666276	348.070581051812	18.6566497810248
9274	548000	4493000	212.039632723033	347.877968922192	18.6514870431875
9275	549000	4493000	210.366977868512	347.325871527094	18.6366808076732
9276	550000	4493000	197.746690566883	348.791902531337	18.6759712607226
9277	551000	4493000	176.312517421142	346.883542797226	18.6248098727806
9278	552000	4493000	166.21107198957	349.996271301862	18.7081872799548
9279	553000	4493000	149.050485495626	346.752985481987	18.6213046127812
9280	554000	4493000	167.350522324995	347.860034857183	18.6510062692924
9281	555000	4493000	179.644529026401	346.951691752487	18.6266393037629
9282	556000	4493000	174.757962802198	349.413646513091	18.6926094088838
9283	557000	4493000	180.48311952231	347.507300100954	18.6415476852367
9284	558000	4493000	188.89436857797	348.631455385688	18.6716752163722
9285	559000	4493000	172.373840918401	348.449401933937	18.6667994560915
9286	560000	4493000	185.672158314254	348.121395384522	18.6580115603063
9287	561000	4493000	185.463250910659	349.792904036568	18.7027512424394
9288	562000	4493000	192.940803479805	347.89499017343	18.651943335037
9289	563000	4493000	192.419441767057	347.686020122	18.6463406630363
9290	564000	4493000	165.262463305996	348.015842970089	18.6551827375153
9291	565000	4493000	150.351264343556	347.966495861523	18.6538600793917
9292	566000	4493000	153.044994184097	345.843386319645	18.5968649594399
9293	567000	4493000	174.563557159957	347.560979061673	18.6429873963824
9294	568000	4493000	188.261571948273	345.712844203959	18.593354839941
9295	569000	4493000	194.499605883956	346.773786269311	18.6218631256196
9296	570000	4493000	162.240349401198	346.404889908227	18.6119555637828
9297	571000	4493000	193.678365497852	346.196346572245	18.6063523177501
9298	572000	4493000	209.108973099406	347.68186419067	18.6462292217668
9299	573000	4493000	220.161278428385	345.486363055863	18.5872634633467
9300	574000	4493000	205.74277467035	348.252214125897	18.6615169299255
9301	575000	4493000	196.343231462682	345.346358314012	18.583496934485
9302	576000	4493000	255.178868273385	348.687021281966	18.6731631300636
9304	578000	4493000	277.590137330894	347.683173297579	18.6462643255312
9305	579000	4493000	261.573942630122	348.611637935893	18.6711445266725
9306	580000	4493000	314.06768759919	347.173840751734	18.63260155619
9656	545000	4492000	264.42230604402	347.626155193522	18.6447353210906
9657	546000	4492000	246.214218525021	345.915863031226	18.5988134845002
9658	547000	4492000	285.25104119267	346.86399753577	18.6242851550273
9659	548000	4492000	229.98296682994	346.514568941416	18.6149017977914
9660	549000	4492000	234.737211161005	346.513488569998	18.6148727787755
9661	550000	4492000	217.739157808737	347.295254538499	18.6358593721486
9662	551000	4492000	190.788057414849	348.042214430669	18.6558895373732
9663	552000	4492000	156.555686607436	347.587900410538	18.6437094058703
9664	553000	4492000	147.2467598892	347.425019108971	18.6393406296728
9665	554000	4492000	165.623112950133	347.491368923875	18.6411203773774
9666	555000	4492000	172.837384655253	347.21453887639	18.6336936455548
9667	556000	4492000	178.551006920461	347.625964402935	18.6447302046164
9668	557000	4492000	174.530316156989	347.340763868609	18.6370803472167
9669	558000	4492000	178.126131493819	348.675998242073	18.6728679704558
9670	559000	4492000	183.211487546723	347.758707609693	18.6482896698248
9671	560000	4492000	176.212153553152	347.694686115461	18.6465730394478
9672	561000	4492000	182.853706329802	348.455675310903	18.6669674910228
9673	562000	4492000	189.665210367545	347.04799601024	18.6292242460667
9674	563000	4492000	180.544442607319	349.440343174156	18.6933234919357
9675	564000	4492000	156.166159631818	346.732861033241	18.6207642440701
9676	565000	4492000	152.624302260548	348.275874636631	18.6621508577289
9677	566000	4492000	148.830124477121	346.748856298707	18.6211937398951
9678	567000	4492000	153.262040620336	349.731198746246	18.7011015383118
9679	568000	4492000	174.726555356785	347.110445295328	18.6309002813962
9680	569000	4492000	163.852056156076	348.82869264242	18.6769561931922
9681	570000	4492000	168.303555413963	347.849628483169	18.6507272909978
9682	571000	4492000	196.978959039454	348.226661364381	18.6608322795201
9683	572000	4492000	198.172050653281	349.004686446689	18.6816671217183
9684	573000	4492000	191.919259567577	347.918860516847	18.6525832129721
9685	574000	4492000	191.964488237273	347.653915847789	18.6454797698474
9686	575000	4492000	217.593193507539	347.930838672154	18.652904295904
9687	576000	4492000	243.844950019542	347.841718585808	18.6505152364702
9688	577000	4492000	271.104300914323	348.375775856386	18.6648272388572
9689	578000	4492000	261.208415817362	348.059484414646	18.6563523877163
9690	579000	4492000	296.003115979703	345.543196852358	18.5887922375919
10041	545000	4491000	278.449578494275	347.872325964952	18.6513357689189
10042	546000	4491000	308.043036847171	345.878722682704	18.5978149975395
10043	547000	4491000	298.619782973352	346.985886613734	18.6275571832093
10044	548000	4491000	240.834448208981	346.104022612251	18.6038711727493
10045	549000	4491000	223.998305496729	346.237344689339	18.6074540087928
10046	550000	4491000	213.575418157051	346.83419016937	18.6234849093657
10047	551000	4491000	196.584257846581	345.623027474622	18.5909393919356
10048	552000	4491000	153.543187567502	347.9483739809	18.6533743322998
10049	553000	4491000	146.745156698092	345.179589276224	18.579009372844
10050	554000	4491000	164.111259847943	347.569455058182	18.6432147189851
10051	555000	4491000	167.422226790537	345.05960026434	18.5757799369055
10052	556000	4491000	168.897206831901	348.474540125545	18.6674727835759
10053	557000	4491000	167.493582676903	345.397352345269	18.5848689084768
10054	558000	4491000	175.254388140902	347.235926644174	18.6342675370988
10055	559000	4491000	177.555264378905	345.955330602998	18.5998744781517
10056	560000	4491000	167.665899672077	346.38905562052	18.6115301794484
10057	561000	4491000	176.66548911605	346.666405920196	18.618979722858
10058	562000	4491000	184.595494549693	346.081016208822	18.6032528394585
10059	563000	4491000	180.177357522755	347.53366522879	18.6422548322028
10060	564000	4491000	150.658957933908	348.062237198201	18.6564261636092
10061	565000	4491000	146.251972330796	347.616544156808	18.6444775780071
10062	566000	4491000	147.197033067151	347.513567015308	18.6417157744481
10063	567000	4491000	156.704696637108	347.519212197981	18.6418671864698
10064	568000	4491000	152.002381240587	347.384315806384	18.6382487322813
10065	569000	4491000	160.095081107912	349.465941331898	18.694008166573
10066	570000	4491000	177.074677333998	347.580540727094	18.6435120277027
10067	571000	4491000	184.274938127014	348.236192391765	18.6610876529683
10068	572000	4491000	179.811437585331	348.068439624101	18.6565923904689
10069	573000	4491000	210.058620728996	347.374401517367	18.6379827641665
10070	574000	4491000	221.073671501243	348.852854975476	18.677603030782
10071	575000	4491000	236.830546816806	346.870947286292	18.6244717317376
10072	576000	4491000	244.877831113848	349.954952608295	18.7070829529431
10073	577000	4491000	258.244434386798	346.714112527146	18.6202608071731
10076	580000	4491000	309.830913365654	349.465796149686	18.6940042834511
10077	581000	4491000	293.648639718259	347.496598870318	18.6412606566809
10078	582000	4491000	245.131779866174	348.808974109778	18.6764283017331
10079	583000	4491000	265.728701687134	348.538270322013	18.6691796906563
10427	546000	4490000	315.878591124479	346.9289585666	18.6260290606076
10428	547000	4490000	269.477289988599	348.838777027738	18.6772261598916
10429	548000	4490000	236.106551518394	347.458921132041	18.640250028689
10430	549000	4490000	215.498704137473	348.050267285184	18.6561053621913
10431	550000	4490000	206.343685709313	348.299430642346	18.6627819641753
10432	551000	4490000	195.560388718434	347.523054289756	18.6419702362641
10433	552000	4490000	157.080026250601	349.453901593851	18.6936861424881
10434	553000	4490000	146.069073368212	347.271477679865	18.6352214282488
10435	554000	4490000	159.957077130789	347.516378067408	18.6417911711136
10436	555000	4490000	166.654057164035	347.334220419514	18.6369047971897
10437	556000	4490000	161.462569536987	347.53578052625	18.6423115660652
10438	557000	4490000	164.807207628736	347.783921882098	18.6489657054245
10439	558000	4490000	172.196332777643	347.664609649905	18.645766534254
10440	559000	4490000	175.135732287331	348.713886224503	18.6738824625332
10441	560000	4490000	169.8624077425	346.782706464944	18.6221026327572
10442	561000	4490000	171.587196875044	346.506351582346	18.6146810765682
10443	562000	4490000	179.359906018144	346.052775098528	18.6024937870848
10444	563000	4490000	182.422185749683	347.159135926673	18.6322069526579
10445	564000	4490000	157.490816526154	345.474342611307	18.5869401088858
10446	565000	4490000	141.019062326735	348.255441386127	18.6616033980504
10447	566000	4490000	141.418821504541	345.123266867499	18.5774935571917
10448	567000	4490000	145.522096094242	347.579624902743	18.6434874662104
10449	568000	4490000	148.87460681066	345.24165505425	18.5806796176634
10450	569000	4490000	169.566043740256	348.076314589965	18.6568034397633
10451	570000	4490000	179.032526036923	345.605574974237	18.5904700041241
10452	571000	4490000	175.282788215464	346.872960344051	18.624525775011
10453	572000	4490000	211.182463919604	346.207969628345	18.6066646562017
10454	573000	4490000	213.976981611738	346.197670535053	18.6063878959634
10455	574000	4490000	230.49181067137	346.983152597993	18.6274837967449
10456	575000	4490000	223.616801367537	348.589889930292	18.6705621214331
10457	576000	4490000	232.067398215816	347.738107690839	18.6477373343481
10458	577000	4490000	252.774568958044	347.668695581266	18.645876101199
10459	578000	4490000	228.630252188647	347.510262273772	18.6416271358959
10460	579000	4490000	226.684355132646	347.260670410303	18.6349314570862
10461	580000	4490000	216.57538680705	347.593304421605	18.6438543338443
10462	581000	4490000	233.938853518919	347.237354056433	18.6343058377937
10464	583000	4490000	308.584189237092	347.541231614289	18.642457767534
10811	545000	4489000	282.306244661859	347.599044281284	18.6440082675718
10812	546000	4489000	268.662990171066	347.686298246713	18.6463481209247
10813	547000	4489000	242.802453947911	347.647645804887	18.6453116306724
10814	548000	4489000	220.971463761485	347.900422724591	18.6520889640971
10815	549000	4489000	211.227162757025	348.753248640902	18.6749363758194
10816	550000	4489000	217.458238556617	348.357592375289	18.6643401269718
10817	551000	4489000	195.480979003846	347.770112588741	18.6485954588741
10818	552000	4489000	152.78708473067	349.040897607228	18.6826362595654
10819	553000	4489000	144.673759671192	347.117085752947	18.6310784914064
10820	554000	4489000	156.885434031621	349.960192877594	18.7072230135206
10821	555000	4489000	165.264938331145	346.788999686677	18.6222716038264
10822	556000	4489000	160.455213924407	348.048890291734	18.6560684575216
10823	557000	4489000	162.560736871523	346.770360623372	18.6217711462517
10824	558000	4489000	160.387525248056	349.374420111223	18.6915601304766
10825	559000	4489000	166.652128826262	347.050731330085	18.6292976606764
10826	560000	4489000	159.975261029638	348.375304074665	18.6648146005972
10827	561000	4489000	165.508828891798	347.631797361428	18.644886627744
10828	562000	4489000	178.759423261395	347.660669437641	18.6456608742528
10829	563000	4489000	177.68404018424	348.524754407234	18.668817702448
10830	564000	4489000	148.723382836563	347.231257556269	18.6341422543746
10831	565000	4489000	136.887823415329	349.741805443265	18.7013851209814
10832	566000	4489000	148.824869296866	347.099466673442	18.6306056443005
10833	567000	4489000	167.946642675525	347.513592904253	18.6417164688301
10834	568000	4489000	156.093796878242	347.305343210941	18.6361300492066
10835	569000	4489000	155.005050819951	347.560089911081	18.642963549583
10836	570000	4489000	161.794356627453	347.931301229458	18.6529166949691
10837	571000	4489000	193.836589833274	347.399589205019	18.6386584604423
10838	572000	4489000	197.868464366377	346.381759308693	18.6113341625122
10839	573000	4489000	207.632308931324	346.531594144811	18.6153590925561
10840	574000	4489000	200.500229359948	346.641723436899	18.6183168798068
10841	575000	4489000	214.360531223011	345.822769594588	18.5963106447109
10842	576000	4489000	221.730362308433	347.489015620882	18.6410572559842
10843	577000	4489000	199.476417440037	345.285590468192	18.5818618676437
10844	578000	4489000	207.104901218952	347.612893785312	18.6443796835752
10845	579000	4489000	235.272998880614	345.061585014807	18.5758333599009
10846	580000	4489000	274.350874460278	347.617086187132	18.6444921139497
11195	544000	4488000	292.016781413044	349.245993750312	18.6881244042925
11196	545000	4488000	264.721854755848	348.876239729337	18.678229030862
11197	546000	4488000	254.350873236502	345.181926355947	18.5790722684408
11198	547000	4488000	236.157748072478	348.107205684745	18.6576312988746
11199	548000	4488000	217.043023686905	345.824168774087	18.5963482644869
11200	549000	4488000	205.926009688383	347.307231840329	18.6361807203174
11201	550000	4488000	192.129347764853	346.417080402041	18.6122830518462
11202	551000	4488000	188.09312849912	346.224747153626	18.6071154979386
11203	552000	4488000	153.741331480091	347.03245129341	18.6288070281865
11204	553000	4488000	146.169516260923	345.575444728713	18.5896596184199
11205	554000	4488000	144.779246099474	347.786209005776	18.649027025713
11206	555000	4488000	159.303710296183	345.63158483834	18.5911695392824
11207	556000	4488000	154.87966155759	348.269722755395	18.6619860345944
11208	557000	4488000	161.513889455961	348.379853233353	18.6649364647553
11209	558000	4488000	159.970008604217	347.913060943688	18.6524277493223
11210	559000	4488000	158.871451730849	348.275799950009	18.6621488567102
11211	560000	4488000	154.115373041185	347.455755123216	18.6401651045053
11212	561000	4488000	165.117918433629	348.453386474223	18.6669061837848
11213	562000	4488000	175.084987717704	348.767149667036	18.67530855614
11214	563000	4488000	178.90228698872	348.856168872091	18.6776917436842
11215	564000	4488000	139.387371640752	347.734221612013	18.6476331369966
11216	565000	4488000	135.765709931516	349.48656160505	18.6945596793573
11217	566000	4488000	153.947168830906	347.087127843355	18.6302744972627
11218	567000	4488000	177.515744153393	347.759566023576	18.6483126856983
11219	568000	4488000	182.492759044236	346.79520848804	18.622438306732
11220	569000	4488000	171.278568187458	350.308907601847	18.7165410159529
11221	570000	4488000	161.241948284201	346.827278403188	18.6232993425759
11222	571000	4488000	163.974268536486	349.090497128931	18.6839636353995
11223	572000	4488000	173.155517867633	347.171244770143	18.6325318937106
11224	573000	4488000	211.748928616689	348.181603393593	18.6596249531868
11225	574000	4488000	249.133077464257	347.837024200665	18.6503893846929
11226	575000	4488000	270.644013873423	347.577481471236	18.6434299813965
11227	576000	4488000	278.529841854429	348.848352128068	18.6774824890312
11230	579000	4488000	266.058852127072	347.294205666217	18.6358312308901
11580	544000	4487000	274.527931397574	358.048535248718	18.9221704687575
11581	545000	4487000	258.121705524194	347.609859106213	18.6442983001832
11582	546000	4487000	245.934880083035	347.070968075495	18.6298407957635
11583	547000	4487000	231.234496883128	347.59514662083	18.6439037387783
11584	548000	4487000	203.27206440868	347.525539147854	18.6420368830194
11585	549000	4487000	174.921635662353	349.417110500235	18.6927020652509
11586	550000	4487000	181.699929728585	348.34083699266	18.6638912607382
11587	551000	4487000	162.689023414046	348.849220837747	18.6775057445513
11588	552000	4487000	149.054550257287	349.532895624675	18.6957988763432
11589	553000	4487000	144.772231649657	348.501732822851	18.6682011137348
11590	554000	4487000	140.027758889418	347.602170097658	18.6440920963628
11591	555000	4487000	139.826264439183	348.406492373579	18.6656500656575
11592	556000	4487000	142.251119516997	348.142086764779	18.6585660425655
11593	557000	4487000	153.128027610719	345.932120833873	18.5992505449513
11594	558000	4487000	156.573862962269	348.331957406528	18.6636533777963
11595	559000	4487000	158.251621983312	345.42921397261	18.585726081394
11596	560000	4487000	148.888833257176	347.541234407236	18.6424578424422
11597	561000	4487000	157.630103786023	345.790150444641	18.5954335911976
11598	562000	4487000	166.47961302455	346.931160134744	18.6260881597491
11599	563000	4487000	169.237695827705	346.806607564656	18.622744361792
11600	564000	4487000	140.547410674361	346.201530599113	18.6064916252128
11601	565000	4487000	132.122258932861	347.367844337523	18.637806854282
11602	566000	4487000	160.39985016065	345.448440399099	18.5862433105536
11603	567000	4487000	170.898823366945	348.039766495929	18.655823929699
11604	568000	4487000	178.29738162623	345.602182508902	18.5903787618462
11605	569000	4487000	189.092079618618	348.310642852812	18.6630823513377
11606	570000	4487000	184.460557255116	348.409171405814	18.6657218292198
11607	571000	4487000	184.081881492273	347.887266153902	18.6517362771915
11608	572000	4487000	197.364462835247	348.264263712404	18.6618397729807
11609	573000	4487000	238.893014926129	349.823647165836	18.7035731122648
11610	574000	4487000	241.572418686294	348.396914427689	18.6653934977993
11611	575000	4487000	245.230999540042	348.43801792323	18.6664945269119
11612	576000	4487000	265.628413889493	348.776573873267	18.6755608717186
11615	579000	4487000	297.462773179049	346.916845247622	18.6257038859642
11965	544000	4486000	271.599355732905	347.159361553841	18.6322130074192
11966	545000	4486000	260.070581612412	347.585385900769	18.6436419698719
11967	546000	4486000	235.437612229558	346.952246000148	18.6266541815794
11968	547000	4486000	217.314062537866	347.745650516789	18.6479395783231
11969	548000	4486000	190.97397986814	347.028985228595	18.62871399825
11970	549000	4486000	201.974687028891	348.962801564869	18.6805460724485
11971	550000	4486000	206.044704841017	347.366921457313	18.6377820959822
11972	551000	4486000	179.971037734343	348.005866181483	18.6549153356825
11973	552000	4486000	147.874302192549	347.956255910491	18.653585604663
11974	553000	4486000	144.626164189994	347.317613568365	18.6364592551366
11975	554000	4486000	139.831199544247	348.799003311437	18.6761613644624
11976	555000	4486000	139.688865679068	346.902092401144	18.625307847151
11977	556000	4486000	139.968823087599	349.903384587623	18.705704600138
11978	557000	4486000	140.506326031776	346.764585132773	18.6216160719947
11979	558000	4486000	154.832233478652	347.871802815097	18.6513217444528
11980	559000	4486000	155.804297988893	346.919409354704	18.6257727183251
11981	560000	4486000	149.402515555007	349.695672206995	18.7001516626736
11982	561000	4486000	152.044443058645	347.394504911092	18.6385220688522
11983	562000	4486000	156.713670270541	348.959632833695	18.6804612585904
11984	563000	4486000	164.824748629719	348.227546086239	18.6608559848212
11985	564000	4486000	146.48505540098	348.47300786863	18.6674317427071
11986	565000	4486000	132.099605597476	349.45112142065	18.693611781051
11987	566000	4486000	150.015646742858	348.233060961802	18.6610037501149
11988	567000	4486000	158.744628500143	347.773478803942	18.6486857125091
11989	568000	4486000	181.016687171107	348.269265596868	18.6619737862014
11990	569000	4486000	186.021750805247	348.108099895225	18.6576552625249
11991	570000	4486000	192.585562595282	345.865900769237	18.5974702787566
11992	571000	4486000	202.378009482097	348.232069445895	18.6609771835747
11993	572000	4486000	211.158099737001	345.404073360949	18.5850497271584
11994	573000	4486000	221.512883172949	347.528601953084	18.6421190306543
11995	574000	4486000	236.161011483378	345.936180181101	18.5993596712656
11996	575000	4486000	254.857720920407	347.07085894761	18.6298378669169
11997	576000	4486000	281.977827827695	346.703273157919	18.6199697410581
12346	540000	4485000	265.235616338428	346.552403716185	18.6159180196998
12348	542000	4485000	288.431291597805	346.023028272701	18.6016942312441
12349	543000	4485000	268.085607885208	347.971910561949	18.6540052150188
12350	544000	4485000	263.339139098405	345.27111517882	18.5814723630508
12351	545000	4485000	262.280744545899	348.684501254443	18.6730956526882
12352	546000	4485000	234.394219864077	345.344636527486	18.5834506087402
12353	547000	4485000	198.528698059588	348.522244218067	18.6687504728642
12354	548000	4485000	177.594945247073	345.458823999681	18.586522644101
12355	549000	4485000	167.858213497623	347.495663274029	18.6412355618942
12356	550000	4485000	162.008905492936	345.890440575923	18.5981300290089
12357	551000	4485000	151.110056948248	346.776189849755	18.6219276620267
12358	552000	4485000	146.215976986175	346.496429495456	18.6144145622541
12359	553000	4485000	141.165293793303	346.456140648959	18.6133323359617
12360	554000	4485000	136.403538355787	347.250415137675	18.6346562924481
12361	555000	4485000	137.55515950864	348.135196365685	18.6583813972618
12362	556000	4485000	138.898404747789	347.622661548011	18.6446416309891
12363	557000	4485000	137.072363831605	347.477007260635	18.640735158803
12364	558000	4485000	142.214795547575	347.505174518582	18.6414906731887
12365	559000	4485000	153.458272510187	347.192996241141	18.6331155806306
12366	560000	4485000	151.870276367388	347.604285241771	18.644148820522
12367	561000	4485000	149.05857746321	347.217965205986	18.6337855844159
12368	562000	4485000	151.48875518667	348.992306206484	18.6813357714721
12369	563000	4485000	155.31894385244	347.51127326236	18.6416542523018
12370	564000	4485000	153.953940557305	347.98852687485	18.6544505916108
12371	565000	4485000	130.014315409795	348.061514999712	18.6564068083785
12372	566000	4485000	144.615396673293	347.285050869547	18.6355856057583
12373	567000	4485000	156.706613775279	348.876872917408	18.6782459807501
12374	568000	4485000	176.15018306586	346.877715692856	18.6246534381946
12375	569000	4485000	179.608386295498	349.973494968117	18.7075785436843
12376	570000	4485000	187.599957085808	346.76517659904	18.6216319531624
12377	571000	4485000	195.281133712968	347.842764427246	18.650543274319
12378	572000	4485000	207.148326933307	346.961817536709	18.6269111109896
12379	573000	4485000	217.946608994978	349.746962561128	18.7015230011122
12380	574000	4485000	232.050263664498	347.506554060027	18.64152767506
12381	575000	4485000	256.752968739637	349.128061044453	18.6849688531839
12382	576000	4485000	283.751199293664	348.46088500361	18.6671070335928
12732	541000	4484000	278.161954257819	348.610437304583	18.6711123745904
12733	542000	4484000	275.425335632736	347.963944625709	18.653791695677
12734	543000	4484000	253.35294340144	349.766194336027	18.7020371707477
12735	544000	4484000	221.609658984585	347.70277353406	18.6467898989091
12736	545000	4484000	246.23967466941	347.59615750734	18.6439308491353
12737	546000	4484000	200.953330649372	347.716063019234	18.6471462433058
12738	547000	4484000	176.657265497244	347.697844276551	18.6466577240145
12739	548000	4484000	164.014404305876	348.088517953562	18.6571304855158
12740	549000	4484000	155.214797709057	347.782816384566	18.6489360657536
12741	550000	4484000	150.703787931091	346.003206327606	18.6011614241586
12742	551000	4484000	162.274560580461	346.956017193238	18.6267554123964
12743	552000	4484000	158.151456371779	346.157773699243	18.6053157376929
12744	553000	4484000	141.787911899013	346.255351536063	18.6079378636125
12745	554000	4484000	132.266148377523	346.791405974626	18.6223362115129
12746	555000	4484000	134.421049667779	345.676463982847	18.5923765017506
12747	556000	4484000	136.029808468788	347.810927578928	18.6496897448437
12748	557000	4484000	137.122749134394	345.249631812394	18.5808942683713
12749	558000	4484000	144.335429259848	347.588275377428	18.6437194619912
12750	559000	4484000	150.607956847593	345.073912592199	18.5761651745509
12751	560000	4484000	149.329183274227	348.769229063898	18.6753642284133
12752	561000	4484000	143.14769380718	345.287978632078	18.5819261281515
12753	562000	4484000	149.21482291058	347.554132545454	18.6428037737207
12754	563000	4484000	150.621179983612	345.771406772881	18.5949295984922
12755	564000	4484000	150.744829502547	346.707085195189	18.6200721049943
12756	565000	4484000	127.429103218637	346.406965089867	18.6120113123184
12757	566000	4484000	145.691604445445	346.336328940756	18.6101136197702
12758	567000	4484000	151.624386865622	347.187328242496	18.6329634852456
12759	568000	4484000	165.965230634297	348.218188343428	18.660605251262
12760	569000	4484000	171.943434751819	347.635743593486	18.6449924535647
12761	570000	4484000	180.034761143444	347.475795191922	18.6407026474841
12762	571000	4484000	190.093129271898	347.508506475937	18.641580042366
12763	572000	4484000	189.627295577053	347.138368704517	18.6316496506487
12764	573000	4484000	210.372303320238	347.642991994353	18.6451868318436
12765	574000	4484000	231.278872768798	347.125882032267	18.6313145545951
12766	575000	4484000	256.656231074812	348.951550103902	18.6802449155224
12767	576000	4484000	281.274951581553	347.399728056148	18.6386621852575
13118	542000	4483000	250.317452414153	347.568079391611	18.6431778243842
13119	543000	4483000	207.759254666324	348.704717927169	18.6736369764213
13120	544000	4483000	190.965117918205	347.028246782517	18.628694178136
13121	545000	4483000	201.259940066565	349.620427120654	18.6981396700488
13122	546000	4483000	166.424802284314	346.74587173356	18.6211136007909
13123	547000	4483000	161.95947677902	348.435539234811	18.6664281327417
13124	548000	4483000	158.209144336046	346.720390769181	18.6204293927176
13125	549000	4483000	172.336845467164	349.729538198787	18.7010571412096
13126	550000	4483000	207.78089944326	346.953505557705	18.6266879921715
13127	551000	4483000	200.462418959776	348.774064198461	18.6754936801805
13128	552000	4483000	178.617140300644	347.452328147255	18.640073179772
13129	553000	4483000	156.144601524053	348.053852235899	18.65620144177
13130	554000	4483000	140.266351199378	348.227887963122	18.660865145087
13131	555000	4483000	134.449854631643	347.568679423863	18.6431939169195
13132	556000	4483000	130.708756663616	349.289928966842	18.6892998522374
13133	557000	4483000	133.783986363582	347.327052661391	18.6367124960759
13134	558000	4483000	138.047714861133	347.549742386464	18.6426860292841
13135	559000	4483000	148.599641087441	347.357151212193	18.6375199855612
13136	560000	4483000	147.570488354215	347.540557012323	18.6424396743646
13137	561000	4483000	146.638034518899	347.720987546712	18.6472782879087
13138	562000	4483000	143.50042481175	347.746327943578	18.647957741897
13139	563000	4483000	149.35153321471	348.519514052672	18.6686773514535
13140	564000	4483000	144.880027193823	347.061195102089	18.6295785003872
13141	565000	4483000	125.368257843589	346.217448945158	18.6069193835293
13142	566000	4483000	151.587249867085	346.321992453716	18.6097284357864
13143	567000	4483000	149.089373392309	346.720041753754	18.6204200208737
13144	568000	4483000	156.89458155217	345.720646586666	18.5935646551883
13145	569000	4483000	167.120131556711	347.709157311884	18.6469610744455
13146	570000	4483000	178.072978466214	345.294674006726	18.5821062855298
13147	571000	4483000	185.926872134377	347.596308262201	18.6439348921358
13148	572000	4483000	179.264265755124	345.103606615562	18.5769644079856
13149	573000	4483000	194.708184307611	348.773892819283	18.6754890918359
13150	574000	4483000	210.707668098483	345.332734821761	18.5831303827359
13151	575000	4483000	224.3242037337	347.598846709445	18.6440029690366
13152	576000	4483000	248.763577613011	345.844509961461	18.5968951699326
13153	577000	4483000	275.700099482126	346.878905140493	18.6246853702416
13154	578000	4483000	287.346144345308	346.530563592107	18.615331412363
13496	535000	4482000	308.925843412228	345.068789251337	18.5760272731103
13502	541000	4482000	287.068906954059	346.215319382414	18.6068621584192
13503	542000	4482000	259.698432135682	346.162562149775	18.6054444222592
13504	543000	4482000	239.728171817295	346.879374466572	18.624697969808
13505	544000	4482000	211.236719709867	345.869177867896	18.5975583845809
13506	545000	4482000	213.686862427016	347.654841893655	18.6455046028166
13507	546000	4482000	225.583210155185	348.381125696627	18.6649705517214
13508	547000	4482000	234.324128631834	347.856663007422	18.6509158758336
13509	548000	4482000	229.687495303363	347.921421465166	18.6526518614691
13510	549000	4482000	223.447470691208	347.67261290863	18.6459811463122
13511	550000	4482000	207.782859650492	347.819584721656	18.6499218422399
13512	551000	4482000	193.486550350581	347.678295769013	18.6461335340336
13513	552000	4482000	207.03482650431	347.977102668218	18.6541443831717
13514	553000	4482000	191.187650478393	348.871085093215	18.6780910452116
13515	554000	4482000	158.903515942923	348.345089195553	18.6640051756195
13516	555000	4482000	140.027088080047	347.891914996865	18.6518608990327
13517	556000	4482000	132.395157536983	348.913187082753	18.6792180533006
13518	557000	4482000	132.624410278038	347.215601394648	18.6337221562051
13519	558000	4482000	131.783972660654	349.69302610365	18.7000809116872
13520	559000	4482000	148.257977491123	346.83383199695	18.6234752932139
13521	560000	4482000	148.535336325459	348.069976078636	18.6566335676787
13522	561000	4482000	145.328679764636	346.731022222143	18.6207148687193
13523	562000	4482000	142.230358838997	349.848345876654	18.7042333677875
13524	563000	4482000	142.463308367447	346.897987495442	18.6251976498356
13525	564000	4482000	134.948328646769	348.848252859395	18.6774798315885
13526	565000	4482000	123.478999115817	347.338813863684	18.6370280319498
13527	566000	4482000	157.070831213144	348.10734292972	18.6576349768592
13528	567000	4482000	147.133560738799	348.069935838485	18.6566324892378
13529	568000	4482000	151.531116782364	347.621754018737	18.6446172934372
13530	569000	4482000	163.965600835846	349.113185212409	18.6845707794535
13531	570000	4482000	178.663711931519	347.393603043432	18.6384978751892
13532	571000	4482000	180.367762397036	347.567987766908	18.6431753670588
13533	572000	4482000	156.340733862193	347.445824257289	18.6398987190727
13534	573000	4482000	159.981410527511	347.577347343173	18.6434263842024
13535	574000	4482000	184.489682650041	347.847101728225	18.6506595520969
13536	575000	4482000	214.441513536394	347.866606001319	18.6511824290397
13537	576000	4482000	249.110689334608	345.998773233573	18.6010422620232
13538	577000	4482000	277.701696880669	347.150895178481	18.6319858087774
13539	578000	4482000	300.470192908033	345.971036436886	18.6002966760449
13881	535000	4481000	281.314542402277	347.340298859116	18.6370678718278
13882	536000	4481000	292.577044721018	347.526659466016	18.6420669311645
13883	537000	4481000	299.76789999509	347.578339894926	18.6434530035325
13884	538000	4481000	299.776989550637	347.649025366617	18.6453486255049
13887	541000	4481000	291.923621255675	346.553408925224	18.615945018323
13888	542000	4481000	270.925509303779	346.598097146484	18.6171452469621
13889	543000	4481000	278.257049154312	346.828536651189	18.6233331240997
13890	544000	4481000	267.466016110291	346.044498088899	18.6022713153233
13891	545000	4481000	257.00423194768	347.430552775497	18.6394890695935
13892	546000	4481000	253.07669954134	345.642552557344	18.5914645081377
13893	547000	4481000	244.731359671153	348.313288109593	18.6631532199035
13894	548000	4481000	235.973021294969	345.498001276501	18.5875765304813
13895	549000	4481000	225.279012432121	348.708501341726	18.6737382797801
13896	550000	4481000	222.316154091073	345.230100722339	18.5803686917762
13897	551000	4481000	216.250284233457	348.016939237015	18.6552121198612
13898	552000	4481000	215.974887901218	345.745047463971	18.5942208081966
13899	553000	4481000	209.766878992041	347.463968485444	18.6403854167623
13900	554000	4481000	200.651030795134	346.390527572352	18.6115697234906
13901	555000	4481000	171.262656040916	346.374239001036	18.6111321257208
13902	556000	4481000	138.793827547434	346.902709647399	18.625324417239
13903	557000	4481000	130.943950956518	345.686487945131	18.5926460716363
13904	558000	4481000	129.315579404604	347.556804124374	18.64287542533
13905	559000	4481000	135.224579718714	345.623746016316	18.5909587169763
13906	560000	4481000	137.801170827854	348.273672826309	18.6620918663024
13907	561000	4481000	136.266697029015	348.32873914555	18.6635671602604
13908	562000	4481000	139.636944258639	347.877305396486	18.6514692557044
13909	563000	4481000	134.601843188182	348.039385481185	18.6558137180126
13910	564000	4481000	134.918728227871	347.713676538114	18.6470822526773
13911	565000	4481000	122.439366006926	348.044799919105	18.6559588314057
13912	566000	4481000	154.031705239699	349.211869645834	18.6872113929777
13913	567000	4481000	156.164126005264	348.27666150724	18.6621719397084
13914	568000	4481000	147.982924606431	348.094013996995	18.6572777756294
13915	569000	4481000	157.759224695281	348.724986281889	18.6741796682448
13916	570000	4481000	156.33984059065	347.317904849718	18.6364670699604
13917	571000	4481000	155.728925904197	349.405878617933	18.692401627879
13918	572000	4481000	162.745988153387	346.863314755445	18.6242668246416
13919	573000	4481000	162.734466633917	350.344375718361	18.7174884992181
13920	574000	4481000	198.491214847549	346.706783424102	18.6200640016113
13921	575000	4481000	243.067077568618	350.182797138987	18.7131717551832
13922	576000	4481000	264.268805581707	346.838879197466	18.6236107991298
13923	577000	4481000	295.776372945188	349.20565881704	18.6870452136511
14263	532000	4480000	297.598198576799	348.995157740015	18.6814120917027
14264	533000	4480000	278.508429504969	347.094441200308	18.6304707723747
14265	534000	4480000	295.386144845328	349.884718912218	18.7052056634568
14266	535000	4480000	289.795991341605	346.81679291665	18.6230178251714
14267	536000	4480000	274.833612990491	347.994679563186	18.6546155029576
14268	537000	4480000	263.586017906716	346.773471776369	18.6218546814319
14269	538000	4480000	269.827186999378	349.703081875074	18.7003497794847
14272	541000	4480000	293.388749037944	347.367551409526	18.6377989958451
14273	542000	4480000	277.736960006118	347.91852729134	18.6525742805474
14274	543000	4480000	250.844857211922	347.999665093517	18.6547491297395
14275	544000	4480000	273.39148536075	347.348829589571	18.6372967350303
14276	545000	4480000	271.345841919493	348.857134242036	18.6777175865264
14277	546000	4480000	258.963220231581	347.002157091899	18.6279939094874
14278	547000	4480000	250.654014181285	349.942937417588	18.7067618100405
14279	548000	4480000	239.504757630469	346.889653856626	18.6249739290187
14280	549000	4480000	232.021251986697	347.674107381297	18.6460212211961
14281	550000	4480000	225.810895806292	347.031381606694	18.628778317611
14282	551000	4480000	215.507458794855	347.630167108947	18.6448429092054
14283	552000	4480000	202.778451805742	347.457945267735	18.6402238524041
14284	553000	4480000	196.114049891231	349.44999331066	18.6935816073502
14285	554000	4480000	188.403144672025	348.205494047729	18.6602651119358
14286	555000	4480000	180.243651004667	348.951016692317	18.6802306380922
14287	556000	4480000	159.906007528177	349.302333848336	18.6896317205111
14288	557000	4480000	135.562444237728	348.651886897543	18.6722223341932
14289	558000	4480000	131.756622360359	347.402728360707	18.6387426711328
14290	559000	4480000	130.546913228478	346.080614339154	18.6032420383963
14291	560000	4480000	128.297434628984	348.044940163686	18.6559625901128
14292	561000	4480000	127.858326984072	345.788406531492	18.5953867002408
14293	562000	4480000	125.601461995669	348.698186656575	18.673462096156
14294	563000	4480000	125.346539330953	345.378024872082	18.5843489224692
14295	564000	4480000	126.044191545094	348.090393586143	18.6571807512856
14296	565000	4480000	121.66597725767	345.4893277491	18.5873432138404
14297	566000	4480000	155.242482330458	347.565957179657	18.6431209077144
14298	567000	4480000	157.110710456904	346.280343490696	18.6086093916417
14299	568000	4480000	135.749733139293	346.661007641652	18.6188347552056
14300	569000	4480000	137.633982011272	346.676585302087	18.6192530812084
14301	570000	4480000	140.449210664224	345.85457622997	18.5971658117566
14302	571000	4480000	149.598348871598	347.272941762042	18.6352607108686
14303	572000	4480000	176.069179993223	345.724610404391	18.5936712460017
14304	573000	4480000	187.78371509325	348.052394423497	18.6561623712782
14305	574000	4480000	223.040762277217	348.157197576462	18.6589709677801
14306	575000	4480000	251.440482003539	347.722909135798	18.6473298124905
14307	576000	4480000	280.264099090597	347.703564976314	18.6468111208409
14308	577000	4480000	293.082806879613	347.592650881043	18.6438368068658
14648	532000	4479000	302.216351155752	347.097010273356	18.6305397203988
14649	533000	4479000	275.211992069561	345.584513913726	18.5899035477252
14650	534000	4479000	281.402413555703	347.835011526234	18.6503354266414
14651	535000	4479000	276.326295941649	345.624071106656	18.5909674602119
14652	536000	4479000	249.145375927501	348.396734809725	18.665388686275
14653	537000	4479000	236.089963152581	345.960314449328	18.600008452937
14654	538000	4479000	263.251803283678	348.123912962681	18.6580790265954
14655	539000	4479000	303.19781851603	346.065543962605	18.6028369869385
14657	541000	4479000	283.518949856793	348.742814944524	18.6746570234777
14658	542000	4479000	273.896043457673	347.020530489222	18.6284870692502
14659	543000	4479000	262.400847597626	349.110892717416	18.6845094320781
14660	544000	4479000	245.091096818191	348.536463393763	18.6691312972447
14661	545000	4479000	261.832248509584	349.622172688148	18.6981863475618
14662	546000	4479000	262.133171536864	347.730895784773	18.647543961197
14663	547000	4479000	252.580078243035	347.596146738096	18.6439305603216
14664	548000	4479000	241.098857997891	347.229862012716	18.6341048084612
14665	549000	4479000	227.200357749404	347.561268471441	18.6429951582744
14666	550000	4479000	216.321325914915	347.011766362199	18.628251833229
14667	551000	4479000	209.7994574847	347.706430965516	18.6468879699942
14668	552000	4479000	202.553816606269	347.046193025624	18.6291758547077
14669	553000	4479000	201.128070197749	349.116525587937	18.6846601678472
14670	554000	4479000	193.05967695989	347.311330501869	18.6362906851624
14671	555000	4479000	170.176407847699	348.180654674417	18.6595995314588
14672	556000	4479000	155.397638365797	347.799660497302	18.6493876708406
14673	557000	4479000	139.1058760161	347.487400724603	18.6410139403575
14674	558000	4479000	134.495445674643	348.51553505216	18.6685707822576
14675	559000	4479000	129.536520129367	347.037868306558	18.6289524210718
14676	560000	4479000	129.13302876291	349.469511306497	18.6941036507904
14677	561000	4479000	126.021786706104	346.833887547261	18.6234767846195
14678	562000	4479000	124.328115903458	347.860622024893	18.6510220101981
14679	563000	4479000	123.605189642383	346.886110618063	18.6248788081443
14680	564000	4479000	122.423581673403	347.675681247366	18.6460634249529
14681	565000	4479000	121.317699112847	347.221404850705	18.633877880106
14682	566000	4479000	139.168903713662	349.670689474223	18.6994836686531
14683	567000	4479000	144.590044878637	347.885614631073	18.6516920045092
14684	568000	4479000	132.269854447096	349.19450290924	18.6867467181754
14685	569000	4479000	133.145451104042	348.935105796836	18.6798047579956
14686	570000	4479000	156.614500851082	348.945813201449	18.6800913595584
14687	571000	4479000	166.639835566023	347.115831439608	18.6310448295207
14688	572000	4479000	183.209259391332	346.036405982073	18.6020538108584
14689	573000	4479000	200.444471159547	347.679884393242	18.6461761332784
14690	574000	4479000	228.651549859986	345.55340352075	18.5890667737988
14691	575000	4479000	248.327460345516	348.659650305532	18.672430219592
14692	576000	4479000	267.42735135344	345.267391634638	18.5813721677017
14693	577000	4479000	288.444093116369	348.780341744595	18.6756617485056
15032	531000	4478000	287.8787954117	348.893679477906	18.6786958719795
15033	532000	4478000	279.282086223646	347.201214992441	18.6333361208464
15034	533000	4478000	269.430438841195	348.51755119023	18.6686247803696
15035	534000	4478000	257.236864421183	347.725036308198	18.6473868493201
15036	535000	4478000	246.03893388058	348.35441676015	18.6642550550551
15037	536000	4478000	247.065824703049	348.070941217385	18.6566594334941
15038	537000	4478000	252.458066101751	348.492823737553	18.6679624956114
15039	538000	4478000	247.931291762372	348.347310180276	18.6640646746703
15040	539000	4478000	277.162563842128	345.639081814273	18.5913711655239
15042	541000	4478000	290.984961075507	345.710447664572	18.5932903937031
15043	542000	4478000	273.467251579112	346.8567172294	18.6240897020338
15044	543000	4478000	252.13992743068	346.245486897041	18.6076727963773
15045	544000	4478000	224.008829602899	346.274749117129	18.6084590742256
15046	545000	4478000	250.382865649296	347.121134667174	18.6311871513109
15047	546000	4478000	254.230588377009	345.819270211495	18.5962165563723
15048	547000	4478000	255.601936103925	348.255254005705	18.6615983775695
15049	548000	4478000	250.409319963332	345.295471121584	18.5821277339702
15050	549000	4478000	242.940344168945	347.636111928667	18.6450023311521
15051	550000	4478000	231.904089158923	345.263006634645	18.5812541728121
15052	551000	4478000	224.575658988799	348.649831388802	18.6721672922241
15053	552000	4478000	213.198123237126	345.39919400439	18.5849184556831
15054	553000	4478000	202.500862142273	347.639020732519	18.6450803359095
15055	554000	4478000	190.204907080068	345.804813171756	18.5958278431415
15056	555000	4478000	182.449034129331	346.919297913607	18.6257697267417
15057	556000	4478000	185.098176291859	346.363500065507	18.6108436150946
15058	557000	4478000	165.517997412405	346.567259604415	18.6163170257818
15059	558000	4478000	138.753378414427	347.052614376087	18.6293482005165
15060	559000	4478000	132.836804978972	348.356829241577	18.664319683331
15061	560000	4478000	131.330906750081	347.691633219454	18.6464911771479
15062	561000	4478000	127.046689025656	347.582828163811	18.6435733743242
15063	562000	4478000	124.566346774906	347.540907383025	18.642449071488
15064	563000	4478000	124.746897002084	347.156936055407	18.6321479184609
15065	564000	4478000	124.53961124895	347.586760659438	18.6436788392055
15066	565000	4478000	121.872020993699	347.024079550783	18.6285823279922
15067	566000	4478000	122.66918403673	349.642042354624	18.6987176660493
15068	567000	4478000	140.886853728713	347.146070297214	18.631856329878
15069	568000	4478000	123.001968530861	348.582764683491	18.6703713054532
15070	569000	4478000	130.273268995178	347.50954183869	18.6416078125973
15071	570000	4478000	143.208940430062	347.791376512175	18.649165571472
15072	571000	4478000	169.858845250755	348.120724073459	18.6579935704099
15073	572000	4478000	185.375925783583	347.263786798442	18.635015073738
15074	573000	4478000	198.401170011002	348.996870457069	18.6814579317854
15075	574000	4478000	224.260824007835	346.996033244572	18.6278295365985
15076	575000	4478000	243.898013336486	347.779786765919	18.6488548379229
15077	576000	4478000	266.599849158457	346.995959349903	18.6278275531502
15078	577000	4478000	292.214091318941	347.554832157877	18.6428225373165
15416	530000	4477000	308.695683935726	349.286192041731	18.6891998769806
15417	531000	4477000	293.956138145104	347.680182845604	18.6461841363214
15418	532000	4477000	275.657657849332	348.258028109899	18.6616727039646
15419	533000	4477000	265.217046358933	347.161996565681	18.6322837184732
15420	534000	4477000	276.102995872231	349.095563924967	18.6840992270157
15421	535000	4477000	286.241178185777	346.847432512192	18.6238404340295
15422	536000	4477000	283.530622467059	350.12310780304	18.7115768390331
15423	537000	4477000	246.070225182671	346.743686633402	18.6210549280486
15424	538000	4477000	213.651809193893	348.040187555829	18.6558352146407
15425	539000	4477000	261.360656030324	346.859262350362	18.6241580306429
15426	540000	4477000	273.331089396129	349.55762000605	18.6964600929173
15427	541000	4477000	282.029447422168	347.204681691357	18.6334291447215
15428	542000	4477000	279.608890998922	348.776781557022	18.6755664320261
15429	543000	4477000	263.882704021375	347.791234150094	18.649161754623
15430	544000	4477000	233.641032947555	348.185040151609	18.6597170437177
15431	545000	4477000	222.070331920538	348.627687806944	18.6715743258822
15432	546000	4477000	235.180578936449	347.784606926136	18.6489840722259
15433	547000	4477000	250.19836756142	349.71652477402	18.7007092051082
15434	548000	4477000	247.291301751485	347.588865772868	18.6437352956125
15435	549000	4477000	242.802665427502	347.579446568412	18.6434826834584
15436	550000	4477000	236.992047044577	347.631659096513	18.6448829198929
15437	551000	4477000	229.92276702545	347.658722068628	18.6456086537455
15438	552000	4477000	225.551523590584	347.979248273718	18.6542018932389
15439	553000	4477000	216.903706275851	347.908142170995	18.6522958954386
15440	554000	4477000	204.089470041743	346.04248510759	18.6022172094509
15441	555000	4477000	193.349854333278	347.150557750095	18.6319767536914
15442	556000	4477000	184.555710551569	346.042459626295	18.6022165245515
15443	557000	4477000	173.543769562893	346.474401530383	18.6138228617977
15444	558000	4477000	162.175133081997	346.52928451391	18.615297056827
15445	559000	4477000	142.804437693269	345.916321926331	18.598825821173
15446	560000	4477000	140.085792183767	347.427985801137	18.6394202109705
15447	561000	4477000	137.420378916504	345.507880729635	18.5878422827835
15448	562000	4477000	132.178812502584	348.671414268501	18.6727452258231
15449	563000	4477000	134.434335686264	345.122285209874	18.5774671365575
15450	564000	4477000	124.342613206195	347.640211753104	18.6451122751541
15451	565000	4477000	121.57774217197	345.265170470892	18.5813123990447
15452	566000	4477000	118.518792824122	348.160959296614	18.6590717694266
15453	567000	4477000	121.429728876678	345.602687298989	18.59039233849
15454	568000	4477000	123.811435142659	347.297009561364	18.6359064593425
15455	569000	4477000	129.060740325887	346.138112846307	18.6047873636413
15456	570000	4477000	143.919963347703	346.838981707518	18.6236135512826
15457	571000	4477000	146.646862539123	346.818835055753	18.623072653452
15458	572000	4477000	152.880156794996	348.632569904523	18.6717050615235
15459	573000	4477000	156.482368261829	349.590883764048	18.6973496454457
15460	574000	4477000	184.388950324863	347.676277092518	18.6460794027194
15461	575000	4477000	241.236509183688	347.634146884589	18.6449496348097
15462	576000	4477000	279.684515030394	347.097045114931	18.6305406554649
15799	528000	4476000	297.844619701833	345.905556568258	18.5985364093054
15800	529000	4476000	279.409736231962	347.037146069684	18.628933036266
15807	536000	4476000	266.025786925665	347.635305405581	18.6449807027409
15808	537000	4476000	244.99773259244	347.565927947938	18.643120123733
15809	538000	4476000	217.912709788715	347.540390808738	18.6424352166968
15810	539000	4476000	216.004955099608	347.404092751715	18.638779272037
15811	540000	4476000	247.016676963014	347.580153152504	18.6435016333441
15812	541000	4476000	250.549316895914	347.476388197511	18.64071855368
15813	542000	4476000	257.00276559762	349.300433857587	18.6895808903674
15814	543000	4476000	261.274559587649	347.747257326991	18.6479826610545
15815	544000	4476000	231.713921246892	348.326165883948	18.6634982220362
15816	545000	4476000	204.980123590876	348.19813336412	18.6600678820877
15817	546000	4476000	237.024035137722	347.577351250257	18.6434264889869
15818	547000	4476000	219.431840878517	348.826118596396	18.6768872833884
15819	548000	4476000	235.125952398261	347.06109574486	18.6295758337344
15820	549000	4476000	239.492120010653	349.639037233643	18.6986373095379
15821	550000	4476000	235.280784690882	346.776057396647	18.6219241056516
15822	551000	4476000	229.309999217846	348.351823348584	18.6641855795688
15823	552000	4476000	224.250309803851	346.718460592309	18.6203775630976
15824	553000	4476000	221.488618117102	349.946361253616	18.7068533231438
15825	554000	4476000	214.020710822585	346.888398948023	18.6249402401195
15826	555000	4476000	199.302906303727	349.029623947279	18.682334542216
15827	556000	4476000	193.287355789439	347.293358881246	18.635808511606
15828	557000	4476000	177.009114677569	348.32680833232	18.6635154333882
15829	558000	4476000	166.561239882484	347.947753953624	18.6533577125842
15830	559000	4476000	165.46541723754	347.835267701317	18.6503422944813
15831	560000	4476000	161.559101477661	348.868704628068	18.6780273216437
15832	561000	4476000	147.403705224025	347.556495678157	18.6428671528324
15833	562000	4476000	142.620120836467	347.632792771636	18.6449133216445
15834	563000	4476000	138.84889313301	347.505038823072	18.6414870335784
15835	564000	4476000	134.092779698974	347.577537842327	18.6434314932184
15836	565000	4476000	129.269144575638	347.723886258475	18.6473560125417
15837	566000	4476000	121.085678604311	347.763947481351	18.6484301613125
15838	567000	4476000	119.142179149153	348.308115468766	18.6630146404263
15839	568000	4476000	119.105127900475	347.632680956227	18.6449103230943
15840	569000	4476000	138.295980562941	345.840363875157	18.5967836970579
15841	570000	4476000	157.992541977218	346.915343066447	18.6256635604331
15842	571000	4476000	163.908085714771	346.116516215711	18.6042069493895
15843	572000	4476000	180.852395618292	346.3653971064	18.6108945810351
15844	573000	4476000	186.08664739574	346.977205635648	18.6273241673529
15845	574000	4476000	190.1158919835	346.041793118546	18.6021986098027
15846	575000	4476000	252.685423855652	347.843872097237	18.6505729696767
15855	584000	4476000	292.985552203758	348.151684345129	18.6588232304486
16184	528000	4475000	288.137591111692	345.879887078324	18.5978463021481
16185	529000	4475000	268.844694099652	347.122334477202	18.6312193502519
16188	532000	4475000	314.334900996109	346.515302300296	18.6149214959477
16191	535000	4475000	296.287550746793	345.470110501645	18.5868262622118
16192	536000	4475000	253.128793536573	348.161815358795	18.6590947089829
16193	537000	4475000	240.056027428655	345.157078125114	18.5784035408082
16194	538000	4475000	232.646810306607	347.610250360713	18.6443087927848
16195	539000	4475000	206.712443919766	345.080688962944	18.5763475678871
16196	540000	4475000	229.695724515562	347.624435675993	18.6446892083508
16197	541000	4475000	234.023000482063	345.44718510591	18.5862095411063
16198	542000	4475000	230.096566148126	347.775817231124	18.6487484092398
16199	543000	4475000	242.224032568346	345.826061788977	18.596399161907
16200	544000	4475000	233.348914044321	346.810482382302	18.6228483960511
16201	545000	4475000	213.520683138095	346.325493152679	18.6098224911652
16202	546000	4475000	195.518098958406	346.109387329572	18.6040153550133
16203	547000	4475000	205.43112028627	346.921994170877	18.6258421063553
16204	548000	4475000	230.227665695892	345.788756079101	18.5953960990107
16205	549000	4475000	222.169656153648	347.619042615474	18.6445445805328
16206	550000	4475000	232.814772089622	345.967613231913	18.6002046556459
16207	551000	4475000	225.895129775401	347.957215010324	18.6536113128349
16208	552000	4475000	215.261689007392	348.016825427343	18.6552090695158
16209	553000	4475000	216.037735111738	347.71622842362	18.6471506784179
16210	554000	4475000	215.304197856602	347.809588968599	18.6496538565358
16211	555000	4475000	203.961598204489	347.655799520459	18.6455302826296
16212	556000	4475000	197.812233008275	347.844911745006	18.650600841394
16213	557000	4475000	195.014252110954	349.234847395436	18.6878261816466
16214	558000	4475000	197.299161324501	348.075236114427	18.6567745367314
16215	559000	4475000	198.897970384352	348.209998906522	18.6603858188013
16216	560000	4475000	197.842866915967	348.488840626721	18.6678558122437
16217	561000	4475000	177.017705052728	347.457864307571	18.6402216807518
16218	562000	4475000	147.975403804684	349.094038481669	18.6840584050058
16219	563000	4475000	138.696364733484	346.971368244145	18.6271674777499
16220	564000	4475000	136.390165507502	349.90828679677	18.7058356348165
16221	565000	4475000	132.311951322765	346.737055420118	18.6208768703334
16222	566000	4475000	124.580835121742	350.759293023118	18.7285688994946
16223	567000	4475000	117.773775571971	346.74660589496	18.6211333139248
16224	568000	4475000	117.748372875905	349.7293709013	18.7010526682671
16225	569000	4475000	134.471687803101	347.004635596705	18.6280604357165
16226	570000	4475000	163.9623946795	348.942729971065	18.6800088321999
16227	571000	4475000	177.306743143908	347.53156470588	18.6421984944341
16228	572000	4475000	193.509903160139	348.394056732318	18.6653169470094
16229	573000	4475000	207.743678042239	348.361307689843	18.6644396564655
16230	574000	4475000	223.245235026749	348.076865933879	18.6568182157055
16231	575000	4475000	278.087034498532	349.532861479637	18.6957979631691
16234	578000	4475000	305.650307519662	348.16191010622	18.6590972478901
16235	579000	4475000	292.888465478414	348.073107080528	18.6567174787134
16236	580000	4475000	266.127660337544	345.928601034317	18.5991559226304
16237	581000	4475000	276.627655493693	348.36494478959	18.6645370901501
16238	582000	4475000	272.62192419626	345.359531434214	18.5838513617122
16239	583000	4475000	265.352151685359	347.82059411915	18.6499489039287
16240	584000	4475000	277.458003991477	345.813185368473	18.5960529513247
16241	585000	4475000	291.918224078802	347.317107144499	18.6364456682195
16569	528000	4474000	280.611100157295	346.969255210586	18.6271107585311
16570	529000	4474000	265.669207962651	348.891398239377	18.6786348066281
16571	530000	4474000	281.533344991296	347.38216933331	18.6381911497149
16572	531000	4474000	301.191052548783	348.184604229265	18.6597053628739
16576	535000	4474000	253.736168218024	347.294058350685	18.6358272784088
16577	536000	4474000	245.723188769058	349.808026703424	18.7031555279697
16578	537000	4474000	232.43072689018	347.131354837489	18.6314614251671
16579	538000	4474000	233.774969081752	347.564356525717	18.6430779788563
16580	539000	4474000	218.72295283995	347.183483439657	18.6328603128896
16581	540000	4474000	204.805910858593	347.542485624706	18.6424914006875
16582	541000	4474000	227.021537185274	347.480984915252	18.6408418510338
16583	542000	4474000	208.460563273605	347.650958741979	18.645400471483
16584	543000	4474000	219.91970734838	348.058205027766	18.6563180994473
16585	544000	4474000	220.209308287879	349.711488182119	18.7005745414979
16586	545000	4474000	225.014704054821	348.941574095262	18.6799778933291
16587	546000	4474000	203.470023112709	346.70225032282	18.6199422749594
16588	547000	4474000	184.328692333464	346.925266933878	18.6259299615852
16589	548000	4474000	208.531650982294	346.166499718193	18.6055502395977
16590	549000	4474000	203.838419407368	347.405998562567	18.6388303968507
16591	550000	4474000	222.441914185881	345.753279503033	18.5944421670303
16592	551000	4474000	218.591700824696	348.161830100858	18.6590951040199
16593	552000	4474000	216.138707536147	345.52771240892	18.5883757334771
16594	553000	4474000	212.028049376323	348.90826676576	18.6790863471895
16595	554000	4474000	208.382726665508	345.23234639433	18.5804291229866
16596	555000	4474000	214.411084796197	348.282826056288	18.6623371005962
16597	556000	4474000	214.127758408895	345.523674163455	18.5882671102891
16598	557000	4474000	206.54160413078	347.819029840248	18.6499069659945
16599	558000	4474000	204.478615434492	346.096291843543	18.6036633984692
16600	559000	4474000	200.728778896323	346.748091531316	18.621173205019
16601	560000	4474000	196.945751636283	346.508031776246	18.6147262073941
16602	561000	4474000	188.359038565797	345.997447175605	18.6010066172668
16603	562000	4474000	180.081038896093	347.067490595115	18.6297474646092
16604	563000	4474000	168.689110998011	345.758283402283	18.5945767201699
16605	564000	4474000	137.981401436002	347.765456016508	18.648470607975
16606	565000	4474000	131.508290496129	348.359592576592	18.6643937103939
16607	566000	4474000	128.691372898999	347.821346221549	18.6499690675762
16608	567000	4474000	118.762115568305	347.805423853792	18.6495421888526
16609	568000	4474000	116.990717329989	347.608860033252	18.6442715071748
16610	569000	4474000	128.52801877831	347.58142911004	18.643535853213
16611	570000	4474000	167.233210497476	350.002460763932	18.7083527004366
16612	571000	4474000	192.300750005496	347.603146071704	18.6441182701597
16613	572000	4474000	215.449622563489	348.790438229264	18.6759320578456
16614	573000	4474000	226.828831487449	347.841323254078	18.6505046380541
16615	574000	4474000	246.528602340367	347.87435853524	18.6513902574377
16616	575000	4474000	273.212508859595	348.297694242329	18.6627354437212
16617	576000	4474000	215.796625238676	347.244059569349	18.6344857607971
16618	577000	4474000	182.067650274977	348.98886857327	18.6812437640878
16619	578000	4474000	220.75692122082	346.883418931296	18.6248065474865
16620	579000	4474000	240.553951302136	349.936120898619	18.706579615168
16621	580000	4474000	265.047464786346	346.783389134903	18.6221209623099
16622	581000	4474000	275.55769771935	347.852929011552	18.650815773353
16623	582000	4474000	277.464698586235	346.953544090083	18.626689026504
16624	583000	4474000	289.013548135785	347.66735823917	18.6458402395593
16953	527000	4473000	291.251812476081	347.62043288374	18.6445818640092
16954	528000	4473000	302.504778337921	347.749702490501	18.6480482220124
16955	529000	4473000	291.300653480511	350.059216175678	18.7098694858002
16956	530000	4473000	259.704653567262	347.99459480542	18.6546132311935
16957	531000	4473000	258.730460678034	349.022423627428	18.6821418372581
16958	532000	4473000	260.240034859495	348.396201536274	18.6653744011813
16960	534000	4473000	286.093245771387	348.938012886574	18.6798825715413
16961	535000	4473000	269.085973715331	347.522279449865	18.6419494541173
16962	536000	4473000	242.835021035976	349.618212261762	18.698080443237
16963	537000	4473000	229.320237703889	347.091841321591	18.6304009973374
16964	538000	4473000	204.462743524049	347.731058679981	18.6475483289354
16965	539000	4473000	206.140258535441	346.875974508943	18.6246066940739
16966	540000	4473000	196.835008541113	347.851792158641	18.6507852960309
16967	541000	4473000	201.129469038122	346.865456226011	18.6243243159587
16968	542000	4473000	201.972970787636	349.545359485101	18.6961322065582
16969	543000	4473000	211.891227863563	347.050847641581	18.6293007824121
16970	544000	4473000	209.182643682798	348.627536478268	18.6715702735005
16971	545000	4473000	202.884402978421	347.427221306942	18.6393997035029
16972	546000	4473000	216.495977255866	347.899819099454	18.6520727829229
16973	547000	4473000	199.003252047948	347.995402949439	18.6546348918825
16974	548000	4473000	179.471291104033	347.36607957743	18.6377595106662
16975	549000	4473000	199.307549378572	348.760540246282	18.675131599169
16976	550000	4473000	206.486650424738	347.02977139436	18.6287350991515
16977	551000	4473000	206.856860558212	349.72932380214	18.7010514090021
16978	552000	4473000	193.652418462728	346.897697255544	18.6251898582416
16979	553000	4473000	197.75235183597	347.723318827259	18.6473407977454
16980	554000	4473000	192.817127139285	346.984720983658	18.6275258953962
16981	555000	4473000	189.5018542727	347.618093630592	18.6445191311171
16982	556000	4473000	203.985903631555	347.317789018551	18.6364639623119
16983	557000	4473000	199.604450935744	349.856659945488	18.7044556174589
16984	558000	4473000	190.679662757657	347.936242331217	18.6530491430012
16985	559000	4473000	182.962485018287	349.397788890842	18.692185235837
16986	560000	4473000	173.522856211341	348.884033106125	18.6784376516379
16987	561000	4473000	164.748061989259	349.12648839752	18.6849267699266
16988	562000	4473000	166.437968485428	346.996951905616	18.6278541948775
16989	563000	4473000	166.247695177721	346.127332759622	18.6044976486768
16990	564000	4473000	148.097382409693	347.460953141941	18.6403045345815
16991	565000	4473000	133.016239867809	345.648710395421	18.5916301166794
16992	566000	4473000	128.694004329328	348.272825667947	18.6620691689841
16993	567000	4473000	125.884195276365	345.355690259399	18.5837480143108
16994	568000	4473000	119.19334645218	347.671300132831	18.6459459436316
16995	569000	4473000	116.085196075646	345.143535606493	18.5780390678482
16996	570000	4473000	158.473636342549	348.630794920163	18.6716575300685
16997	571000	4473000	164.097460604894	345.531619469671	18.5884808273745
16998	572000	4473000	171.059692087182	347.412505288664	18.63900494363
16999	573000	4473000	179.827331117155	345.90171427463	18.5984331134273
17000	574000	4473000	165.102570967551	346.557877615204	18.6160650411198
17001	575000	4473000	176.701891712653	346.456962221137	18.6133544054031
17002	576000	4473000	214.111676621688	346.214088977373	18.6068290951836
17003	577000	4473000	214.961106152846	347.165852832444	18.6323872016563
17004	578000	4473000	260.088392465824	348.349925112995	18.6641347271443
17005	579000	4473000	246.695460173147	347.686920788467	18.6463648143135
17006	580000	4473000	260.520287950145	347.545639163072	18.6425759798122
17007	581000	4473000	273.216463056303	347.536773345252	18.6423381941551
17008	582000	4473000	287.203402515938	347.118013435478	18.6311033874937
17340	529000	4472000	298.415731195915	347.930081814949	18.6528840079745
17341	530000	4472000	285.794570943002	345.815987912509	18.5961283043678
17342	531000	4472000	277.454269158048	347.345130046875	18.6371974837118
17344	533000	4472000	244.522370108974	346.588100618333	18.6168767686294
17345	534000	4472000	243.40293768288	347.049045180768	18.6292524053105
17346	535000	4472000	271.671320881173	345.82838716237	18.5964616839433
17347	536000	4472000	259.520725415511	347.619936902528	18.6445685630569
17348	537000	4472000	237.465159341865	345.372620560765	18.5842035223672
17349	538000	4472000	231.861611164278	348.268509190426	18.6619535202086
17350	539000	4472000	214.020821696303	345.455032933678	18.5864206595481
17351	540000	4472000	182.443045547732	348.762115651318	18.6751737783432
17352	541000	4472000	183.692382247588	345.665696255887	18.5920869257834
17353	542000	4472000	184.433031226864	347.984664507186	18.6543470672974
17354	543000	4472000	187.076611476354	345.882207205105	18.5979086782655
17355	544000	4472000	192.914174948725	347.317802686274	18.6364643290049
17356	545000	4472000	194.607299079643	346.286468916288	18.6087739767102
17357	546000	4472000	185.533798559898	346.909429888109	18.6255048223695
17358	547000	4472000	184.426087068768	346.826192778564	18.6232701956065
17359	548000	4472000	173.409481964467	348.747909775369	18.6747934332717
17360	549000	4472000	169.594870993797	349.67354950768	18.699560142091
17361	550000	4472000	175.197291094361	347.903611458252	18.6521744431648
17362	551000	4472000	175.502513778898	347.635115121316	18.6449755999121
17363	552000	4472000	176.71428902899	347.343067549882	18.6371421508203
17364	553000	4472000	177.603324015813	347.570507346801	18.6432429407226
17365	554000	4472000	183.697839796772	347.042915069734	18.6290878754096
17366	555000	4472000	177.986028112581	347.669706280333	18.645903203662
17367	556000	4472000	181.998184460703	346.973276518976	18.627218700573
17368	557000	4472000	177.23238870169	349.587646879211	18.6972630852542
17369	558000	4472000	171.493912822729	347.113063274317	18.6309705403212
17370	559000	4472000	157.496103229157	348.630577280532	18.6716517019929
17371	560000	4472000	148.069965593959	347.45496513535	18.6401439140193
17372	561000	4472000	140.687757428027	347.891406115784	18.6518472574644
17373	562000	4472000	136.60110588908	348.003757766643	18.6548588246238
17374	563000	4472000	132.806238493481	347.369698371835	18.6378565927479
17375	564000	4472000	131.736234938203	348.771862108233	18.6754347234069
17376	565000	4472000	128.716122193771	347.064157574476	18.629658010132
17377	566000	4472000	127.608687260699	349.774066152979	18.7022476230259
17378	567000	4472000	124.884937414093	346.979633551343	18.6273893380512
17379	568000	4472000	119.199126525803	347.61788113173	18.6445134324211
17380	569000	4472000	115.222309436242	347.135897091289	18.6315833221787
17381	570000	4472000	118.153997337356	347.554440461071	18.6428120320157
17382	571000	4472000	125.677642758677	347.577854901758	18.6434399964641
17383	572000	4472000	140.950364564166	347.700555131128	18.6467304139661
17384	573000	4472000	164.754924857505	348.383001332605	18.6650207964686
17385	574000	4472000	183.284934276071	347.069240856183	18.6297944394505
17386	575000	4472000	212.863093514968	346.384933449829	18.6114194367283
17387	576000	4472000	236.515423725659	346.360367549383	18.6107594565451
17388	577000	4472000	249.099160731323	346.715091450548	18.6202870936661
17389	578000	4472000	240.001782826114	345.788763154068	18.595396289245
17390	579000	4472000	247.516805041338	347.55133046588	18.6427286217946
17391	580000	4472000	263.875408817942	345.403789238835	18.5850420833216
17392	581000	4472000	282.085258946453	347.637912414095	18.6450506144149
17393	582000	4472000	292.079598216893	345.108635915169	18.5770997713628
17729	533000	4471000	260.456271311639	348.664155061286	18.6725508450583
17730	534000	4471000	249.310454489534	349.016864825705	18.6819930635279
17731	535000	4471000	216.308581000434	348.269900224115	18.6619907894125
17732	536000	4471000	222.326150304554	347.656239230823	18.6455420739335
17733	537000	4471000	207.689962810324	348.040403764211	18.6558410092982
17734	538000	4471000	209.289067841651	347.744808950269	18.6479170137115
17735	539000	4471000	200.002305701786	348.009724395029	18.6550187455019
17736	540000	4471000	186.765682467626	347.868842557596	18.6512423864362
17737	541000	4471000	182.898823454665	348.24227395337	18.6612505999295
17738	542000	4471000	173.308378374643	348.121288997289	18.6580087093261
17739	543000	4471000	171.503335461017	345.830551621351	18.5965198793041
17740	544000	4471000	173.028443488996	347.472616491615	18.640617384937
17741	545000	4471000	172.891502470361	345.798221585088	18.5956506093519
17742	546000	4471000	171.416703039967	346.835083660206	18.6235088976328
17743	547000	4471000	170.465266339539	346.191389805719	18.6062191163524
17744	548000	4471000	166.1224137981	346.293977161294	18.6089757149956
17745	549000	4471000	159.859701733107	346.933421651047	18.6261488679503
17746	550000	4471000	158.863128267305	345.865445137625	18.5974580289249
17747	551000	4471000	158.391069128124	347.956628226519	18.6535955844046
17748	552000	4471000	158.11121970017	345.488838216839	18.5873300454056
17749	553000	4471000	160.968851036649	348.622240699229	18.6714284589913
17750	554000	4471000	155.647894442194	345.161039478812	18.5785101522919
17751	555000	4471000	158.536315676158	347.723140380544	18.6473360129683
17752	556000	4471000	153.719397402542	345.387760487791	18.584610851126
17753	557000	4471000	153.238947606134	348.067761178982	18.6565742080099
17754	558000	4471000	148.455359537288	345.694202407691	18.5928535305286
17755	559000	4471000	142.389220922115	347.323069909541	18.6366056434518
17756	560000	4471000	137.843986204422	346.171295064091	18.6056791078448
17757	561000	4471000	134.142291522302	346.902638852878	18.625322516748
17758	562000	4471000	131.349175512067	346.775032816273	18.6218965955746
17759	563000	4471000	125.885020804843	348.78818469381	18.675871725138
17760	564000	4471000	119.761089363271	349.506386893421	18.6950899140234
17761	565000	4471000	118.042492917624	347.858472277133	18.650964379279
17762	566000	4471000	115.462023721331	349.914274517845	18.7059956836797
17763	567000	4471000	116.524716352247	347.248226947773	18.6345975794427
17764	568000	4471000	113.678163068497	347.656276479189	18.6455430727879
17765	569000	4471000	112.925215451227	346.917682083978	18.6257263505072
17766	570000	4471000	124.995751230323	347.85066617397	18.6507551100209
17767	571000	4471000	151.1824803787	346.832966036632	18.6234520440393
17768	572000	4471000	167.758371961161	349.624445437775	18.698247122064
17769	573000	4471000	190.772803560823	346.978141040282	18.6273492757365
17770	574000	4471000	200.856989686407	348.739719131209	18.6745741352034
17771	575000	4471000	238.155213313301	347.356551853947	18.6375039062088
17772	576000	4471000	300.061822141096	348.095116139042	18.6573073121242
17773	577000	4471000	293.055818762867	347.98773374927	18.6544293332514
17774	578000	4471000	292.059459315477	347.685119229924	18.6463165056781
17775	579000	4471000	301.434097773965	348.902267719361	18.6789257645979
17776	580000	4471000	290.952424023299	347.506971608177	18.6415388744647
17777	581000	4471000	297.822390999962	347.636046285859	18.6450005708195
18114	533000	4470000	280.181657226939	348.08318742638	18.6569876300109
18115	534000	4470000	265.507549783521	347.990408470818	18.6545010244396
18116	535000	4470000	281.09113668202	347.475252041592	18.6406880785445
18117	536000	4470000	262.653634678069	348.624635725427	18.6714925950077
18118	537000	4470000	237.962201650247	347.043880379749	18.6291137840679
18119	538000	4470000	206.013884739634	349.415900127783	18.6926696896881
18120	539000	4470000	191.675920311113	346.792952314925	18.622377729896
18121	540000	4470000	202.435116830144	350.370283970318	18.7181805731839
18122	541000	4470000	203.964144790859	346.725565892769	18.6205683557932
18123	542000	4470000	205.994034642259	350.332750586751	18.7171779546691
18124	543000	4470000	187.636935549765	346.846441154756	18.623813818731
18125	544000	4470000	173.942358362025	349.450587800095	18.6935975082405
18126	545000	4470000	174.220246604357	347.163563750702	18.63232577406
18127	546000	4470000	165.399632029211	348.740862510971	18.6746047484537
18128	547000	4470000	163.065971844137	347.688111006502	18.6463967298377
18129	548000	4470000	159.296502127654	348.201319339369	18.6601532506935
18130	549000	4470000	153.665150050685	348.432363608996	18.6663430700551
18131	550000	4470000	152.40172954333	347.832135742277	18.650258329103
18132	551000	4470000	152.41556294178	349.40622994615	18.6924110254978
18133	552000	4470000	150.267359838542	347.640078816515	18.6451087102359
18134	553000	4470000	149.234646413091	347.613618962594	18.6443991311759
18135	554000	4470000	146.068258664386	347.645819321777	18.6452626509196
18136	555000	4470000	146.755230662429	347.652727444693	18.6454479014234
18137	556000	4470000	142.900286100868	347.896252488214	18.6519771736997
18138	557000	4470000	142.023465273787	347.877977500186	18.6514872731422
18139	558000	4470000	138.767803966342	348.480170070664	18.6676235785561
18140	559000	4470000	132.134391982618	347.596268528761	18.6439338265496
18141	560000	4470000	127.076260324677	345.816318377858	18.5961371896923
18142	561000	4470000	126.613732791302	346.944625485566	18.6264496210514
18143	562000	4470000	123.79657708073	346.088390738264	18.6034510437785
18144	563000	4470000	122.856212537392	346.425119803072	18.6124990209018
18145	564000	4470000	119.533370590485	346.836353602481	18.6235429927412
18146	565000	4470000	119.024510288512	346.074450232893	18.6030763647547
18147	566000	4470000	148.374310573025	347.8081807991	18.6496161032634
18148	567000	4470000	134.222343373724	345.47868073565	18.5870568067042
18149	568000	4470000	121.555119285441	348.190035167063	18.6598508881251
18150	569000	4470000	112.278534222148	345.345785272481	18.5834815164565
18151	570000	4470000	113.541327633129	348.777951488434	18.6755977545147
18152	571000	4470000	120.119180258241	345.839336881577	18.5967560849084
18153	572000	4470000	138.766989522407	348.168125097184	18.6592637876521
18154	573000	4470000	168.409876201547	348.378975046742	18.6649129397043
18155	574000	4470000	242.064663691583	347.704927496958	18.6468476557556
18156	575000	4470000	320.034792655408	348.240373350543	18.6611996760804
18157	576000	4470000	273.095850206724	349.453920600287	18.6936866508532
18158	577000	4470000	254.869745689354	348.298844736674	18.662766267
18159	578000	4470000	206.889326839407	348.315433403641	18.6632106938662
18160	579000	4470000	193.555674080191	348.555133361528	18.6696313129512
18161	580000	4470000	220.169094922825	347.506615157812	18.6415293138147
18162	581000	4470000	259.389435394466	349.027025234418	18.6822649920832
18499	533000	4469000	282.077930458903	346.657734337096	18.6187468519526
18500	534000	4469000	258.601324835985	346.386024344056	18.6114487438258
18501	535000	4469000	252.526968907641	346.246157078279	18.6076908045646
18502	536000	4469000	219.960552421956	346.965553572985	18.6270113967052
18503	537000	4469000	206.907072589538	346.128537833288	18.6045300352707
18504	538000	4469000	205.84540467921	347.634859955914	18.6449687571718
18505	539000	4469000	219.051253942778	348.189320212828	18.6598317305604
18506	540000	4469000	223.213918932942	347.745892417885	18.6479460643226
18507	541000	4469000	234.420442312012	347.756047417778	18.6482183443293
18508	542000	4469000	238.910671188298	347.610564468135	18.644317216464
18509	543000	4469000	220.528754369545	347.576745969451	18.6434102558907
18510	544000	4469000	205.956790214276	347.602176264995	18.6440922617594
18511	545000	4469000	206.91092323259	347.601522116107	18.6440747186903
18512	546000	4469000	207.12012699143	349.497506080049	18.6948523952464
18513	547000	4469000	202.819305373122	347.795762583819	18.6492831654147
18514	548000	4469000	194.010455752839	348.527983192094	18.6689041775915
18515	549000	4469000	177.791758663648	348.144133510588	18.658620889835
18516	550000	4469000	154.764400910319	347.764713556072	18.6484507012264
18517	551000	4469000	153.628620916025	348.64610956405	18.6720676295918
18518	552000	4469000	146.878929245354	347.212046607791	18.6336267701108
18519	553000	4469000	143.396108539383	349.310420156243	18.6898480506462
18520	554000	4469000	140.762687396413	346.866621589635	18.6243556019969
18521	555000	4469000	138.881430053043	350.150154788316	18.7122995590685
18522	556000	4469000	134.963137806932	346.723161438627	18.6205037912143
18523	557000	4469000	133.373526671676	350.566502858443	18.7234212380762
18524	558000	4469000	131.901227471328	346.780488118783	18.6220430704792
18525	559000	4469000	129.438151919537	349.651393755172	18.6989677189724
18526	560000	4469000	129.290375625305	347.045664386146	18.6291616662196
18527	561000	4469000	127.961488799467	348.934882866865	18.679798790856
18528	562000	4469000	125.543894411595	347.53545285008	18.6423027775562
18529	563000	4469000	125.971085997439	348.413606372171	18.6658406285967
18530	564000	4469000	128.817624651267	348.274653635775	18.6621181444062
18531	565000	4469000	145.263356034396	348.083804874153	18.6570041773633
18532	566000	4469000	166.728383416187	349.290954904738	18.6893272994171
18533	567000	4469000	170.457508189828	347.946333308423	18.6533196323985
18534	568000	4469000	173.09955380047	347.711133785545	18.6470140715758
18535	569000	4469000	117.888654359566	348.016057526804	18.6551884881071
18536	570000	4469000	111.79076862071	347.879150079961	18.6515187070641
18537	571000	4469000	116.16204770484	348.343323575275	18.6639578754153
18538	572000	4469000	144.450962523721	348.329553105261	18.6635889663607
18539	573000	4469000	256.052423737676	345.594706891508	18.5901776992988
18540	574000	4469000	275.300375708517	347.987070586557	18.6544115583032
18541	575000	4469000	211.591018019741	345.463298363225	18.5866430095169
18542	576000	4469000	179.561629751435	347.554165585396	18.6428046598519
18543	577000	4469000	150.296815793519	346.161244285215	18.6054090061255
18544	578000	4469000	157.138227036647	346.956805175173	18.6267765642682
18545	579000	4469000	178.80920272603	346.479315043603	18.6139548469315
18546	580000	4469000	204.107615653645	346.099106098415	18.6037390354309
18547	581000	4469000	224.188308416607	346.934512247361	18.6261781438748
18548	582000	4469000	247.994059755274	345.871651627883	18.5976248921168
18549	583000	4469000	291.127265539787	347.594832384548	18.6438953114565
18883	532000	4468000	289.234305157945	346.274927332777	18.6084638627904
18884	533000	4468000	250.927402518442	346.915513628072	18.625668139105
18885	534000	4468000	229.521184077288	346.396933507806	18.6117418182127
18886	535000	4468000	214.490476445353	346.361294589267	18.6107843625482
18887	536000	4468000	230.620811093002	346.777995706992	18.6219761493508
18888	537000	4468000	224.66556883386	345.888350118964	18.5980738281942
18889	538000	4468000	241.050110594276	347.385397472018	18.638277749621
18890	539000	4468000	237.302661422467	345.510127996643	18.5879027326012
18891	540000	4468000	240.215264591315	348.191381215513	18.659886956129
18892	541000	4468000	242.561978955194	345.279789505991	18.581705774928
18893	542000	4468000	235.484153545148	347.679845024777	18.6461750776071
18894	543000	4468000	223.611731848387	345.133200238638	18.5777609048733
18895	544000	4468000	209.041516541114	348.687586335614	18.6731782601574
18896	545000	4468000	196.53731640911	345.480405595767	18.5871032061418
18897	546000	4468000	185.092020020905	348.022220486517	18.655353668224
18898	547000	4468000	179.035751548519	345.835981106641	18.5966658599503
18899	548000	4468000	166.508692903679	347.029586652928	18.6287301406437
18900	549000	4468000	169.419900710777	346.233793937006	18.6073585964533
18901	550000	4468000	171.245866182724	346.280296785715	18.6086081367123
18902	551000	4468000	177.8006614882	346.73566327523	18.6208394890034
18903	552000	4468000	178.711648540758	345.870479486327	18.5975933788845
18904	553000	4468000	166.79858227129	347.334727330271	18.6369183968346
18905	554000	4468000	163.978717922478	345.904807332454	18.5985162669621
18906	555000	4468000	155.599967386855	348.033996561259	18.6556692874112
18907	556000	4468000	137.236949940175	348.111499116455	18.6577463568475
18908	557000	4468000	139.466656381572	347.737106186154	18.6477104810793
18909	558000	4468000	143.137791674636	347.722777113693	18.6473262725167
18910	559000	4468000	139.741386885888	347.605593914446	18.6441839165582
18911	560000	4468000	141.362671720923	347.582652504358	18.6435686633316
18912	561000	4468000	134.839685269742	349.903282563664	18.7057018730563
18913	562000	4468000	142.628595732592	347.637954923732	18.645051754386
18914	563000	4468000	137.046771362071	348.808483788217	18.6764151749798
18915	564000	4468000	148.687678569871	347.869118301689	18.6512497785454
18916	565000	4468000	167.400267800746	347.954542423002	18.6535396754343
18917	566000	4468000	175.836169811543	348.277343835745	18.6621902207577
18918	567000	4468000	180.668926237726	347.337847711543	18.6370021117009
18919	568000	4468000	132.762743896983	348.874928756889	18.678193937233
18920	569000	4468000	110.844243640396	346.948277669439	18.6265476583676
18921	570000	4468000	109.117216933933	349.67852675415	18.6996932262043
18922	571000	4468000	118.36050129793	346.777700720168	18.6219682289539
18923	572000	4468000	186.933693881169	348.07331730668	18.656723112773
18924	573000	4468000	226.444431905496	346.827907674312	18.6233162372954
18925	574000	4468000	141.101446865462	347.792374550998	18.649192329723
18926	575000	4468000	140.747234366715	347.11740564346	18.6310870762675
18927	576000	4468000	134.041910281665	349.754932908416	18.7017360934331
18928	577000	4468000	138.902364344908	347.687245949748	18.6463735334715
18929	578000	4468000	159.380637506614	349.403548699653	18.6923393051713
18930	579000	4468000	174.446877957504	348.603009354123	18.6709134579464
18931	580000	4468000	198.840275663222	346.87315159552	18.6245309094087
18932	581000	4468000	214.293786307514	346.835086584838	18.6235089761527
18933	582000	4468000	237.220996559667	346.173029837907	18.6057257272568
18934	583000	4468000	280.978627761012	347.182598549009	18.6328365674422
19268	532000	4467000	290.215430854965	347.118896988265	18.6311270992462
19269	533000	4467000	235.640196179631	348.451341082964	18.6668513971415
19270	534000	4467000	220.915407401582	347.552152865612	18.6427506786314
19271	535000	4467000	251.347441876707	347.85840476047	18.6509625692743
19272	536000	4467000	258.56827337553	348.148956945224	18.6587501442413
19273	537000	4467000	259.059745214935	347.417681649227	18.6391438013989
19274	538000	4467000	250.333763345063	348.911777857597	18.6791803315241
19275	539000	4467000	232.480472067052	347.134710219524	18.6315514710805
19276	540000	4467000	222.508640675271	349.842715426022	18.7040828544471
19277	541000	4467000	212.961690083121	347.018824708901	18.6284412850056
19278	542000	4467000	203.195200868442	347.633139724726	18.6449226258713
19279	543000	4467000	196.087001008934	347.085480493017	18.6302302855605
19280	544000	4467000	200.595247975074	347.57452578729	18.6433507124468
19281	545000	4467000	193.936665687848	347.357997417141	18.6375426871984
19282	546000	4467000	175.520315148771	347.64040671815	18.6451175034686
19283	547000	4467000	178.027280709993	347.866764547575	18.6511866793396
19284	548000	4467000	187.436359436088	349.729117463056	18.7010458922237
19285	549000	4467000	194.160211547232	348.643524902343	18.6719984174791
19286	550000	4467000	189.665126560946	346.910520957096	18.6255341119952
19287	551000	4467000	195.163638784724	346.835908123319	18.6235310326296
19288	552000	4467000	191.943009654861	346.34462961351	18.6103366335354
19289	553000	4467000	184.766089673952	347.150807166373	18.6319834469219
19290	554000	4467000	157.793657791469	345.868624531258	18.5975435079813
19291	555000	4467000	141.055937412736	347.747608627986	18.6479920803283
19292	556000	4467000	151.067745917045	345.504262126525	18.5877449446275
19293	557000	4467000	157.829481418918	348.606371320516	18.6710034899176
19294	558000	4467000	144.940443830878	345.349082443443	18.5835702286574
19295	559000	4467000	148.692474998349	347.6570276986	18.6455632175217
19296	560000	4467000	154.376539994038	345.216253826753	18.5799960663815
19297	561000	4467000	148.713998075845	348.514863778992	18.6685528035515
19298	562000	4467000	153.707409476113	345.598217986028	18.5902721331891
19299	563000	4467000	155.641773434612	347.385027580178	18.6382678267101
19300	564000	4467000	157.797492876014	345.936053811296	18.5993562741106
19301	565000	4467000	176.898004735654	346.573068928945	18.6164730528891
19302	566000	4467000	193.44503040528	346.424834872461	18.6124913666188
19303	567000	4467000	159.253240855057	346.169222783892	18.605623418308
19304	568000	4467000	109.245026189785	347.03948769872	18.6289958854126
19305	569000	4467000	108.972975781713	346.24855171641	18.6077551498404
19306	570000	4467000	114.336014967071	347.788609108528	18.6490913748774
19307	571000	4467000	153.264036003333	347.83290947248	18.6502790722413
19308	572000	4467000	194.030455198474	347.583160237059	18.643582280159
19309	573000	4467000	133.812199657105	347.327676259075	18.6367292264248
19310	574000	4467000	123.252422435977	347.556473081851	18.6428665468015
19311	575000	4467000	130.720394484444	347.094678520141	18.630477141505
19312	576000	4467000	142.506826971016	350.0012084014	18.7083192297277
19313	577000	4467000	156.080495546939	347.089657810269	18.6303423964851
19314	578000	4467000	171.961452603694	348.96489835848	18.6806021947495
19315	579000	4467000	187.644927556398	347.298862960201	18.6359561858307
19316	580000	4467000	206.463768624342	348.180768920519	18.659602592781
19317	581000	4467000	219.4966997677	347.730001161827	18.6475199734932
19318	582000	4467000	240.093094244926	347.640465719575	18.6451190856904
19319	583000	4467000	280.868365904868	348.405222181681	18.6656160407762
19646	525000	4466000	283.365746914617	347.834426923202	18.6503197539131
19653	532000	4466000	235.839857243171	348.285993959451	18.662421974638
19654	533000	4466000	255.028586244441	347.441061303399	18.639770956302
19655	534000	4466000	285.296299752024	348.534795061837	18.6690866156285
19657	536000	4466000	294.49095575808	348.895298967816	18.6787392231868
19658	537000	4466000	281.088475150873	348.235800246453	18.6610771459327
19659	538000	4466000	261.269228883082	349.361302511378	18.6912092308491
19660	539000	4466000	242.783881114956	347.611230364259	18.6443350743398
19661	540000	4466000	229.421808922947	349.938641205787	18.7066469792367
19662	541000	4466000	219.905674634325	347.188198396815	18.6329868350948
19663	542000	4466000	210.466370414839	347.651572433457	18.6454169283891
19664	543000	4466000	206.846380947365	346.958852163712	18.6268315116584
19665	544000	4466000	199.864460546632	347.756673298786	18.6482351255765
19666	545000	4466000	181.019758727355	346.910286039109	18.6255278056518
19667	546000	4466000	199.882090250747	349.739969479896	18.7013360346232
19668	547000	4466000	209.930099942969	347.031684830963	18.628786456207
19669	548000	4466000	209.026907821062	348.848921770196	18.6774977384605
19670	549000	4466000	205.36216146259	347.318243059212	18.6364761438211
19671	550000	4466000	195.862214482944	348.128112351953	18.6581915616695
19672	551000	4466000	183.857798117284	347.771816435045	18.6486411417842
19673	552000	4466000	162.50926569846	347.580226728795	18.6435036065863
19674	553000	4466000	153.489234694527	348.399457095152	18.6654616094848
19675	554000	4466000	144.284775976361	347.206358729209	18.6334741454515
19676	555000	4466000	161.084606092867	349.210864644957	18.6871845028874
19677	556000	4466000	166.523606822771	347.009325263619	18.6281863117057
19678	557000	4466000	158.088276282033	347.786992535031	18.6490480329434
19679	558000	4466000	152.683884110105	346.998198495565	18.6278876552218
19680	559000	4466000	161.471032441516	347.598644234416	18.6439975390048
19681	560000	4466000	160.335877434021	347.193742570859	18.6331356075905
19682	561000	4466000	170.233779125795	347.580368016414	18.6435073957776
19683	562000	4466000	172.184649130645	347.633915913304	18.6449434408717
19684	563000	4466000	172.817414534529	347.723366869624	18.6473420859281
19685	564000	4466000	180.410442489859	348.375863101066	18.6648295759984
19686	565000	4466000	197.140830892005	347.099401990157	18.6306039083589
19687	566000	4466000	202.206298279992	346.481249248538	18.6140068026349
19688	567000	4466000	129.675427825419	346.439573918053	18.6128873074022
19689	568000	4466000	107.691904053057	346.711454190514	18.6201894241308
19690	569000	4466000	121.491927114799	345.88234733782	18.5979124456972
19691	570000	4466000	171.905974600753	347.345848162673	18.6372167493613
19692	571000	4466000	189.263516778441	345.443622509159	18.5861137010715
19693	572000	4466000	159.089950749893	348.35832737058	18.6643598167893
19694	573000	4466000	118.816856646513	345.215781290019	18.5799833501007
19695	574000	4466000	126.571511267206	347.606966234618	18.6442207194245
19696	575000	4466000	135.449144804119	345.198361358552	18.5795145619726
19697	576000	4466000	155.016393298689	348.541854557796	18.6692756838019
19698	577000	4466000	170.175878466846	345.486527675603	18.5872678916403
19699	578000	4466000	187.969645404756	347.657542772394	18.6455770297514
19700	579000	4466000	203.424309427571	345.982952281696	18.6006169865867
19701	580000	4466000	217.815072350305	347.172489269559	18.6325652895558
19702	581000	4466000	236.443035047394	348.861860488589	18.6778441070855
19703	582000	4466000	249.723307407966	349.1471538919	18.685479760817
19704	583000	4466000	265.720647962435	348.871085075048	18.6780910447253
19705	584000	4466000	307.029669445204	348.062876391888	18.6564432942586
20031	525000	4465000	296.681297862231	347.716539233418	18.6471590123916
20032	526000	4465000	297.142037498875	345.801235424507	18.5957316453133
20033	527000	4465000	276.695001544992	348.447251351028	18.666741851513
20034	528000	4465000	283.966467425175	345.811884926882	18.5960179857646
20036	530000	4465000	258.297729113731	345.484737931995	18.5872197472348
20037	531000	4465000	260.14438680546	347.952388534907	18.6534819413134
20038	532000	4465000	279.314216581222	345.503816618092	18.5877329606946
20042	536000	4465000	298.074357597434	346.5586854047	18.6160867371395
20043	537000	4465000	275.4151117082	346.409281843818	18.6120735503548
20044	538000	4465000	258.24136368116	347.424724294729	18.639332721284
20045	539000	4465000	247.863575480899	345.90442253151	18.5985059220226
20046	540000	4465000	246.013990086616	347.922664159096	18.6526851728939
20047	541000	4465000	229.445471546745	345.340526222303	18.5833400179382
20048	542000	4465000	218.343941466537	348.439206470097	18.6665263632551
20049	543000	4465000	207.198718574909	345.299888916537	18.58224660574
20050	544000	4465000	197.740937056563	349.018564675537	18.682038557811
20051	545000	4465000	206.217463123434	345.529435861407	18.5884220917594
20052	546000	4465000	218.849633875467	348.146524319915	18.6586849568751
20053	547000	4465000	202.943092976505	345.745120274447	18.5942227660757
20054	548000	4465000	184.830791425873	347.469111824172	18.6405233784937
20055	549000	4465000	169.724313176923	346.125173422153	18.604439615913
20056	550000	4465000	159.089917619302	347.028344749422	18.6286968075983
20057	551000	4465000	156.595896398195	346.620892526794	18.617757451605
20058	552000	4465000	157.365918771009	349.167344289342	18.686020022716
20059	553000	4465000	154.8205733308	349.377253867665	18.6916359334239
20060	554000	4465000	173.113623125763	348.230765436574	18.6609422440716
20061	555000	4465000	175.698780443836	349.721161290208	18.700833171017
20062	556000	4465000	173.840223442579	347.554452664283	18.6428123593057
20063	557000	4465000	154.743451837166	347.639397687971	18.6450904446176
20064	558000	4465000	161.346800567324	347.120066001724	18.6311584718107
20065	559000	4465000	164.525593916905	347.679646360116	18.6461697503835
20066	560000	4465000	171.771820330338	346.901528774014	18.6252927164653
20067	561000	4465000	168.481077946604	347.890204825215	18.6518150544448
20068	562000	4465000	185.683071943655	346.878343791953	18.6246703002215
20069	563000	4465000	183.47758885151	349.452689886583	18.6936537329272
20070	564000	4465000	195.444375246356	347.041642371527	18.6290537164808
20071	565000	4465000	210.773753449708	348.649179681892	18.6721498409233
20072	566000	4465000	184.371088493035	347.394778102433	18.6385293975258
20073	567000	4465000	115.32636638635	348.04260932771	18.6559001210799
20074	568000	4465000	109.70703904179	347.95138832521	18.6534551310262
20075	569000	4465000	124.447932243698	347.630257534976	18.6448453341661
20076	570000	4465000	129.230457982271	348.732226403628	18.6743735210482
20077	571000	4465000	155.907806063886	347.410724577829	18.6389571751702
20078	572000	4465000	124.342836135103	349.76095771514	18.7018971688741
20079	573000	4465000	142.841657320951	347.39018993792	18.6384063143263
20080	574000	4465000	148.727450779687	347.57383223522	18.6433321119166
20081	575000	4465000	151.884960468223	347.592734188237	18.6438390410408
20082	576000	4465000	167.874491433893	347.692102022825	18.6465037479637
20083	577000	4465000	183.975962855508	348.080427315488	18.6569136599677
20084	578000	4465000	200.832960270381	348.066314613654	18.6565354397234
20085	579000	4465000	212.185946223765	345.802190541943	18.5957573263888
20086	580000	4465000	215.032593160895	347.410006666284	18.6389379167989
20087	581000	4465000	233.119755448617	345.752971106169	18.5944338743122
20088	582000	4465000	242.375373275245	346.96774720446	18.6270702796886
20089	583000	4465000	263.214425960406	346.410546137706	18.6121075146719
20429	538000	4464000	278.653724704521	348.920703705488	18.6794192550381
20430	539000	4464000	254.076841815835	347.987615786688	18.6544261714663
20431	540000	4464000	234.386529799048	349.887544973387	18.7052812054079
20432	541000	4464000	222.15430654562	347.825585386973	18.650082717966
20433	542000	4464000	211.260041307769	347.670370880356	18.6459210252633
20434	543000	4464000	204.99857588612	347.831765015759	18.6502483901893
20435	544000	4464000	216.138601668588	347.756131730754	18.6482206049466
20436	545000	4464000	218.290767293481	348.049998082707	18.6560981473272
20437	546000	4464000	193.566303736323	347.976327893692	18.65412361634
20438	547000	4464000	167.343795645614	346.002175106788	18.6011337048791
20439	548000	4464000	172.224303841428	347.689514519916	18.6464343647765
20440	549000	4464000	172.512914298672	345.784739759028	18.5952881063733
20441	550000	4464000	179.59445713869	347.081690447892	18.6301285676694
20442	551000	4464000	180.216052899598	345.978099370392	18.6004865358515
20443	552000	4464000	174.082757765968	346.570633546244	18.6164076434269
20444	553000	4464000	166.173824666971	346.549132300203	18.6158301533991
20445	554000	4464000	184.511700989115	346.170390211887	18.6056547912694
20446	555000	4464000	187.625992638872	347.433939945921	18.6395799294384
20447	556000	4464000	173.083640851261	345.87044638372	18.5975924889142
20448	557000	4464000	154.579104864492	348.061158642588	18.6563972578466
20449	558000	4464000	169.265340934802	345.29079088114	18.5820017996216
20450	559000	4464000	174.213341268382	348.487611536593	18.6678228922548
20451	560000	4464000	173.462296808036	345.448736233949	18.5862512689878
20452	561000	4464000	178.564972368854	348.744797287606	18.6747100991583
20453	562000	4464000	193.010606518904	345.76827328042	18.5948453416644
20454	563000	4464000	205.399107546074	348.048491852223	18.6560577789688
20455	564000	4464000	203.085590008482	346.109188666513	18.6040100157604
20456	565000	4464000	177.399024242399	347.552591120049	18.6427624326452
20457	566000	4464000	140.236928172655	348.452105445834	18.6668718709331
20458	567000	4464000	112.252685904622	349.545532308377	18.6961368284568
20459	568000	4464000	109.680321462411	348.510707998647	18.6684414989213
20460	569000	4464000	108.059542318061	348.464186735901	18.6671954705548
20461	570000	4464000	113.534438615661	348.724397666721	18.6741639081036
20462	571000	4464000	116.23625402237	347.664613926927	18.6457666489455
20463	572000	4464000	109.522328219662	349.10844221908	18.6844438562961
20464	573000	4464000	152.395229622453	347.12407377535	18.6312660271746
20465	574000	4464000	158.177301596374	349.682323033766	18.6997947323966
20466	575000	4464000	164.408451389435	346.817108829589	18.6230263069564
20467	576000	4464000	177.234019616151	350.464857883283	18.7207066608951
20468	577000	4464000	192.309884806236	346.727135106882	18.6206104923249
20469	578000	4464000	203.865821813028	350.358251881829	18.7178591693022
20470	579000	4464000	211.78805318109	346.852872781179	18.6239864900396
20471	580000	4464000	204.995652376515	349.624565204713	18.6982503246885
20472	581000	4464000	218.474770576492	347.212090181277	18.6336279393272
20473	582000	4464000	241.499556046653	349.126869953852	18.6849369801948
20474	583000	4464000	293.890519850494	347.844763003959	18.6505968538264
20813	537000	4463000	276.479929318788	348.060799588005	18.6563876350167
20814	538000	4463000	266.531422552575	348.188655241899	18.6598139123063
20815	539000	4463000	253.646315094781	347.490471064384	18.6410962945955
20816	540000	4463000	245.512402315538	348.742161022472	18.6746395151947
20817	541000	4463000	231.652320269791	347.077768537672	18.6300233101752
20818	542000	4463000	222.362172698067	349.428056263774	18.6929948446945
20819	543000	4463000	211.552027323958	346.823724045523	18.6232039146201
20820	544000	4463000	226.133603231095	350.254497358435	18.7150874258828
20821	545000	4463000	192.981352628582	346.728636540565	18.6206508087275
20822	546000	4463000	175.799940829257	350.554558523406	18.7231022676106
20823	547000	4463000	173.304867215748	346.794827401956	18.622428074823
20824	548000	4463000	197.279437776195	349.716244049931	18.7007016993997
20825	549000	4463000	200.198262902527	347.028746746506	18.6287075973216
20826	550000	4463000	187.225772754106	349.034250643257	18.6824583672293
20827	551000	4463000	192.524701903071	347.441822669498	18.6397913794521
20828	552000	4463000	192.973645970307	348.507062694815	18.668343865882
20829	553000	4463000	171.938463846665	348.049697475286	18.6560900907796
20830	554000	4463000	196.80985398353	348.133064528605	18.6583242690389
20831	555000	4463000	192.766302903495	348.869748367393	18.6780552619215
20832	556000	4463000	183.222247709631	347.913045438229	18.6524273336804
20833	557000	4463000	159.381165092035	349.917395851847	18.7060791148719
20834	558000	4463000	181.038755887083	347.854665372342	18.6508623224864
20835	559000	4463000	176.173305125344	347.707721253966	18.646922567919
20836	560000	4463000	173.640009942338	347.980989512998	18.6542485646835
20837	561000	4463000	187.33684791273	347.904274939891	18.6521922287942
20838	562000	4463000	204.041828882691	348.348713070809	18.6641022572962
20839	563000	4463000	216.955356806501	348.309647804641	18.6630556931238
20840	564000	4463000	166.507489657876	345.637819372233	18.5913372131279
20841	565000	4463000	145.608498745529	347.768926521426	18.6485636584008
20842	566000	4463000	132.598036833754	345.563440162961	18.5893367327337
20843	567000	4463000	122.007413462996	347.322045489828	18.6365781593571
20844	568000	4463000	113.299989638877	346.106909325174	18.6039487562499
20845	569000	4463000	109.271387927371	347.069250710236	18.6297947039208
20846	570000	4463000	136.052689266831	346.684388189383	18.6194626181688
20847	571000	4463000	167.812620771751	346.168055861808	18.6055920588894
20848	572000	4463000	125.47030924068	347.003846058939	18.6280392435419
20849	573000	4463000	156.338468503662	345.728814790657	18.5937843052633
20850	574000	4463000	169.395508504726	347.506338375631	18.6415218900075
20851	575000	4463000	178.378270440572	345.903298638717	18.5984757073992
20852	576000	4463000	185.131048378982	347.982330808981	18.6542845161368
20853	577000	4463000	193.401160851858	347.965568907567	18.6538352332052
20854	578000	4463000	201.99053433131	347.649573441665	18.6453633228657
20855	579000	4463000	193.859802443946	347.514513830947	18.6417411695085
20856	580000	4463000	212.447174910497	347.577243852926	18.6434236086864
20857	581000	4463000	235.740761223198	347.315775834769	18.6364099502766
20858	582000	4463000	276.634413350392	349.603208195983	18.6976792195177
20859	583000	4463000	281.39282932019	347.32912573303	18.636768113947
21193	532000	4462000	306.81891314736	350.835055150312	18.7305914255346
21198	537000	4462000	300.021218966408	346.562894382681	18.6161997835939
21199	538000	4462000	279.964632578832	346.422742869491	18.612435167637
21200	539000	4462000	264.581105803216	346.119564543277	18.6042888749685
21201	540000	4462000	249.048952580944	346.949163830649	18.6265714459384
21202	541000	4462000	236.531793348386	345.957156057826	18.5999235497844
21203	542000	4462000	228.038287511573	347.548601622772	18.6426554337834
21204	543000	4462000	217.543366659029	348.468158879811	18.6673018639495
21205	544000	4462000	201.846288910072	347.888711439915	18.6517750211586
21206	545000	4462000	179.369094812328	347.949298073908	18.6533991024132
21207	546000	4462000	186.755837337222	347.689870666446	18.6464439147642
21208	547000	4462000	185.296358830228	347.672708242843	18.6459837027399
21209	548000	4462000	213.512689927078	347.609592026583	18.6442911376803
21210	549000	4462000	202.267166205593	347.586100340585	18.6436611302766
21211	550000	4462000	210.066712879486	349.991986347458	18.7080727587707
21212	551000	4462000	208.955412839209	347.654255822128	18.6454888866484
21213	552000	4462000	182.938203300176	348.988584674592	18.6812361655912
21214	553000	4462000	185.81923103619	347.86119500255	18.6510373706813
21215	554000	4462000	199.754759586155	348.170650884609	18.6593314693911
21216	555000	4462000	191.17514018186	348.205089570773	18.6602542740117
21217	556000	4462000	177.520564643285	347.54185197015	18.6424744057797
21218	557000	4462000	162.402426767751	348.692998809036	18.6733231860062
21219	558000	4462000	180.026513056289	347.098943740189	18.6305916100426
21220	559000	4462000	187.791990053663	349.336629035667	18.6905491903172
21221	560000	4462000	193.357339909933	346.836308734369	18.6235417881339
21222	561000	4462000	195.055458640631	350.148927828457	18.7122667741901
21223	562000	4462000	215.649188522104	346.751124442021	18.621254641995
21224	563000	4462000	207.571629545224	348.10418313496	18.6575502983366
21225	564000	4462000	164.068820913253	346.84789882507	18.6238529532712
21226	565000	4462000	139.149732811021	350.005018589369	18.7084210608316
21227	566000	4462000	137.428390424225	347.142101302911	18.6317498186003
21228	567000	4462000	122.51327697277	349.453881247307	18.6936855982791
21229	568000	4462000	119.786829461322	347.662717621245	18.6457157980391
21230	569000	4462000	136.901500251943	349.092939312086	18.6840289903459
21231	570000	4462000	174.952642910807	348.452317866702	18.6668775607144
21232	571000	4462000	146.843255674373	348.918614630605	18.679363335794
21233	572000	4462000	112.29602622118	347.06621865775	18.62971332731
21234	573000	4462000	160.498214644784	346.435854423949	18.6127873899626
21235	574000	4462000	195.607691157319	347.238599191681	18.6343392475205
21236	575000	4462000	200.52271249099	345.870446023499	18.5975924792296
21237	576000	4462000	183.478969703851	347.77960463554	18.6488499547704
21238	577000	4462000	192.242765407617	345.415707429798	18.5853627198879
21239	578000	4462000	202.869725660487	348.690174435291	18.673247559953
21240	579000	4462000	214.988931182984	345.153784244622	18.5783148924929
21241	580000	4462000	248.885788849327	347.601326239667	18.6440694656415
21242	581000	4462000	290.709183817845	345.165655826806	18.5786343907943
21243	582000	4462000	302.85376034849	347.763139250425	18.6484084910864
21574	528000	4461000	292.395302413723	347.286663279885	18.6356288673038
21575	529000	4461000	286.742643170556	347.557584873194	18.6428963649213
21576	530000	4461000	275.800571821219	347.331677776402	18.6368365817915
21577	531000	4461000	258.898601696264	347.562474164803	18.6430274946105
21578	532000	4461000	282.151740748213	347.553371106451	18.6427833519153
21579	533000	4461000	288.568225386553	347.653565468276	18.6454703740151
21580	534000	4461000	291.006243651069	347.97538484968	18.6540983392304
21583	537000	4461000	291.246068831676	347.002275156331	18.6279970784926
21584	538000	4461000	273.205120442853	346.616901392169	18.6176502650622
21585	539000	4461000	256.333283916754	346.486436077585	18.6141461280819
21586	540000	4461000	248.072503011413	346.86582595269	18.6243342418646
21587	541000	4461000	236.308848636062	346.038926627006	18.6021215625263
21588	542000	4461000	224.437290515018	347.328914161343	18.6367624377557
21589	543000	4461000	203.961209864879	345.667343928645	18.5921312368605
21590	544000	4461000	185.564974723755	347.989286216484	18.6544709444273
21591	545000	4461000	196.475663105399	345.401639231758	18.5849842408262
21592	546000	4461000	187.961305542678	348.834070978566	18.6771001758454
21593	547000	4461000	207.182525011178	345.274597960611	18.5815660793328
21594	548000	4461000	221.121465031277	347.657218880287	18.6455683442551
21595	549000	4461000	216.725990740402	345.24538788768	18.5807800667163
21596	550000	4461000	224.552405381419	348.488215425916	18.6678390668528
21597	551000	4461000	201.231211735816	345.641460636237	18.5914351419205
21598	552000	4461000	196.412910528201	347.51536630883	18.6417640342546
21599	553000	4461000	211.08842388513	345.926526132133	18.599100143075
21600	554000	4461000	205.777972241574	346.706707235148	18.620061955728
21601	555000	4461000	193.877725420805	346.333567307225	18.6100394225059
21602	556000	4461000	180.950134602495	346.187434880613	18.6061128363937
21603	557000	4461000	169.270909747361	346.83857982369	18.6236027616487
21604	558000	4461000	177.974487389181	346.035756402369	18.6020363509582
21605	559000	4461000	186.073518131317	347.443608179289	18.6398392745026
21606	560000	4461000	193.513903280966	348.364898072949	18.6645358386687
21607	561000	4461000	208.804873801661	347.771921131634	18.6486439488675
21608	562000	4461000	229.494451065576	347.736186387019	18.6476858185411
21609	563000	4461000	189.09519730614	347.583600720444	18.6435940934264
21610	564000	4461000	167.639368686211	347.371933651153	18.637916558756
21611	565000	4461000	132.568287855209	347.570884989818	18.643253068867
21612	566000	4461000	122.892320186975	347.216664088885	18.6337506715338
21613	567000	4461000	129.759433917686	349.82056690118	18.7034907678
21614	568000	4461000	130.52881917958	347.240506986711	18.6343904377554
21615	569000	4461000	146.934886164212	348.867673985404	18.6779997319147
21616	570000	4461000	107.539954515678	347.434648417716	18.6395989339287
21617	571000	4461000	139.216976562567	348.124955565193	18.6581069662812
21618	572000	4461000	168.797269959227	347.804660099961	18.6495217123647
21619	573000	4461000	187.069821281624	347.586896707117	18.6436824878326
21620	574000	4461000	181.612242209176	348.365483158955	18.6645515123979
21621	575000	4461000	202.253655634486	347.246392479921	18.6345483572831
21622	576000	4461000	205.833445131674	349.137758714745	18.68522835597
21623	577000	4461000	222.350641758062	347.100190409354	18.6306250675965
21624	578000	4461000	234.33547002243	347.728128503363	18.6474697614278
21625	579000	4461000	266.210940067321	347.155197987956	18.6321012767738
21626	580000	4461000	289.847746698078	347.5553576065	18.6428366298292
21963	532000	4460000	276.027166050189	346.821631458101	18.623147732274
21964	533000	4460000	245.710329487082	349.822998043322	18.7035557593555
21965	534000	4460000	233.519244809753	346.943412132551	18.6264170503227
21966	535000	4460000	251.43686043936	349.024891034322	18.6822078736514
21967	536000	4460000	270.244207052611	347.197235543492	18.6332293374898
21968	537000	4460000	284.155465688871	348.353640852716	18.6642342691233
21969	538000	4460000	269.905467660764	347.584008574637	18.643605031609
21970	539000	4460000	241.596132559694	347.812658986449	18.6497361639903
21971	540000	4460000	233.517836748708	348.106983455232	18.6576253434147
21972	541000	4460000	225.491304657605	347.404777418932	18.6387976387677
21973	542000	4460000	214.944455935213	348.771055315633	18.6754131230244
21974	543000	4460000	197.832110255173	347.133294808922	18.631513486803
21975	544000	4460000	189.697209511894	349.581636990901	18.6971023688405
21976	545000	4460000	208.333663546071	347.003783721776	18.628037570334
21977	546000	4460000	187.241761175681	347.723621515381	18.6473489138639
21978	547000	4460000	218.854447242267	347.02649038711	18.6286470358722
21979	548000	4460000	229.153965000168	347.600674821905	18.6440519957949
21980	549000	4460000	228.201677829772	347.218999683097	18.6338133424991
21981	550000	4460000	207.354963316037	347.601275899691	18.644068115615
21982	551000	4460000	203.813671652256	347.608354087525	18.6442579387737
21983	552000	4460000	214.38491133493	347.719107834398	18.6472278860531
21984	553000	4460000	219.679915627199	348.23070311052	18.6609405741115
21985	554000	4460000	203.411110913739	347.253396707253	18.6347362929356
21986	555000	4460000	186.749565768803	346.621955348121	18.6177859947987
21987	556000	4460000	187.804125002758	346.644032045609	18.6183788780229
21988	557000	4460000	179.161395065367	346.719446892124	18.6204040474992
21989	558000	4460000	181.00500813448	346.109953605156	18.6040305741835
21990	559000	4460000	194.187462788938	347.119096927002	18.6311324649631
21991	560000	4460000	207.212998596538	345.652822986053	18.5917407196328
21992	561000	4460000	211.159385038948	347.810005264319	18.6496650174827
21993	562000	4460000	223.938638416177	345.290066214745	18.5819823004637
21994	563000	4460000	177.884987590919	348.778702098008	18.6756178505025
21995	564000	4460000	155.019738581361	345.087067854293	18.5765192609997
21996	565000	4460000	127.236936389214	347.601161107056	18.644065037085
21997	566000	4460000	115.75599236383	345.140554819505	18.5779588442731
21998	567000	4460000	115.940008287222	348.347671568307	18.6640743560539
21999	568000	4460000	120.407599146889	345.436917646308	18.5859333272857
22000	569000	4460000	103.112035270008	347.490841675695	18.6411062352988
22001	570000	4460000	128.356363791174	345.876880369934	18.5977654671182
22002	571000	4460000	150.225937036919	346.965024515774	18.6269971953553
22003	572000	4460000	165.849511851214	346.429682851778	18.6126216007251
22004	573000	4460000	205.844613354127	346.812960636118	18.6229149339226
22005	574000	4460000	251.921978396798	349.33691148353	18.6905567462163
22006	575000	4460000	264.02083217681	348.368960203448	18.6646446578403
22007	576000	4460000	265.798356836286	349.452329659421	18.6936440979126
22008	577000	4460000	260.286114302045	347.586566428926	18.6436736301869
22009	578000	4460000	279.034324856392	349.751720704581	18.7016502134058
22349	533000	4459000	294.953558580013	348.189143335873	18.6598269910488
22350	534000	4459000	288.940164055757	345.982840677812	18.6006139865815
22351	535000	4459000	268.445111741842	347.622976950071	18.6446500892366
22352	536000	4459000	225.341856004006	346.245550650736	18.6076745094796
22353	537000	4459000	242.260930330736	347.22009531381	18.6338427414694
22354	538000	4459000	243.136039001624	348.88722849271	18.6785231882157
22355	539000	4459000	223.079893139962	349.358448211418	18.6911328766187
22356	540000	4459000	207.91051024987	349.140976111242	18.6853144504245
22357	541000	4459000	197.78750761039	348.506083935167	18.6683176514427
22358	542000	4459000	192.013381265952	349.478103047831	18.6943334475405
22359	543000	4459000	191.939955775753	347.839055395287	18.6504438390964
22360	544000	4459000	218.979376405474	349.907662975297	18.7058189602941
22361	545000	4459000	212.414515119421	347.358945683097	18.6375681268533
22362	546000	4459000	191.932510148463	347.640004410839	18.6451067149223
22363	547000	4459000	232.576597675889	347.055835868982	18.6294346631609
22364	548000	4459000	228.502092713245	347.700225181692	18.6467215665835
22365	549000	4459000	214.309822461287	346.915657974234	18.6256720140304
22366	550000	4459000	214.287076590974	347.892705929828	18.6518821015421
22367	551000	4459000	223.249284400739	346.926868124773	18.6259729443799
22368	552000	4459000	215.570150453449	349.398570882132	18.6922061534248
22369	553000	4459000	201.279015502148	347.084022042263	18.6301911434709
22370	554000	4459000	202.785074899757	348.6518097333	18.6722202679087
22371	555000	4459000	202.854188868033	347.388607869769	18.638363873199
22372	556000	4459000	199.146459221612	348.060114566044	18.6563692760956
22373	557000	4459000	185.574115902102	347.848262598551	18.6506906734992
22374	558000	4459000	188.00993184885	347.623544562962	18.6446653111007
22375	559000	4459000	186.49072506325	348.475135077982	18.6674887191069
22376	560000	4459000	203.786184656218	347.341930279423	18.6371116399356
22377	561000	4459000	214.981280703389	349.283733409938	18.6891341000577
22378	562000	4459000	185.651572494163	347.218139087768	18.6337902501817
22379	563000	4459000	170.817208597469	347.656738734802	18.645555468658
22380	564000	4459000	136.89553843814	347.262694436702	18.6349857643279
22381	565000	4459000	123.065575815407	347.557619271104	18.6428972874686
22382	566000	4459000	117.129555342191	347.500867154762	18.641375141195
22383	567000	4459000	109.425549676354	347.650602057035	18.6453909065226
22384	568000	4459000	109.059344275078	347.98398002294	18.6543287207806
22385	569000	4459000	115.761243159081	347.885008313869	18.6516757508238
22386	570000	4459000	130.260131730299	346.043225429038	18.6022371081824
22387	571000	4459000	165.02514382564	347.232220258531	18.634168086033
22388	572000	4459000	214.38114108201	345.928326840188	18.5991485514845
22389	573000	4459000	254.260397518162	346.725839503092	18.6205757027835
22390	574000	4459000	266.408833497976	346.323291147154	18.6097633286174
22391	575000	4459000	283.849394390215	346.398125017397	18.6117738278058
22392	576000	4459000	285.738156027919	347.204415669209	18.6334220064166
22733	532000	4458000	301.508293592325	348.436966910745	18.6664663745109
22734	533000	4458000	289.973968747482	348.281413510767	18.6622992557393
22735	534000	4458000	268.398900274625	345.761383298808	18.5946600748389
22736	535000	4458000	266.000310460925	347.750976795807	18.648082389238
22737	536000	4458000	260.634371295025	345.670888924368	18.5922265725321
22738	537000	4458000	217.70913047358	347.20694362795	18.6334898402835
22739	538000	4458000	208.214287508698	345.894829430413	18.5982480204565
22740	539000	4458000	221.784345664839	346.731131330884	18.6207177984868
22741	540000	4458000	218.574910864795	346.390839013553	18.6115780903596
22742	541000	4458000	203.25400574682	346.330071559751	18.6099455012569
22743	542000	4458000	210.93927757155	347.110195828514	18.6308935864202
22744	543000	4458000	213.166636469007	346.02752036258	18.6018149749582
22745	544000	4458000	241.785356087651	347.929882153031	18.6528786559349
22746	545000	4458000	196.927413436507	345.536691977453	18.58861726911
22747	546000	4458000	206.368102518159	348.294708702448	18.6626554568863
22748	547000	4458000	229.280347287316	345.229919050891	18.5803638029747
22749	548000	4458000	228.949751056245	348.748241879117	18.6748023250346
22750	549000	4458000	217.420917325975	345.547722383338	18.588913964601
22751	550000	4458000	233.821980658192	348.630953443011	18.6716617750807
22752	551000	4458000	228.377269978335	345.676958559782	18.5923898022762
22753	552000	4458000	213.265503342288	347.924742872762	18.652740894377
22754	553000	4458000	211.674346047472	345.980541213321	18.6005521749576
22755	554000	4458000	207.028396270974	347.42931108578	18.6394557615232
22756	555000	4458000	200.002548421152	348.74350504349	18.6746755003531
22757	556000	4458000	194.444606205981	347.17803883037	18.6327142099687
22758	557000	4458000	189.950803831129	348.799092614199	18.6761637552844
22759	558000	4458000	177.213119107713	348.807773387553	18.6763961563133
22760	559000	4458000	178.499007961383	348.965571988005	18.6806202249284
22761	560000	4458000	198.125551922224	347.989497749063	18.654476614182
22762	561000	4458000	192.671185596322	349.254880906893	18.6883621782887
22763	562000	4458000	158.767046495996	347.393445029989	18.6384936362891
22764	563000	4458000	177.923981376483	349.683194957932	18.6998180461183
22765	564000	4458000	139.476663985618	347.000541142635	18.6279505352209
22766	565000	4458000	142.287811581621	350.267473115675	18.7154340883581
22767	566000	4458000	104.259238647191	346.792457342476	18.6223644401691
22768	567000	4458000	101.027548862858	348.263488935476	18.6618190146479
22769	568000	4458000	110.401737737419	346.758362322577	18.6214489855805
22770	569000	4458000	114.567338323923	349.93770253859	18.7066218900845
22771	570000	4458000	134.630856285692	346.89811820671	18.6252011588254
22772	571000	4458000	177.064892586624	349.256593740591	18.6884080044447
22773	572000	4458000	222.141572763699	347.223669930639	18.6339386585509
22774	573000	4458000	248.924002090148	348.762674815656	18.6751887491307
22775	574000	4458000	276.189088534528	347.759836773841	18.6483199450739
22776	575000	4458000	291.362426263229	348.454970100123	18.6669486017432
23118	532000	4457000	290.990100081697	346.759151373099	18.6214701721722
23119	533000	4457000	260.541908431005	348.143051746104	18.6585919014835
23120	534000	4457000	248.175017106408	346.850196535789	18.6239146404774
23121	535000	4457000	223.243231372595	349.762350372977	18.7019344019002
[truncated: 58,001 more rows]
