# Supplementary material for: High-resolution weather network reveals a high spatial variability in air temperature in the Central valley of California with implications for crop and pest management
Source: PLoS One. 2022 May 19;17(5):e0267607. doi: 10.1371/journal.pone.0267607 (PMC9119484; doi:10.1371/journal.pone.0267607)
Supplement: S3 File — (ZIP) [file pone.0267607.s004.zip › PLOS code and files/central_valleyHD.kml]

<?xml version="1.0" encoding="UTF-8"?>
<kml xmlns="http://www.opengis.net/kml/2.2" xmlns:gx="http://www.google.com/kml/ext/2.2" xmlns:kml="http://www.opengis.net/kml/2.2" xmlns:atom="http://www.w3.org/2005/Atom">
<Document version="1.0">
	<name>central_valleyHD</name>
	<Style id="poly1">
		<BalloonStyle>
			<text>$[description]</text>
		</BalloonStyle>
		<PolyStyle>
			<color>ff000000</color>
		</PolyStyle>
	</Style>
	<Folder>
		<name>SpatialPolygons</name>
		<Style id="poly1079">
			<BalloonStyle>
				<text>$[description]</text>
				<textColor>ff000000</textColor>
				<displayMode>default</displayMode>
			</BalloonStyle>
			<PolyStyle>
				<color>ff000000</color>
				<fill>1</fill>
				<outline>1</outline>
			</PolyStyle>
		</Style>
		<Placemark>
			<name>1</name>
			<styleUrl>#poly1</styleUrl>
			<Polygon>
				<extrude>1</extrude>
				<outerBoundaryIs>
					<LinearRing>
						<coordinates>
							-121.91120062,38.07299867,0 -121.91033633,38.07299867,0 -121.91033633,38.07466534,0 -121.90866967,38.07466534,0 -121.90866967,38.076332,0 -121.90866967,38.07799867,0 -121.90866967,38.07966534,0 -121.91033633,38.07966534,0 -121.91033633,38.081332,0 -121.912003,38.081332,0 -121.912003,38.08299867,0 -121.91366967,38.08299867,0 -121.91429958,38.08299867,0 -121.95595455,38.13711912,0 -122.02991154,38.31666362,0 -122.05366967,38.34983015,0 -122.05366967,38.351332,0 -122.05474549,38.351332,0 -122.05533633,38.35215682,0 -122.05533633,38.35299867,0 -122.05533633,38.35466534,0 -122.05533633,38.356332,0 -122.05533633,38.35799867,0 -122.057003,38.35799867,0 -122.05866967,38.35799867,0 -122.05866967,38.35966534,0 -122.057003,38.35966534,0 -122.057003,38.361332,0 -122.057003,38.36299867,0 -122.057003,38.36466534,0 -122.05533633,38.36466534,0 -122.05533633,38.366332,0 -122.057003,38.366332,0 -122.057003,38.36799867,0 -122.05866967,38.36799867,0 -122.05866967,38.36966534,0 -122.06033633,38.36966534,0 -122.06033633,38.371332,0 -122.06033633,38.37299867,0 -122.062003,38.37299867,0 -122.06366967,38.37299867,0 -122.06366967,38.37466534,0 -122.062003,38.37466534,0 -122.062003,38.376332,0 -122.062003,38.37799867,0 -122.06366967,38.37799867,0 -122.06366967,38.37966534,0 -122.06366967,38.381332,0 -122.06366967,38.38299867,0 -122.06366967,38.38466534,0 -122.06366967,38.386332,0 -122.06366967,38.38799867,0 -122.06533633,38.38799867,0 -122.06533633,38.386332,0 -122.067003,38.386332,0 -122.067003,38.38799867,0 -122.067003,38.38966534,0 -122.067003,38.391332,0 -122.06533633,38.391332,0 -122.06366967,38.391332,0 -122.06366967,38.39299867,0 -122.062003,38.39299867,0 -122.062003,38.391332,0 -122.062003,38.38966534,0 -122.06033633,38.38966534,0 -122.06033633,38.38799867,0 -122.05866967,38.38799867,0 -122.057003,38.38799867,0 -122.057003,38.386332,0 -122.057003,38.38466534,0 -122.05533633,38.38466534,0 -122.05366967,38.38466534,0 -122.052003,38.38466534,0 -122.05033633,38.38466534,0 -122.05033633,38.386332,0 -122.04866967,38.386332,0 -122.047003,38.386332,0 -122.047003,38.38799867,0 -122.047003,38.38966534,0 -122.04866967,38.38966534,0 -122.04866967,38.391332,0 -122.05033633,38.391332,0 -122.05033633,38.39299867,0 -122.04866967,38.39299867,0 -122.04866967,38.39466534,0 -122.05033633,38.39466534,0 -122.05033633,38.396332,0 -122.05033633,38.39799867,0 -122.052003,38.39799867,0 -122.052003,38.39966534,0 -122.052003,38.401332,0 -122.052003,38.40299867,0 -122.05366967,38.40299867,0 -122.05366967,38.40466534,0 -122.05366967,38.406332,0 -122.05533633,38.406332,0 -122.05533633,38.40799867,0 -122.057003,38.40799867,0 -122.05866967,38.40799867,0 -122.06033633,38.40799867,0 -122.062003,38.40799867,0 -122.06366967,38.40799867,0 -122.06366967,38.406332,0 -122.06533633,38.406332,0 -122.06533633,38.40799867,0 -122.067003,38.40799867,0 -122.06866967,38.40799867,0 -122.07033633,38.40799867,0 -122.072003,38.40799867,0 -122.072003,38.406332,0 -122.07366967,38.406332,0 -122.07366967,38.40799867,0 -122.07533633,38.40799867,0 -122.07533633,38.40966534,0 -122.07366967,38.40966534,0 -122.07366967,38.411332,0 -122.072003,38.411332,0 -122.07033633,38.411332,0 -122.06866967,38.411332,0 -122.06866967,38.41299867,0 -122.067003,38.41299867,0 -122.067003,38.411332,0 -122.06533633,38.411332,0 -122.06366967,38.411332,0 -122.062003,38.411332,0 -122.062003,38.41299867,0 -122.06033633,38.41299867,0 -122.05866967,38.41299867,0 -122.05866967,38.41466534,0 -122.057003,38.41466534,0 -122.057003,38.416332,0 -122.05866967,38.416332,0 -122.05866967,38.41799867,0 -122.05866967,38.41966534,0 -122.06033633,38.41966534,0 -122.062003,38.41966534,0 -122.062003,38.421332,0 -122.062003,38.42299867,0 -122.06033633,38.42299867,0 -122.06033633,38.42466534,0 -122.062003,38.42466534,0 -122.06366967,38.42466534,0 -122.06366967,38.426332,0 -122.06366967,38.42799867,0 -122.06366967,38.42966534,0 -122.06533633,38.42966534,0 -122.067003,38.42966534,0 -122.067003,38.431332,0 -122.067003,38.43299867,0 -122.06866967,38.43299867,0 -122.06866967,38.43466534,0 -122.06866967,38.436332,0 -122.07033633,38.436332,0 -122.07033633,38.43799867,0 -122.07033633,38.43966534,0 -122.072003,38.43966534,0 -122.07366967,38.43966534,0 -122.07366967,38.441332,0 -122.07533633,38.441332,0 -122.077003,38.441332,0 -122.077003,38.43966534,0 -122.07866967,38.43966534,0 -122.07866967,38.43799867,0 -122.07866967,38.436332,0 -122.08033633,38.436332,0 -122.08033633,38.43466534,0 -122.082003,38.43466534,0 -122.08366967,38.43466534,0 -122.08366967,38.436332,0 -122.08366967,38.43799867,0 -122.08533633,38.43799867,0 -122.087003,38.43799867,0 -122.087003,38.436332,0 -122.08866967,38.436332,0 -122.08866967,38.43466534,0 -122.09033633,38.43466534,0 -122.092003,38.43466534,0 -122.092003,38.43299867,0 -122.09366967,38.43299867,0 -122.09366967,38.43466534,0 -122.09366967,38.436332,0 -122.092003,38.436332,0 -122.09033633,38.436332,0 -122.09033633,38.43799867,0 -122.09033633,38.43966534,0 -122.09033633,38.441332,0 -122.09033633,38.44299867,0 -122.09033633,38.44466534,0 -122.092003,38.44466534,0 -122.092003,38.446332,0 -122.092003,38.44799867,0 -122.09033633,38.44799867,0 -122.08866967,38.44799867,0 -122.08866967,38.44966534,0 -122.087003,38.44966534,0 -122.087003,38.44799867,0 -122.08533633,38.44799867,0 -122.08533633,38.446332,0 -122.08366967,38.446332,0 -122.08366967,38.44466534,0 -122.082003,38.44466534,0 -122.08033633,38.44466534,0 -122.08033633,38.446332,0 -122.07866967,38.446332,0 -122.077003,38.446332,0 -122.077003,38.44799867,0 -122.07533633,38.44799867,0 -122.07366967,38.44799867,0 -122.07366967,38.44966534,0 -122.07366967,38.451332,0 -122.072003,38.451332,0 -122.07033633,38.451332,0 -122.07033633,38.45299867,0 -122.06866967,38.45299867,0 -122.06866967,38.45466534,0 -122.06866967,38.456332,0 -122.067003,38.456332,0 -122.067003,38.45799867,0 -122.067003,38.45966534,0 -122.06866967,38.45966534,0 -122.06866967,38.461332,0 -122.07033633,38.461332,0 -122.07033633,38.46299867,0 -122.06866967,38.46299867,0 -122.067003,38.46299867,0 -122.067003,38.46466534,0 -122.067003,38.466332,0 -122.067003,38.46799867,0 -122.06533633,38.46799867,0 -122.06533633,38.46966534,0 -122.06533633,38.471332,0 -122.067003,38.471332,0 -122.067003,38.47299867,0 -122.06533633,38.47299867,0 -122.06533633,38.47466534,0 -122.06533633,38.476332,0 -122.06533633,38.47799867,0 -122.06366967,38.47799867,0 -122.06366967,38.47966534,0 -122.06533633,38.47966534,0 -122.06533633,38.481332,0 -122.06366967,38.481332,0 -122.062003,38.481332,0 -122.062003,38.48299867,0 -122.06366967,38.48299867,0 -122.06366967,38.48466534,0 -122.06533633,38.48466534,0 -122.06533633,38.486332,0 -122.06366967,38.486332,0 -122.06366967,38.48799867,0 -122.06366967,38.48966534,0 -122.062003,38.48966534,0 -122.062003,38.491332,0 -122.06366967,38.491332,0 -122.06533633,38.491332,0 -122.06533633,38.49299867,0 -122.06366967,38.49299867,0 -122.062003,38.49299867,0 -122.06033633,38.49299867,0 -122.06033633,38.49466534,0 -122.06033633,38.496332,0 -122.062003,38.496332,0 -122.062003,38.49799867,0 -122.062003,38.49966534,0 -122.062003,38.501332,0 -122.062003,38.50299867,0 -122.062003,38.50466534,0 -122.062003,38.506332,0 -122.06033633,38.506332,0 -122.06033633,38.50799867,0 -122.062003,38.50799867,0 -122.06366967,38.50799867,0 -122.06533633,38.50799867,0 -122.067003,38.50799867,0 -122.06866967,38.50799867,0 -122.06866967,38.506332,0 -122.07033633,38.506332,0 -122.072003,38.506332,0 -122.07366967,38.506332,0 -122.07533633,38.506332,0 -122.07654897,38.506332,0 -122.0672051,38.52299867,0 -122.067003,38.52299867,0 -122.06533633,38.52299867,0 -122.06366967,38.52299867,0 -122.06366967,38.52466534,0 -122.062003,38.52466534,0 -122.06033633,38.52466534,0 -122.05866967,38.52466534,0 -122.05866967,38.526332,0 -122.06033633,38.526332,0 -122.06033633,38.52799867,0 -122.06033633,38.52966534,0 -122.062003,38.52966534,0 -122.062003,38.531332,0 -122.062003,38.53299867,0 -122.062003,38.53466534,0 -122.06033633,38.53466534,0 -122.06033633,38.536332,0 -122.05866967,38.536332,0 -122.057003,38.536332,0 -122.057003,38.53799867,0 -122.05866967,38.53799867,0 -122.05866967,38.53966534,0 -122.06033633,38.53966534,0 -122.06033633,38.541332,0 -122.062003,38.541332,0 -122.062003,38.54299867,0 -122.06033633,38.54299867,0 -122.06033633,38.54466534,0 -122.062003,38.54466534,0 -122.062003,38.546332,0 -122.06366967,38.546332,0 -122.06366967,38.54799867,0 -122.06533633,38.54799867,0 -122.06533633,38.54966534,0 -122.06533633,38.551332,0 -122.06533633,38.55299867,0 -122.06533633,38.55466534,0 -122.06533633,38.556332,0 -122.06533633,38.55799867,0 -122.06533633,38.55966534,0 -122.07033633,38.55966534,0 -122.07033633,38.561332,0 -122.07033633,38.56299867,0 -122.07033633,38.56466534,0 -122.072003,38.56466534,0 -122.07366967,38.56466534,0 -122.07533633,38.56466534,0 -122.07533633,38.566332,0 -122.077003,38.566332,0 -122.07866967,38.566332,0 -122.08033633,38.566332,0 -122.08033633,38.56466534,0 -122.082003,38.56466534,0 -122.082003,38.566332,0 -122.082003,38.56799867,0 -122.082003,38.56966534,0 -122.08033633,38.56966534,0 -122.07866967,38.56966534,0 -122.07866967,38.571332,0 -122.077003,38.571332,0 -122.077003,38.56966534,0 -122.07533633,38.56966534,0 -122.07366967,38.56966534,0 -122.07366967,38.571332,0 -122.072003,38.571332,0 -122.07033633,38.571332,0 -122.06866967,38.571332,0 -122.06866967,38.57299867,0 -122.06866967,38.57466534,0 -122.06866967,38.576332,0 -122.07033633,38.576332,0 -122.07033633,38.57799867,0 -122.07033633,38.57966534,0 -122.07033633,38.581332,0 -122.072003,38.581332,0 -122.07366967,38.581332,0 -122.07366967,38.58299867,0 -122.072003,38.58299867,0 -122.072003,38.58466534,0 -122.07033633,38.58466534,0 -122.07033633,38.586332,0 -122.07033633,38.58799867,0 -122.072003,38.58799867,0 -122.07366967,38.58799867,0 -122.07533633,38.58799867,0 -122.077003,38.58799867,0 -122.077003,38.58966534,0 -122.07533633,38.58966534,0 -122.07533633,38.591332,0 -122.07366967,38.591332,0 -122.07366967,38.59299867,0 -122.07366967,38.59466534,0 -122.07366967,38.596332,0 -122.07533633,38.596332,0 -122.07533633,38.59799867,0 -122.07533633,38.59966534,0 -122.07533633,38.601332,0 -122.07533633,38.60299867,0 -122.07533633,38.60466534,0 -122.077003,38.60466534,0 -122.077003,38.606332,0 -122.07866967,38.606332,0 -122.08033633,38.606332,0 -122.08033633,38.60466534,0 -122.082003,38.60466534,0 -122.082003,38.60966534,0 -122.082003,38.611332,0 -122.082003,38.61299867,0 -122.08033633,38.61299867,0 -122.08033633,38.61466534,0 -122.07866967,38.61466534,0 -122.077003,38.61466534,0 -122.07533633,38.61466534,0 -122.07533633,38.616332,0 -122.077003,38.616332,0 -122.07866967,38.616332,0 -122.08033633,38.616332,0 -122.08033633,38.61799867,0 -122.07866967,38.61799867,0 -122.07866967,38.61966534,0 -122.08033633,38.61966534,0 -122.082003,38.61966534,0 -122.082003,38.621332,0 -122.08033633,38.621332,0 -122.08033633,38.62299867,0 -122.082003,38.62299867,0 -122.082003,38.62466534,0 -122.082003,38.626332,0 -122.08366967,38.626332,0 -122.08366967,38.62799867,0 -122.082003,38.62799867,0 -122.082003,38.62966534,0 -122.08366967,38.62966534,0 -122.08533633,38.62966534,0 -122.087003,38.62966534,0 -122.087003,38.62799867,0 -122.08866967,38.62799867,0 -122.08866967,38.62966534,0 -122.09033633,38.62966534,0 -122.09033633,38.62799867,0 -122.092003,38.62799867,0 -122.09366967,38.62799867,0 -122.09533633,38.62799867,0 -122.097003,38.62799867,0 -122.09866967,38.62799867,0 -122.09866967,38.62966534,0 -122.09866967,38.631332,0 -122.097003,38.631332,0 -122.09533633,38.631332,0 -122.09366967,38.631332,0 -122.09366967,38.63299867,0 -122.092003,38.63299867,0 -122.09033633,38.63299867,0 -122.08866967,38.63299867,0 -122.08866967,38.63466534,0 -122.087003,38.63466534,0 -122.087003,38.636332,0 -122.087003,38.63799867,0 -122.08533633,38.63799867,0 -122.08533633,38.63966534,0 -122.087003,38.63966534,0 -122.08866967,38.63966534,0 -122.09033633,38.63966534,0 -122.09033633,38.641332,0 -122.09033633,38.64299867,0 -122.08866967,38.64299867,0 -122.08866967,38.64466534,0 -122.09033633,38.64466534,0 -122.092003,38.64466534,0 -122.092003,38.646332,0 -122.092003,38.64799867,0 -122.09033633,38.64799867,0 -122.08866967,38.64799867,0 -122.08866967,38.64966534,0 -122.09033633,38.64966534,0 -122.09033633,38.651332,0 -122.092003,38.651332,0 -122.092003,38.65299867,0 -122.092003,38.65466534,0 -122.092003,38.656332,0 -122.092003,38.65799867,0 -122.09366967,38.65799867,0 -122.09366967,38.65966534,0 -122.09366967,38.661332,0 -122.09533633,38.661332,0 -122.097003,38.661332,0 -122.097003,38.66299867,0 -122.09866967,38.66299867,0 -122.09866967,38.66466534,0 -122.09866967,38.666332,0 -122.09866967,38.676332,0 -122.107003,38.676332,0 -122.10866967,38.676332,0 -122.11033633,38.676332,0 -122.112003,38.676332,0 -122.112003,38.67799867,0 -122.112003,38.67966534,0 -122.11366967,38.67966534,0 -122.11533633,38.67966534,0 -122.117003,38.67966534,0 -122.117003,38.681332,0 -122.11866967,38.681332,0 -122.11866967,38.68299867,0 -122.11866967,38.68466534,0 -122.12033633,38.68466534,0 -122.122003,38.68466534,0 -122.12366967,38.68466534,0 -122.12533633,38.68466534,0 -122.12533633,38.686332,0 -122.127003,38.686332,0 -122.127003,38.68799867,0 -122.12866967,38.68799867,0 -122.13033633,38.68799867,0 -122.13033633,38.686332,0 -122.12866967,38.686332,0 -122.12866967,38.68466534,0 -122.12866967,38.68299867,0 -122.13033633,38.68299867,0 -122.132003,38.68299867,0 -122.13366967,38.68299867,0 -122.13533633,38.68299867,0 -122.137003,38.68299867,0 -122.13866967,38.68299867,0 -122.13866967,38.681332,0 -122.14033633,38.681332,0 -122.14033633,38.67966534,0 -122.14033633,38.67799867,0 -122.14033633,38.676332,0 -122.14533633,38.676332,0 -122.14533633,38.67799867,0 -122.14533633,38.67966534,0 -122.14533633,38.681332,0 -122.147003,38.681332,0 -122.147003,38.68299867,0 -122.147003,38.68466534,0 -122.14533633,38.68466534,0 -122.14366967,38.68466534,0 -122.142003,38.68466534,0 -122.142003,38.686332,0 -122.14033633,38.686332,0 -122.14033633,38.68799867,0 -122.142003,38.68799867,0 -122.142003,38.68966534,0 -122.142003,38.691332,0 -122.14033633,38.691332,0 -122.13866967,38.691332,0 -122.137003,38.691332,0 -122.137003,38.69299867,0 -122.13866967,38.69299867,0 -122.14033633,38.69299867,0 -122.142003,38.69299867,0 -122.142003,38.69466534,0 -122.14366967,38.69466534,0 -122.14366967,38.696332,0 -122.14366967,38.69799867,0 -122.14533633,38.69799867,0 -122.147003,38.69799867,0 -122.147003,38.69966534,0 -122.14866967,38.69966534,0 -122.14866967,38.701332,0 -122.14866967,38.70299867,0 -122.15033633,38.70299867,0 -122.152003,38.70299867,0 -122.15366967,38.70299867,0 -122.15533633,38.70299867,0 -122.15533633,38.701332,0 -122.15533633,38.69966534,0 -122.15533633,38.69799867,0 -122.15533633,38.696332,0 -122.15533633,38.69466534,0 -122.15533633,38.69299867,0 -122.15533633,38.691332,0 -122.15366967,38.691332,0 -122.15366967,38.68966534,0 -122.152003,38.68966534,0 -122.152003,38.68799867,0 -122.15033633,38.68799867,0 -122.15033633,38.686332,0 -122.15033633,38.68466534,0 -122.152003,38.68466534,0 -122.152003,38.68299867,0 -122.15366967,38.68299867,0 -122.15533633,38.68299867,0 -122.15533633,38.68466534,0 -122.157003,38.68466534,0 -122.157003,38.686332,0 -122.15866967,38.686332,0 -122.16033633,38.686332,0 -122.162003,38.686332,0 -122.16366967,38.686332,0 -122.16366967,38.68799867,0 -122.162003,38.68799867,0 -122.162003,38.68966534,0 -122.16366967,38.68966534,0 -122.16366967,38.691332,0 -122.16533633,38.691332,0 -122.16533633,38.69299867,0 -122.16533633,38.69466534,0 -122.16533633,38.696332,0 -122.16533633,38.69799867,0 -122.167003,38.69799867,0 -122.16866967,38.69799867,0 -122.17033633,38.69799867,0 -122.17033633,38.696332,0 -122.172003,38.696332,0 -122.17366967,38.696332,0 -122.17366967,38.69799867,0 -122.172003,38.69799867,0 -122.172003,38.69966534,0 -122.17033633,38.69966534,0 -122.16866967,38.69966534,0 -122.16866967,38.701332,0 -122.167003,38.701332,0 -122.16533633,38.701332,0 -122.16533633,38.70299867,0 -122.167003,38.70299867,0 -122.16866967,38.70299867,0 -122.16866967,38.70466534,0 -122.17033633,38.70466534,0 -122.172003,38.70466534,0 -122.172003,38.706332,0 -122.17366967,38.706332,0 -122.17533633,38.706332,0 -122.177003,38.706332,0 -122.177003,38.70799867,0 -122.17533633,38.70799867,0 -122.17533633,38.70966534,0 -122.177003,38.70966534,0 -122.17866967,38.70966534,0 -122.18033633,38.70966534,0 -122.182003,38.70966534,0 -122.182003,38.711332,0 -122.18366967,38.711332,0 -122.18366967,38.71299867,0 -122.18533633,38.71299867,0 -122.187003,38.71299867,0 -122.187003,38.71466534,0 -122.18533633,38.71466534,0 -122.18533633,38.716332,0 -122.187003,38.716332,0 -122.18866967,38.716332,0 -122.19033633,38.716332,0 -122.192003,38.716332,0 -122.19366967,38.716332,0 -122.19366967,38.71799867,0 -122.19533633,38.71799867,0 -122.197003,38.71799867,0 -122.197003,38.71966534,0 -122.19866967,38.71966534,0 -122.19866967,38.721332,0 -122.19866967,38.72299867,0 -122.197003,38.72299867,0 -122.19533633,38.72299867,0 -122.19366967,38.72299867,0 -122.19366967,38.72466534,0 -122.192003,38.72466534,0 -122.192003,38.726332,0 -122.192003,38.72799867,0 -122.192003,38.72966534,0 -122.19033633,38.72966534,0 -122.19033633,38.731332,0 -122.192003,38.731332,0 -122.19366967,38.731332,0 -122.19366967,38.73299867,0 -122.19533633,38.73299867,0 -122.19533633,38.73466534,0 -122.19366967,38.73466534,0 -122.192003,38.73466534,0 -122.192003,38.736332,0 -122.19033633,38.736332,0 -122.18866967,38.736332,0 -122.18866967,38.73799867,0 -122.187003,38.73799867,0 -122.187003,38.73966534,0 -122.187003,38.741332,0 -122.18533633,38.741332,0 -122.18533633,38.74299867,0 -122.187003,38.74299867,0 -122.18866967,38.74299867,0 -122.19033633,38.74299867,0 -122.192003,38.74299867,0 -122.192003,38.74466534,0 -122.19033633,38.74466534,0 -122.19033633,38.746332,0 -122.19033633,38.74799867,0 -122.192003,38.74799867,0 -122.19366967,38.74799867,0 -122.19533633,38.74799867,0 -122.197003,38.74799867,0 -122.19866967,38.74799867,0 -122.19866967,38.751332,0 -122.19866967,38.75299867,0 -122.197003,38.75299867,0 -122.19533633,38.75299867,0 -122.19533633,38.75466534,0 -122.197003,38.75466534,0 -122.19866967,38.75466534,0 -122.19866967,38.756332,0 -122.197003,38.756332,0 -122.19533633,38.756332,0 -122.19533633,38.75799867,0 -122.197003,38.75799867,0 -122.19866967,38.75799867,0 -122.19866967,38.75966534,0 -122.20033633,38.75966534,0 -122.202003,38.75966534,0 -122.202003,38.761332,0 -122.20033633,38.761332,0 -122.19866967,38.761332,0 -122.19866967,38.76299867,0 -122.197003,38.76299867,0 -122.197003,38.76466534,0 -122.19866967,38.76466534,0 -122.19866967,38.766332,0 -122.20033633,38.766332,0 -122.20033633,38.76466534,0 -122.202003,38.76466534,0 -122.20366967,38.76466534,0 -122.20533633,38.76466534,0 -122.207003,38.76466534,0 -122.20866967,38.76466534,0 -122.21033633,38.76466534,0 -122.21033633,38.766332,0 -122.20866967,38.766332,0 -122.20866967,38.76799867,0 -122.207003,38.76799867,0 -122.207003,38.76966534,0 -122.20533633,38.76966534,0 -122.20366967,38.76966534,0 -122.20366967,38.771332,0 -122.20533633,38.771332,0 -122.207003,38.771332,0 -122.207003,38.77299867,0 -122.20866967,38.77299867,0 -122.21033633,38.77299867,0 -122.212003,38.77299867,0 -122.21366967,38.77299867,0 -122.21366967,38.771332,0 -122.21533633,38.771332,0 -122.21533633,38.77299867,0 -122.21533633,38.77466534,0 -122.21366967,38.77466534,0 -122.212003,38.77466534,0 -122.212003,38.776332,0 -122.21033633,38.776332,0 -122.20866967,38.776332,0 -122.20866967,38.77799867,0 -122.207003,38.77799867,0 -122.207003,38.77966534,0 -122.20866967,38.77966534,0 -122.21033633,38.77966534,0 -122.21033633,38.77799867,0 -122.212003,38.77799867,0 -122.212003,38.77966534,0 -122.212003,38.781332,0 -122.212003,38.78299867,0 -122.212003,38.78466534,0 -122.212003,38.786332,0 -122.212003,38.78799867,0 -122.21033633,38.78799867,0 -122.20866967,38.78799867,0 -122.20866967,38.786332,0 -122.207003,38.786332,0 -122.207003,38.78799867,0 -122.20533633,38.78799867,0 -122.20533633,38.78966534,0 -122.207003,38.78966534,0 -122.207003,38.791332,0 -122.207003,38.79299867,0 -122.20866967,38.79299867,0 -122.21033633,38.79299867,0 -122.21033633,38.79466534,0 -122.20866967,38.79466534,0 -122.20866967,38.796332,0 -122.21033633,38.796332,0 -122.21033633,38.79799867,0 -122.212003,38.79799867,0 -122.212003,38.796332,0 -122.21366967,38.796332,0 -122.21533633,38.796332,0 -122.21533633,38.80299867,0 -122.21366967,38.80299867,0 -122.21366967,38.80466534,0 -122.21366967,38.806332,0 -122.21533633,38.806332,0 -122.21533633,38.80799867,0 -122.21533633,38.80966534,0 -122.217003,38.80966534,0 -122.21866967,38.80966534,0 -122.22533633,38.80966534,0 -122.227003,38.80966534,0 -122.22866967,38.80966534,0 -122.23033633,38.80966534,0 -122.232003,38.80966534,0 -122.232003,38.811332,0 -122.23033633,38.811332,0 -122.22866967,38.811332,0 -122.22866967,38.81299867,0 -122.227003,38.81299867,0 -122.22533633,38.81299867,0 -122.22533633,38.81466534,0 -122.22533633,38.816332,0 -122.22366967,38.816332,0 -122.222003,38.816332,0 -122.222003,38.81466534,0 -122.22033633,38.81466534,0 -122.22033633,38.816332,0 -122.21866967,38.816332,0 -122.21866967,38.81799867,0 -122.22033633,38.81799867,0 -122.222003,38.81799867,0 -122.22366967,38.81799867,0 -122.22533633,38.81799867,0 -122.227003,38.81799867,0 -122.227003,38.81966534,0 -122.22533633,38.81966534,0 -122.22366967,38.81966534,0 -122.222003,38.81966534,0 -122.222003,38.821332,0 -122.222003,38.82299867,0 -122.222003,38.82466534,0 -122.22366967,38.82466534,0 -122.22533633,38.82466534,0 -122.22533633,38.82299867,0 -122.227003,38.82299867,0 -122.227003,38.821332,0 -122.22866967,38.821332,0 -122.23033633,38.821332,0 -122.232003,38.821332,0 -122.232003,38.826332,0 -122.232003,38.831332,0 -122.232003,38.83299867,0 -122.23033633,38.83299867,0 -122.22866967,38.83299867,0 -122.22866967,38.83466534,0 -122.227003,38.83466534,0 -122.227003,38.836332,0 -122.22866967,38.836332,0 -122.22866967,38.83799867,0 -122.23033633,38.83799867,0 -122.232003,38.83799867,0 -122.232003,38.84299867,0 -122.23866967,38.84299867,0 -122.24033633,38.84299867,0 -122.24033633,38.84466534,0 -122.242003,38.84466534,0 -122.24366967,38.84466534,0 -122.24533633,38.84466534,0 -122.24533633,38.846332,0 -122.247003,38.846332,0 -122.247003,38.84799867,0 -122.24533633,38.84799867,0 -122.24366967,38.84799867,0 -122.242003,38.84799867,0 -122.242003,38.84966534,0 -122.24033633,38.84966534,0 -122.23866967,38.84966534,0 -122.23866967,38.84799867,0 -122.237003,38.84799867,0 -122.23533633,38.84799867,0 -122.23366967,38.84799867,0 -122.23366967,38.84966534,0 -122.232003,38.84966534,0 -122.232003,38.851332,0 -122.232003,38.85299867,0 -122.23366967,38.85299867,0 -122.23366967,38.851332,0 -122.23533633,38.851332,0 -122.237003,38.851332,0 -122.23866967,38.851332,0 -122.24033633,38.851332,0 -122.242003,38.851332,0 -122.24366967,38.851332,0 -122.24366967,38.85299867,0 -122.24533633,38.85299867,0 -122.247003,38.85299867,0 -122.247003,38.85466534,0 -122.247003,38.856332,0 -122.24866967,38.856332,0 -122.24866967,38.85799867,0 -122.247003,38.85799867,0 -122.24533633,38.85799867,0 -122.24533633,38.856332,0 -122.24366967,38.856332,0 -122.242003,38.856332,0 -122.242003,38.85799867,0 -122.24033633,38.85799867,0 -122.23866967,38.85799867,0 -122.237003,38.85799867,0 -122.237003,38.85966534,0 -122.23866967,38.85966534,0 -122.23866967,38.861332,0 -122.237003,38.861332,0 -122.237003,38.86299867,0 -122.237003,38.86466534,0 -122.23866967,38.86466534,0 -122.23866967,38.86299867,0 -122.24033633,38.86299867,0 -122.24033633,38.86466534,0 -122.24033633,38.866332,0 -122.23866967,38.866332,0 -122.23866967,38.86799867,0 -122.23866967,38.86966534,0 -122.24033633,38.86966534,0 -122.24033633,38.871332,0 -122.242003,38.871332,0 -122.242003,38.86966534,0 -122.24366967,38.86966534,0 -122.24533633,38.86966534,0 -122.247003,38.86966534,0 -122.247003,38.86799867,0 -122.24866967,38.86799867,0 -122.24866967,38.87299867,0 -122.247003,38.87299867,0 -122.247003,38.87466534,0 -122.24533633,38.87466534,0 -122.24533633,38.87299867,0 -122.24366967,38.87299867,0 -122.24366967,38.87466534,0 -122.242003,38.87466534,0 -122.242003,38.876332,0 -122.242003,38.87799867,0 -122.24366967,38.87799867,0 -122.24533633,38.87799867,0 -122.247003,38.87799867,0 -122.24866967,38.87799867,0 -122.24866967,38.881332,0 -122.247003,38.881332,0 -122.247003,38.88299867,0 -122.24866967,38.88299867,0 -122.24866967,38.88466534,0 -122.24866967,38.89299867,0 -122.25866967,38.89299867,0 -122.26033633,38.89299867,0 -122.26033633,38.89466534,0 -122.26033633,38.896332,0 -122.262003,38.896332,0 -122.262003,38.89799867,0 -122.262003,38.89966534,0 -122.26366967,38.89966534,0 -122.26366967,38.89799867,0 -122.26533633,38.89799867,0 -122.26533633,38.90966534,0 -122.26533633,38.91466534,0 -122.26366967,38.91466534,0 -122.262003,38.91466534,0 -122.262003,38.91299867,0 -122.26033633,38.91299867,0 -122.26033633,38.911332,0 -122.26033633,38.90966534,0 -122.25866967,38.90966534,0 -122.25866967,38.911332,0 -122.257003,38.911332,0 -122.257003,38.91299867,0 -122.257003,38.91466534,0 -122.257003,38.916332,0 -122.25866967,38.916332,0 -122.25866967,38.91799867,0 -122.25866967,38.91966534,0 -122.257003,38.91966534,0 -122.257003,38.921332,0 -122.25533633,38.921332,0 -122.25366967,38.921332,0 -122.25366967,38.91966534,0 -122.25366967,38.91799867,0 -122.252003,38.91799867,0 -122.252003,38.916332,0 -122.25033633,38.916332,0 -122.25033633,38.91799867,0 -122.24866967,38.91799867,0 -122.24866967,38.916332,0 -122.247003,38.916332,0 -122.247003,38.91799867,0 -122.24533633,38.91799867,0 -122.24366967,38.91799867,0 -122.24366967,38.91966534,0 -122.242003,38.91966534,0 -122.24033633,38.91966534,0 -122.24033633,38.91799867,0 -122.24033633,38.916332,0 -122.23866967,38.916332,0 -122.23866967,38.91466534,0 -122.237003,38.91466534,0 -122.23533633,38.91466534,0 -122.23533633,38.916332,0 -122.237003,38.916332,0 -122.237003,38.91799867,0 -122.23866967,38.91799867,0 -122.23866967,38.91966534,0 -122.23866967,38.921332,0 -122.237003,38.921332,0 -122.23533633,38.921332,0 -122.23366967,38.921332,0 -122.23366967,38.91966534,0 -122.232003,38.91966534,0 -122.232003,38.91799867,0 -122.23033633,38.91799867,0 -122.23033633,38.916332,0 -122.23033633,38.91466534,0 -122.22866967,38.91466534,0 -122.227003,38.91466534,0 -122.227003,38.91299867,0 -122.227003,38.911332,0 -122.227003,38.90966534,0 -122.22533633,38.90966534,0 -122.22366967,38.90966534,0 -122.22366967,38.90799867,0 -122.222003,38.90799867,0 -122.22033633,38.90799867,0 -122.22033633,38.906332,0 -122.21866967,38.906332,0 -122.217003,38.906332,0 -122.217003,38.90466534,0 -122.21533633,38.90466534,0 -122.21366967,38.90466534,0 -122.21366967,38.90299867,0 -122.21366967,38.901332,0 -122.21366967,38.89966534,0 -122.212003,38.89966534,0 -122.212003,38.89799867,0 -122.21033633,38.89799867,0 -122.21033633,38.896332,0 -122.20866967,38.896332,0 -122.20866967,38.89466534,0 -122.20866967,38.89299867,0 -122.207003,38.89299867,0 -122.20533633,38.89299867,0 -122.20366967,38.89299867,0 -122.202003,38.89299867,0 -122.202003,38.891332,0 -122.202003,38.88966534,0 -122.202003,38.88799867,0 -122.202003,38.886332,0 -122.202003,38.88466534,0 -122.20033633,38.88466534,0 -122.19866967,38.88466534,0 -122.197003,38.88466534,0 -122.197003,38.88299867,0 -122.197003,38.881332,0 -122.197003,38.87966534,0 -122.19533633,38.87966534,0 -122.19533633,38.87799867,0 -122.19533633,38.876332,0 -122.197003,38.876332,0 -122.197003,38.87466534,0 -122.197003,38.87299867,0 -122.197003,38.871332,0 -122.197003,38.86966534,0 -122.19533633,38.86966534,0 -122.19533633,38.871332,0 -122.19366967,38.871332,0 -122.19366967,38.86966534,0 -122.192003,38.86966534,0 -122.192003,38.86799867,0 -122.192003,38.866332,0 -122.19366967,38.866332,0 -122.19366967,38.86466534,0 -122.19366967,38.86299867,0 -122.192003,38.86299867,0 -122.192003,38.861332,0 -122.19033633,38.861332,0 -122.18866967,38.861332,0 -122.18866967,38.85966534,0 -122.18866967,38.85799867,0 -122.187003,38.85799867,0 -122.187003,38.856332,0 -122.187003,38.85466534,0 -122.18866967,38.85466534,0 -122.18866967,38.85299867,0 -122.187003,38.85299867,0 -122.187003,38.851332,0 -122.18533633,38.851332,0 -122.18533633,38.84966534,0 -122.18533633,38.84799867,0 -122.18366967,38.84799867,0 -122.18366967,38.846332,0 -122.182003,38.846332,0 -122.182003,38.84466534,0 -122.18033633,38.84466534,0 -122.18033633,38.84299867,0 -122.17866967,38.84299867,0 -122.177003,38.84299867,0 -122.177003,38.84466534,0 -122.17533633,38.84466534,0 -122.17366967,38.84466534,0 -122.17366967,38.84299867,0 -122.172003,38.84299867,0 -122.172003,38.841332,0 -122.17033633,38.841332,0 -122.16866967,38.841332,0 -122.16866967,38.83966534,0 -122.16866967,38.83799867,0 -122.167003,38.83799867,0 -122.16533633,38.83799867,0 -122.16366967,38.83799867,0 -122.16366967,38.836332,0 -122.16533633,38.836332,0 -122.16533633,38.83466534,0 -122.16533633,38.83299867,0 -122.16366967,38.83299867,0 -122.162003,38.83299867,0 -122.162003,38.831332,0 -122.16033633,38.831332,0 -122.16033633,38.82966534,0 -122.15866967,38.82966534,0 -122.157003,38.82966534,0 -122.157003,38.82799867,0 -122.15533633,38.82799867,0 -122.15533633,38.826332,0 -122.15533633,38.82466534,0 -122.157003,38.82466534,0 -122.157003,38.82299867,0 -122.15533633,38.82299867,0 -122.15366967,38.82299867,0 -122.15366967,38.821332,0 -122.152003,38.821332,0 -122.15033633,38.821332,0 -122.15033633,38.81966534,0 -122.152003,38.81966534,0 -122.15366967,38.81966534,0 -122.15366967,38.81799867,0 -122.15366967,38.816332,0 -122.15366967,38.81466534,0 -122.152003,38.81466534,0 -122.152003,38.81299867,0 -122.15033633,38.81299867,0 -122.15033633,38.811332,0 -122.14866967,38.811332,0 -122.147003,38.811332,0 -122.147003,38.80966534,0 -122.14866967,38.80966534,0 -122.14866967,38.80799867,0 -122.14866967,38.806332,0 -122.147003,38.806332,0 -122.147003,38.80466534,0 -122.14866967,38.80466534,0 -122.14866967,38.80299867,0 -122.147003,38.80299867,0 -122.147003,38.801332,0 -122.14533633,38.801332,0 -122.14533633,38.79966534,0 -122.14533633,38.79799867,0 -122.147003,38.79799867,0 -122.147003,38.796332,0 -122.14533633,38.796332,0 -122.14366967,38.796332,0 -122.14366967,38.79466534,0 -122.14366967,38.79299867,0 -122.142003,38.79299867,0 -122.142003,38.791332,0 -122.14033633,38.791332,0 -122.14033633,38.78966534,0 -122.13866967,38.78966534,0 -122.137003,38.78966534,0 -122.137003,38.78799867,0 -122.137003,38.786332,0 -122.137003,38.78466534,0 -122.137003,38.78299867,0 -122.13533633,38.78299867,0 -122.13366967,38.78299867,0 -122.13366967,38.781332,0 -122.13366967,38.77966534,0 -122.132003,38.77966534,0 -122.132003,38.77799867,0 -122.13366967,38.77799867,0 -122.13366967,38.776332,0 -122.13366967,38.77466534,0 -122.132003,38.77466534,0 -122.13033633,38.77466534,0 -122.12866967,38.77466534,0 -122.12866967,38.77299867,0 -122.12866967,38.771332,0 -122.12866967,38.76966534,0 -122.127003,38.76966534,0 -122.127003,38.76799867,0 -122.12533633,38.76799867,0 -122.12533633,38.766332,0 -122.12366967,38.766332,0 -122.122003,38.766332,0 -122.122003,38.76466534,0 -122.122003,38.76299867,0 -122.122003,38.761332,0 -122.122003,38.75966534,0 -122.12366967,38.75966534,0 -122.12533633,38.75966534,0 -122.12533633,38.75799867,0 -122.12533633,38.756332,0 -122.12366967,38.756332,0 -122.122003,38.756332,0 -122.12033633,38.756332,0 -122.12033633,38.75466534,0 -122.12033633,38.75299867,0 -122.11866967,38.75299867,0 -122.117003,38.75299867,0 -122.11533633,38.75299867,0 -122.11366967,38.75299867,0 -122.112003,38.75299867,0 -122.112003,38.751332,0 -122.11033633,38.751332,0 -122.10866967,38.751332,0 -122.10866967,38.74966534,0 -122.107003,38.74966534,0 -122.10533633,38.74966534,0 -122.10533633,38.74799867,0 -122.10366967,38.74799867,0 -122.10366967,38.74966534,0 -122.102003,38.74966534,0 -122.102003,38.751332,0 -122.102003,38.75299867,0 -122.10366967,38.75299867,0 -122.10366967,38.75466534,0 -122.102003,38.75466534,0 -122.10033633,38.75466534,0 -122.10033633,38.756332,0 -122.102003,38.756332,0 -122.102003,38.75799867,0 -122.102003,38.75966534,0 -122.10033633,38.75966534,0 -122.10033633,38.761332,0 -122.102003,38.761332,0 -122.10366967,38.761332,0 -122.10366967,38.76299867,0 -122.102003,38.76299867,0 -122.102003,38.76466534,0 -122.102003,38.766332,0 -122.10366967,38.766332,0 -122.10366967,38.76799867,0 -122.102003,38.76799867,0 -122.102003,38.76966534,0 -122.102003,38.771332,0 -122.10366967,38.771332,0 -122.10366967,38.77299867,0 -122.102003,38.77299867,0 -122.102003,38.77466534,0 -122.10033633,38.77466534,0 -122.10033633,38.776332,0 -122.10033633,38.77799867,0 -122.10033633,38.77966534,0 -122.102003,38.77966534,0 -122.102003,38.781332,0 -122.10366967,38.781332,0 -122.10366967,38.78299867,0 -122.102003,38.78299867,0 -122.102003,38.78466534,0 -122.102003,38.786332,0 -122.10366967,38.786332,0 -122.10366967,38.78799867,0 -122.10366967,38.78966534,0 -122.10533633,38.78966534,0 -122.10533633,38.791332,0 -122.10533633,38.79299867,0 -122.10533633,38.79466534,0 -122.107003,38.79466534,0 -122.10866967,38.79466534,0 -122.10866967,38.796332,0 -122.10866967,38.79799867,0 -122.11033633,38.79799867,0 -122.11033633,38.79966534,0 -122.11033633,38.801332,0 -122.112003,38.801332,0 -122.112003,38.80299867,0 -122.112003,38.80466534,0 -122.112003,38.806332,0 -122.11366967,38.806332,0 -122.11366967,38.80799867,0 -122.11366967,38.80966534,0 -122.11366967,38.811332,0 -122.11366967,38.81299867,0 -122.11533633,38.81299867,0 -122.11533633,38.81466534,0 -122.11533633,38.816332,0 -122.11533633,38.81799867,0 -122.11533633,38.81966534,0 -122.117003,38.81966534,0 -122.11866967,38.81966534,0 -122.11866967,38.821332,0 -122.117003,38.821332,0 -122.117003,38.82299867,0 -122.117003,38.82466534,0 -122.11866967,38.82466534,0 -122.11866967,38.826332,0 -122.11866967,38.82799867,0 -122.12033633,38.82799867,0 -122.122003,38.82799867,0 -122.122003,38.82966534,0 -122.12366967,38.82966534,0 -122.12366967,38.831332,0 -122.122003,38.831332,0 -122.122003,38.83299867,0 -122.12366967,38.83299867,0 -122.12366967,38.83466534,0 -122.12366967,38.836332,0 -122.12533633,38.836332,0 -122.12533633,38.83799867,0 -122.12533633,38.83966534,0 -122.12533633,38.841332,0 -122.127003,38.841332,0 -122.127003,38.84299867,0 -122.127003,38.84466534,0 -122.12866967,38.84466534,0 -122.13033633,38.84466534,0 -122.13033633,38.846332,0 -122.132003,38.846332,0 -122.13366967,38.846332,0 -122.13366967,38.84799867,0 -122.13533633,38.84799867,0 -122.13533633,38.84966534,0 -122.137003,38.84966534,0 -122.137003,38.851332,0 -122.13866967,38.851332,0 -122.13866967,38.85299867,0 -122.14033633,38.85299867,0 -122.142003,38.85299867,0 -122.142003,38.85466534,0 -122.14033633,38.85466534,0 -122.14033633,38.856332,0 -122.142003,38.856332,0 -122.142003,38.85799867,0 -122.14366967,38.85799867,0 -122.14366967,38.85966534,0 -122.14533633,38.85966534,0 -122.14533633,38.861332,0 -122.14533633,38.86299867,0 -122.14533633,38.86466534,0 -122.14533633,38.866332,0 -122.147003,38.866332,0 -122.14866967,38.866332,0 -122.14866967,38.86799867,0 -122.147003,38.86799867,0 -122.147003,38.86966534,0 -122.14866967,38.86966534,0 -122.14866967,38.871332,0 -122.147003,38.871332,0 -122.147003,38.87299867,0 -122.147003,38.87466534,0 -122.14866967,38.87466534,0 -122.15033633,38.87466534,0 -122.152003,38.87466534,0 -122.15366967,38.87466534,0 -122.15366967,38.876332,0 -122.152003,38.876332,0 -122.15033633,38.876332,0 -122.15033633,38.87799867,0 -122.14866967,38.87799867,0 -122.14866967,38.87966534,0 -122.14866967,38.881332,0 -122.147003,38.881332,0 -122.147003,38.88299867,0 -122.147003,38.88466534,0 -122.14866967,38.88466534,0 -122.14866967,38.886332,0 -122.14866967,38.88799867,0 -122.14866967,38.88966534,0 -122.15033633,38.88966534,0 -122.15033633,38.891332,0 -122.15033633,38.89299867,0 -122.152003,38.89299867,0 -122.152003,38.89466534,0 -122.15033633,38.89466534,0 -122.15033633,38.896332,0 -122.152003,38.896332,0 -122.15366967,38.896332,0 -122.15366967,38.89799867,0 -122.15366967,38.89966534,0 -122.15366967,38.901332,0 -122.15366967,38.90299867,0 -122.152003,38.90299867,0 -122.15033633,38.90299867,0 -122.14866967,38.90299867,0 -122.147003,38.90299867,0 -122.147003,38.90466534,0 -122.14866967,38.90466534,0 -122.15033633,38.90466534,0 -122.15033633,38.906332,0 -122.152003,38.906332,0 -122.15366967,38.906332,0 -122.15533633,38.906332,0 -122.15533633,38.90799867,0 -122.15366967,38.90799867,0 -122.152003,38.90799867,0 -122.152003,38.90966534,0 -122.15033633,38.90966534,0 -122.15033633,38.911332,0 -122.152003,38.911332,0 -122.15366967,38.911332,0 -122.15366967,38.91299867,0 -122.15533633,38.91299867,0 -122.15533633,38.91466534,0 -122.15533633,38.916332,0 -122.15533633,38.91799867,0 -122.157003,38.91799867,0 -122.15866967,38.91799867,0 -122.15866967,38.916332,0 -122.157003,38.916332,0 -122.157003,38.91466534,0 -122.15866967,38.91466534,0 -122.15866967,38.91299867,0 -122.16033633,38.91299867,0 -122.162003,38.91299867,0 -122.162003,38.911332,0 -122.162003,38.90966534,0 -122.16366967,38.90966534,0 -122.16366967,38.90799867,0 -122.16366967,38.906332,0 -122.16533633,38.906332,0 -122.16533633,38.90799867,0 -122.16533633,38.90966534,0 -122.16533633,38.911332,0 -122.167003,38.911332,0 -122.16866967,38.911332,0 -122.16866967,38.91299867,0 -122.16866967,38.91466534,0 -122.17033633,38.91466534,0 -122.172003,38.91466534,0 -122.172003,38.91299867,0 -122.17366967,38.91299867,0 -122.17366967,38.91466534,0 -122.17366967,38.916332,0 -122.172003,38.916332,0 -122.17033633,38.916332,0 -122.17033633,38.91799867,0 -122.172003,38.91799867,0 -122.172003,38.91966534,0 -122.17033633,38.91966534,0 -122.16866967,38.91966534,0 -122.167003,38.91966534,0 -122.167003,38.921332,0 -122.167003,38.92299867,0 -122.16533633,38.92299867,0 -122.16533633,38.92466534,0 -122.167003,38.92466534,0 -122.167003,38.926332,0 -122.16866967,38.926332,0 -122.16866967,38.92466534,0 -122.17033633,38.92466534,0 -122.17033633,38.926332,0 -122.172003,38.926332,0 -122.17366967,38.926332,0 -122.17366967,38.92466534,0 -122.17533633,38.92466534,0 -122.177003,38.92466534,0 -122.177003,38.926332,0 -122.17866967,38.926332,0 -122.17866967,38.92466534,0 -122.18033633,38.92466534,0 -122.182003,38.92466534,0 -122.182003,38.92299867,0 -122.182003,38.921332,0 -122.18366967,38.921332,0 -122.18366967,38.91966534,0 -122.18533633,38.91966534,0 -122.187003,38.91966534,0 -122.187003,38.91799867,0 -122.187003,38.916332,0 -122.18866967,38.916332,0 -122.19033633,38.916332,0 -122.19033633,38.91799867,0 -122.192003,38.91799867,0 -122.19366967,38.91799867,0 -122.19366967,38.91966534,0 -122.192003,38.91966534,0 -122.19033633,38.91966534,0 -122.19033633,38.921332,0 -122.19033633,38.92299867,0 -122.18866967,38.92299867,0 -122.18866967,38.92466534,0 -122.18866967,38.926332,0 -122.19033633,38.926332,0 -122.19033633,38.92466534,0 -122.192003,38.92466534,0 -122.192003,38.92299867,0 -122.19366967,38.92299867,0 -122.19533633,38.92299867,0 -122.197003,38.92299867,0 -122.197003,38.921332,0 -122.19866967,38.921332,0 -122.20033633,38.921332,0 -122.202003,38.921332,0 -122.202003,38.92299867,0 -122.20033633,38.92299867,0 -122.19866967,38.92299867,0 -122.19866967,38.92466534,0 -122.197003,38.92466534,0 -122.197003,38.926332,0 -122.197003,38.92799867,0 -122.197003,38.92966534,0 -122.19866967,38.92966534,0 -122.20033633,38.92966534,0 -122.20033633,38.92799867,0 -122.202003,38.92799867,0 -122.202003,38.92966534,0 -122.202003,38.931332,0 -122.202003,38.93299867,0 -122.20033633,38.93299867,0 -122.20033633,38.931332,0 -122.19866967,38.931332,0 -122.19866967,38.93299867,0 -122.19866967,38.93466534,0 -122.19866967,38.936332,0 -122.197003,38.936332,0 -122.19533633,38.936332,0 -122.19533633,38.93466534,0 -122.19533633,38.93299867,0 -122.19533633,38.931332,0 -122.19366967,38.931332,0 -122.192003,38.931332,0 -122.192003,38.93299867,0 -122.19033633,38.93299867,0 -122.18866967,38.93299867,0 -122.18866967,38.93466534,0 -122.187003,38.93466534,0 -122.187003,38.936332,0 -122.18533633,38.936332,0 -122.18366967,38.936332,0 -122.18366967,38.93799867,0 -122.18533633,38.93799867,0 -122.18533633,38.93966534,0 -122.187003,38.93966534,0 -122.18866967,38.93966534,0 -122.18866967,38.941332,0 -122.187003,38.941332,0 -122.187003,38.94299867,0 -122.18533633,38.94299867,0 -122.18366967,38.94299867,0 -122.182003,38.94299867,0 -122.18033633,38.94299867,0 -122.17866967,38.94299867,0 -122.177003,38.94299867,0 -122.17533633,38.94299867,0 -122.17366967,38.94299867,0 -122.17366967,38.94466534,0 -122.17366967,38.946332,0 -122.172003,38.946332,0 -122.172003,38.94799867,0 -122.17366967,38.94799867,0 -122.17533633,38.94799867,0 -122.17533633,38.946332,0 -122.177003,38.946332,0 -122.177003,38.94799867,0 -122.17866967,38.94799867,0 -122.17866967,38.946332,0 -122.18033633,38.946332,0 -122.18033633,38.94799867,0 -122.18033633,38.94966534,0 -122.17866967,38.94966534,0 -122.17866967,38.951332,0 -122.18033633,38.951332,0 -122.182003,38.951332,0 -122.182003,38.94966534,0 -122.18366967,38.94966534,0 -122.18533633,38.94966534,0 -122.18533633,38.951332,0 -122.18533633,38.95299867,0 -122.18366967,38.95299867,0 -122.182003,38.95299867,0 -122.18033633,38.95299867,0 -122.18033633,38.95466534,0 -122.18033633,38.956332,0 -122.18033633,38.95799867,0 -122.182003,38.95799867,0 -122.182003,38.956332,0 -122.182003,38.95466534,0 -122.18366967,38.95466534,0 -122.18533633,38.95466534,0 -122.187003,38.95466534,0 -122.18866967,38.95466534,0 -122.19033633,38.95466534,0 -122.19033633,38.95299867,0 -122.192003,38.95299867,0 -122.192003,38.95466534,0 -122.19366967,38.95466534,0 -122.19366967,38.95299867,0 -122.19366967,38.951332,0 -122.19366967,38.94966534,0 -122.19533633,38.94966534,0 -122.19533633,38.94799867,0 -122.197003,38.94799867,0 -122.197003,38.94966534,0 -122.19866967,38.94966534,0 -122.19866967,38.951332,0 -122.19866967,38.95299867,0 -122.20033633,38.95299867,0 -122.202003,38.95299867,0 -122.202003,38.951332,0 -122.202003,38.94966534,0 -122.20366967,38.94966534,0 -122.20366967,38.951332,0 -122.20533633,38.951332,0 -122.207003,38.951332,0 -122.20866967,38.951332,0 -122.20866967,38.95299867,0 -122.207003,38.95299867,0 -122.20533633,38.95299867,0 -122.20533633,38.95466534,0 -122.20366967,38.95466534,0 -122.202003,38.95466534,0 -122.202003,38.956332,0 -122.20033633,38.956332,0 -122.19866967,38.956332,0 -122.19866967,38.95799867,0 -122.197003,38.95799867,0 -122.197003,38.95966534,0 -122.19866967,38.95966534,0 -122.20033633,38.95966534,0 -122.202003,38.95966534,0 -122.202003,38.961332,0 -122.20033633,38.961332,0 -122.19866967,38.961332,0 -122.19866967,38.96299867,0 -122.197003,38.96299867,0 -122.19533633,38.96299867,0 -122.19366967,38.96299867,0 -122.19366967,38.96466534,0 -122.19533633,38.96466534,0 -122.197003,38.96466534,0 -122.197003,38.966332,0 -122.19866967,38.966332,0 -122.20033633,38.966332,0 -122.20033633,38.96466534,0 -122.202003,38.96466534,0 -122.202003,38.966332,0 -122.20366967,38.966332,0 -122.20533633,38.966332,0 -122.20533633,38.96466534,0 -122.207003,38.96466534,0 -122.207003,38.966332,0 -122.20866967,38.966332,0 -122.20866967,38.96799867,0 -122.207003,38.96799867,0 -122.20533633,38.96799867,0 -122.20533633,38.96966534,0 -122.20366967,38.96966534,0 -122.202003,38.96966534,0 -122.20033633,38.96966534,0 -122.20033633,38.971332,0 -122.19866967,38.971332,0 -122.19866967,38.96966534,0 -122.197003,38.96966534,0 -122.197003,38.971332,0 -122.19533633,38.971332,0 -122.19533633,38.97299867,0 -122.19366967,38.97299867,0 -122.192003,38.97299867,0 -122.19033633,38.97299867,0 -122.19033633,38.97466534,0 -122.19033633,38.976332,0 -122.192003,38.976332,0 -122.192003,38.97466534,0 -122.19366967,38.97466534,0 -122.19533633,38.97466534,0 -122.197003,38.97466534,0 -122.197003,38.976332,0 -122.19866967,38.976332,0 -122.20033633,38.976332,0 -122.202003,38.976332,0 -122.202003,38.97799867,0 -122.20366967,38.97799867,0 -122.20533633,38.97799867,0 -122.20533633,38.976332,0 -122.207003,38.976332,0 -122.20866967,38.976332,0 -122.20866967,38.97799867,0 -122.207003,38.97799867,0 -122.207003,38.97966534,0 -122.20533633,38.97966534,0 -122.20533633,38.981332,0 -122.207003,38.981332,0 -122.20866967,38.981332,0 -122.21033633,38.981332,0 -122.21033633,38.98299867,0 -122.20866967,38.98299867,0 -122.207003,38.98299867,0 -122.20533633,38.98299867,0 -122.20533633,38.98466534,0 -122.207003,38.98466534,0 -122.207003,38.986332,0 -122.20866967,38.986332,0 -122.21033633,38.986332,0 -122.212003,38.986332,0 -122.21366967,38.986332,0 -122.21366967,38.98466534,0 -122.21366967,38.98299867,0 -122.21533633,38.98299867,0 -122.217003,38.98299867,0 -122.217003,38.981332,0 -122.21866967,38.981332,0 -122.21866967,38.97966534,0 -122.21866967,38.97799867,0 -122.217003,38.97799867,0 -122.21533633,38.97799867,0 -122.21533633,38.976332,0 -122.217003,38.976332,0 -122.217003,38.97466534,0 -122.21866967,38.97466534,0 -122.22033633,38.97466534,0 -122.222003,38.97466534,0 -122.222003,38.97299867,0 -122.22033633,38.97299867,0 -122.21866967,38.97299867,0 -122.217003,38.97299867,0 -122.217003,38.971332,0 -122.21866967,38.971332,0 -122.22033633,38.971332,0 -122.22033633,38.96966534,0 -122.21866967,38.96966534,0 -122.217003,38.96966534,0 -122.217003,38.96799867,0 -122.21866967,38.96799867,0 -122.21866967,38.966332,0 -122.22033633,38.966332,0 -122.22033633,38.96799867,0 -122.222003,38.96799867,0 -122.22366967,38.96799867,0 -122.22366967,38.966332,0 -122.22366967,38.96466534,0 -122.22366967,38.96299867,0 -122.22366967,38.961332,0 -122.22366967,38.95966534,0 -122.22366967,38.95799867,0 -122.22366967,38.956332,0 -122.222003,38.956332,0 -122.222003,38.95466534,0 -122.22033633,38.95466534,0 -122.22033633,38.95299867,0 -122.222003,38.95299867,0 -122.222003,38.951332,0 -122.222003,38.94966534,0 -122.22366967,38.94966534,0 -122.22366967,38.94799867,0 -122.222003,38.94799867,0 -122.222003,38.946332,0 -122.22033633,38.946332,0 -122.22033633,38.94466534,0 -122.22033633,38.94299867,0 -122.21866967,38.94299867,0 -122.217003,38.94299867,0 -122.217003,38.941332,0 -122.217003,38.93966534,0 -122.21866967,38.93966534,0 -122.22033633,38.93966534,0 -122.22033633,38.941332,0 -122.222003,38.941332,0 -122.222003,38.94299867,0 -122.22366967,38.94299867,0 -122.22366967,38.941332,0 -122.22366967,38.93966534,0 -122.22366967,38.93799867,0 -122.22366967,38.936332,0 -122.22366967,38.93466534,0 -122.22366967,38.93299867,0 -122.22366967,38.931332,0 -122.22533633,38.931332,0 -122.22533633,38.93299867,0 -122.22533633,38.93466534,0 -122.22533633,38.936332,0 -122.22533633,38.93799867,0 -122.227003,38.93799867,0 -122.22866967,38.93799867,0 -122.22866967,38.93966534,0 -122.227003,38.93966534,0 -122.227003,38.941332,0 -122.227003,38.94299867,0 -122.227003,38.94466534,0 -122.22866967,38.94466534,0 -122.22866967,38.946332,0 -122.23033633,38.946332,0 -122.23033633,38.94799867,0 -122.23033633,38.94966534,0 -122.23033633,38.951332,0 -122.232003,38.951332,0 -122.232003,38.95299867,0 -122.232003,38.95466534,0 -122.23366967,38.95466534,0 -122.23366967,38.95299867,0 -122.23533633,38.95299867,0 -122.23533633,38.95466534,0 -122.237003,38.95466534,0 -122.237003,38.95299867,0 -122.237003,38.951332,0 -122.237003,38.94966534,0 -122.23533633,38.94966534,0 -122.23533633,38.94799867,0 -122.23533633,38.946332,0 -122.237003,38.946332,0 -122.237003,38.94466534,0 -122.237003,38.94299867,0 -122.23866967,38.94299867,0 -122.24033633,38.94299867,0 -122.242003,38.94299867,0 -122.242003,38.941332,0 -122.242003,38.93966534,0 -122.24366967,38.93966534,0 -122.24366967,38.941332,0 -122.24533633,38.941332,0 -122.24533633,38.93966534,0 -122.247003,38.93966534,0 -122.24866967,38.93966534,0 -122.24866967,38.93799867,0 -122.24866967,38.936332,0 -122.25033633,38.936332,0 -122.25033633,38.93799867,0 -122.252003,38.93799867,0 -122.252003,38.93966534,0 -122.252003,38.941332,0 -122.252003,38.94299867,0 -122.25033633,38.94299867,0 -122.25033633,38.94466534,0 -122.252003,38.94466534,0 -122.25366967,38.94466534,0 -122.25366967,38.946332,0 -122.25533633,38.946332,0 -122.25533633,38.94799867,0 -122.25533633,38.94966534,0 -122.257003,38.94966534,0 -122.257003,38.94799867,0 -122.25866967,38.94799867,0 -122.25866967,38.946332,0 -122.26033633,38.946332,0 -122.26033633,38.94799867,0 -122.262003,38.94799867,0 -122.262003,38.946332,0 -122.262003,38.94466534,0 -122.262003,38.94299867,0 -122.26033633,38.94299867,0 -122.26033633,38.941332,0 -122.262003,38.941332,0 -122.262003,38.93966534,0 -122.26366967,38.93966534,0 -122.26366967,38.93799867,0 -122.26366967,38.936332,0 -122.26366967,38.93466534,0 -122.26533633,38.93466534,0 -122.26533633,38.936332,0 -122.26533633,38.94299867,0 -122.267003,38.94299867,0 -122.267003,38.94466534,0 -122.267003,38.946332,0 -122.26866967,38.946332,0 -122.26866967,38.94799867,0 -122.26866967,38.94966534,0 -122.27033633,38.94966534,0 -122.272003,38.94966534,0 -122.272003,38.94799867,0 -122.27366967,38.94799867,0 -122.27366967,38.946332,0 -122.27533633,38.946332,0 -122.27533633,38.94799867,0 -122.27533633,38.94966534,0 -122.27366967,38.94966534,0 -122.27366967,38.951332,0 -122.27366967,38.95299867,0 -122.27366967,38.95466534,0 -122.27533633,38.95466534,0 -122.27533633,38.956332,0 -122.27533633,38.95799867,0 -122.277003,38.95799867,0 -122.277003,38.956332,0 -122.27866967,38.956332,0 -122.27866967,38.95799867,0 -122.28033633,38.95799867,0 -122.28033633,38.95966534,0 -122.28033633,38.961332,0 -122.27866967,38.961332,0 -122.277003,38.961332,0 -122.277003,38.96299867,0 -122.27866967,38.96299867,0 -122.28033633,38.96299867,0 -122.28033633,38.96466534,0 -122.27866967,38.96466534,0 -122.27866967,38.966332,0 -122.27866967,38.96799867,0 -122.28033633,38.96799867,0 -122.28033633,38.96966534,0 -122.28033633,38.971332,0 -122.27866967,38.971332,0 -122.27866967,38.97299867,0 -122.28033633,38.97299867,0 -122.28033633,38.97466534,0 -122.28033633,38.976332,0 -122.28033633,38.97799867,0 -122.28033633,38.97966534,0 -122.282003,38.97966534,0 -122.282003,38.981332,0 -122.282003,38.98299867,0 -122.282003,38.98466534,0 -122.282003,38.986332,0 -122.282003,38.98799867,0 -122.282003,38.98966534,0 -122.282003,38.991332,0 -122.28033633,38.991332,0 -122.28033633,38.99299867,0 -122.282003,38.99299867,0 -122.282003,38.99466534,0 -122.282003,38.996332,0 -122.282003,38.99799867,0 -122.282003,38.99966534,0 -122.282003,39.00966534,0 -122.282003,39.026332,0 -122.28866967,39.026332,0 -122.28866967,39.02799867,0 -122.28866967,39.02966534,0 -122.28866967,39.031332,0 -122.28866967,39.03299867,0 -122.29033633,39.03299867,0 -122.29033633,39.03466534,0 -122.29033633,39.036332,0 -122.29033633,39.03799867,0 -122.292003,39.03799867,0 -122.292003,39.03966534,0 -122.292003,39.041332,0 -122.29366967,39.041332,0 -122.29366967,39.04299867,0 -122.292003,39.04299867,0 -122.292003,39.04466534,0 -122.29366967,39.04466534,0 -122.29366967,39.046332,0 -122.29533633,39.046332,0 -122.297003,39.046332,0 -122.29866967,39.046332,0 -122.29866967,39.04799867,0 -122.297003,39.04799867,0 -122.297003,39.04966534,0 -122.29533633,39.04966534,0 -122.29533633,39.051332,0 -122.29533633,39.05299867,0 -122.297003,39.05299867,0 -122.29866967,39.05299867,0 -122.29866967,39.05466534,0 -122.297003,39.05466534,0 -122.297003,39.056332,0 -122.297003,39.05799867,0 -122.29866967,39.05799867,0 -122.29866967,39.05966534,0 -122.29866967,39.061332,0 -122.29866967,39.06299867,0 -122.30033633,39.06299867,0 -122.30033633,39.06466534,0 -122.302003,39.06466534,0 -122.302003,39.066332,0 -122.302003,39.06799867,0 -122.302003,39.06966534,0 -122.302003,39.071332,0 -122.30366967,39.071332,0 -122.30366967,39.07299867,0 -122.30533633,39.07299867,0 -122.307003,39.07299867,0 -122.307003,39.07466534,0 -122.30866967,39.07466534,0 -122.30866967,39.076332,0 -122.31033633,39.076332,0 -122.31033633,39.07799867,0 -122.30866967,39.07799867,0 -122.30866967,39.07966534,0 -122.31033633,39.07966534,0 -122.312003,39.07966534,0 -122.312003,39.07799867,0 -122.31366967,39.07799867,0 -122.31533633,39.07799867,0 -122.31533633,39.07966534,0 -122.31533633,39.081332,0 -122.31533633,39.08299867,0 -122.31533633,39.09299867,0 -122.31866967,39.09299867,0 -122.31866967,39.09466534,0 -122.31866967,39.096332,0 -122.32033633,39.096332,0 -122.32033633,39.09799867,0 -122.322003,39.09799867,0 -122.322003,39.09966534,0 -122.322003,39.101332,0 -122.32366967,39.101332,0 -122.32533633,39.101332,0 -122.327003,39.101332,0 -122.32866967,39.101332,0 -122.32866967,39.09966534,0 -122.33033633,39.09966534,0 -122.33033633,39.09799867,0 -122.332003,39.09799867,0 -122.33366967,39.09799867,0 -122.33533633,39.09799867,0 -122.337003,39.09799867,0 -122.337003,39.096332,0 -122.33866967,39.096332,0 -122.33866967,39.09466534,0 -122.33866967,39.09299867,0 -122.33866967,39.091332,0 -122.33866967,39.08966534,0 -122.33866967,39.08799867,0 -122.33866967,39.086332,0 -122.33866967,39.08466534,0 -122.33866967,39.08299867,0 -122.33866967,39.081332,0 -122.33866967,39.07966534,0 -122.34033633,39.07966534,0 -122.34033633,39.07799867,0 -122.34033633,39.076332,0 -122.34866967,39.076332,0 -122.352003,39.076332,0 -122.352003,39.07799867,0 -122.352003,39.07966534,0 -122.352003,39.081332,0 -122.35366967,39.081332,0 -122.35533633,39.081332,0 -122.357003,39.081332,0 -122.35866967,39.081332,0 -122.36033633,39.081332,0 -122.36033633,39.07966534,0 -122.362003,39.07966534,0 -122.36366967,39.07966534,0 -122.36366967,39.081332,0 -122.36533633,39.081332,0 -122.36533633,39.08299867,0 -122.367003,39.08299867,0 -122.367003,39.08466534,0 -122.367003,39.086332,0 -122.367003,39.08799867,0 -122.367003,39.08966534,0 -122.36533633,39.08966534,0 -122.36533633,39.08799867,0 -122.36366967,39.08799867,0 -122.36366967,39.086332,0 -122.362003,39.086332,0 -122.36033633,39.086332,0 -122.36033633,39.08466534,0 -122.35866967,39.08466534,0 -122.357003,39.08466534,0 -122.35533633,39.08466534,0 -122.35366967,39.08466534,0 -122.35366967,39.086332,0 -122.35366967,39.08799867,0 -122.35366967,39.08966534,0 -122.35533633,39.08966534,0 -122.35533633,39.091332,0 -122.357003,39.091332,0 -122.357003,39.09299867,0 -122.35866967,39.09299867,0 -122.36033633,39.09299867,0 -122.36033633,39.09466534,0 -122.35866967,39.09466534,0 -122.357003,39.09466534,0 -122.35533633,39.09466534,0 -122.35533633,39.096332,0 -122.35533633,39.09799867,0 -122.35533633,39.09966534,0 -122.35533633,39.101332,0 -122.35533633,39.10299867,0 -122.357003,39.10299867,0 -122.357003,39.10466534,0 -122.357003,39.106332,0 -122.35866967,39.106332,0 -122.36033633,39.106332,0 -122.362003,39.106332,0 -122.362003,39.10799867,0 -122.36033633,39.10799867,0 -122.36033633,39.10966534,0 -122.35866967,39.10966534,0 -122.35866967,39.111332,0 -122.36033633,39.111332,0 -122.36033633,39.11299867,0 -122.36033633,39.11466534,0 -122.35866967,39.11466534,0 -122.35866967,39.116332,0 -122.36033633,39.116332,0 -122.36033633,39.11799867,0 -122.36033633,39.11966534,0 -122.36033633,39.121332,0 -122.36033633,39.12299867,0 -122.362003,39.12299867,0 -122.36366967,39.12299867,0 -122.36533633,39.12299867,0 -122.367003,39.12299867,0 -122.367003,39.121332,0 -122.367003,39.11966534,0 -122.36533633,39.11966534,0 -122.36533633,39.11799867,0 -122.367003,39.11799867,0 -122.367003,39.116332,0 -122.367003,39.11466534,0 -122.36533633,39.11466534,0 -122.36533633,39.11299867,0 -122.367003,39.11299867,0 -122.367003,39.111332,0 -122.367003,39.10966534,0 -122.367003,39.10799867,0 -122.36533633,39.10799867,0 -122.36533633,39.106332,0 -122.36533633,39.10466534,0 -122.367003,39.10466534,0 -122.367003,39.10299867,0 -122.367003,39.101332,0 -122.367003,39.09966534,0 -122.36866967,39.09966534,0 -122.36866967,39.101332,0 -122.37033633,39.101332,0 -122.37033633,39.10299867,0 -122.37033633,39.10466534,0 -122.372003,39.10466534,0 -122.372003,39.106332,0 -122.372003,39.10799867,0 -122.37366967,39.10799867,0 -122.37366967,39.106332,0 -122.37366967,39.10466534,0 -122.37366967,39.10299867,0 -122.37366967,39.101332,0 -122.37366967,39.09966534,0 -122.37533633,39.09966534,0 -122.37533633,39.09799867,0 -122.37533633,39.096332,0 -122.37366967,39.096332,0 -122.37366967,39.09466534,0 -122.37366967,39.09299867,0 -122.37366967,39.091332,0 -122.37366967,39.08966534,0 -122.372003,39.08966534,0 -122.372003,39.08799867,0 -122.372003,39.086332,0 -122.372003,39.08466534,0 -122.37366967,39.08466534,0 -122.37366967,39.08299867,0 -122.37533633,39.08299867,0 -122.377003,39.08299867,0 -122.377003,39.08466534,0 -122.37533633,39.08466534,0 -122.37533633,39.086332,0 -122.37533633,39.08799867,0 -122.37533633,39.08966534,0 -122.377003,39.08966534,0 -122.377003,39.091332,0 -122.377003,39.09299867,0 -122.37866967,39.09299867,0 -122.37866967,39.09466534,0 -122.38033633,39.09466534,0 -122.38033633,39.096332,0 -122.38033633,39.09799867,0 -122.382003,39.09799867,0 -122.382003,39.09966534,0 -122.38033633,39.09966534,0 -122.38033633,39.101332,0 -122.382003,39.101332,0 -122.382003,39.10299867,0 -122.382003,39.10466534,0 -122.382003,39.10966534,0 -122.38533633,39.10966534,0 -122.38533633,39.111332,0 -122.38366967,39.111332,0 -122.38366967,39.11299867,0 -122.38533633,39.11299867,0 -122.38533633,39.11466534,0 -122.38533633,39.116332,0 -122.387003,39.116332,0 -122.38866967,39.116332,0 -122.39033633,39.116332,0 -122.39033633,39.11799867,0 -122.39033633,39.11966534,0 -122.39033633,39.121332,0 -122.38866967,39.121332,0 -122.38866967,39.12299867,0 -122.39033633,39.12299867,0 -122.392003,39.12299867,0 -122.392003,39.12466534,0 -122.392003,39.126332,0 -122.392003,39.12799867,0 -122.39366967,39.12799867,0 -122.39366967,39.12966534,0 -122.392003,39.12966534,0 -122.392003,39.131332,0 -122.39366967,39.131332,0 -122.39533633,39.131332,0 -122.39533633,39.13299867,0 -122.39533633,39.13466534,0 -122.39533633,39.136332,0 -122.39533633,39.13799867,0 -122.39366967,39.13799867,0 -122.392003,39.13799867,0 -122.39033633,39.13799867,0 -122.39033633,39.13966534,0 -122.39033633,39.141332,0 -122.392003,39.141332,0 -122.392003,39.14299867,0 -122.39366967,39.14299867,0 -122.39533633,39.14299867,0 -122.397003,39.14299867,0 -122.397003,39.14466534,0 -122.397003,39.146332,0 -122.39866967,39.146332,0 -122.39866967,39.14799867,0 -122.39866967,39.14966534,0 -122.39866967,39.151332,0 -122.39866967,39.15299867,0 -122.39866967,39.15466534,0 -122.39866967,39.156332,0 -122.39866967,39.15799867,0 -122.39866967,39.15966534,0 -122.397003,39.15966534,0 -122.397003,39.15799867,0 -122.39533633,39.15799867,0 -122.39533633,39.15966534,0 -122.39366967,39.15966534,0 -122.39366967,39.161332,0 -122.39533633,39.161332,0 -122.397003,39.161332,0 -122.39866967,39.161332,0 -122.39866967,39.16299867,0 -122.39866967,39.16466534,0 -122.397003,39.16466534,0 -122.397003,39.16299867,0 -122.39533633,39.16299867,0 -122.39533633,39.16466534,0 -122.39533633,39.166332,0 -122.39533633,39.16799867,0 -122.39533633,39.16966534,0 -122.39366967,39.16966534,0 -122.39366967,39.171332,0 -122.39366967,39.17299867,0 -122.39366967,39.17466534,0 -122.39366967,39.176332,0 -122.39533633,39.176332,0 -122.397003,39.176332,0 -122.397003,39.17466534,0 -122.39866967,39.17466534,0 -122.39866967,39.176332,0 -122.39866967,39.17799867,0 -122.39866967,39.17966534,0 -122.39866967,39.181332,0 -122.39866967,39.18299867,0 -122.397003,39.18299867,0 -122.39533633,39.18299867,0 -122.39366967,39.18299867,0 -122.39366967,39.18466534,0 -122.39533633,39.18466534,0 -122.39533633,39.186332,0 -122.397003,39.186332,0 -122.39866967,39.186332,0 -122.39866967,39.18799867,0 -122.397003,39.18799867,0 -122.397003,39.18966534,0 -122.397003,39.191332,0 -122.397003,39.19299867,0 -122.39866967,39.19299867,0 -122.39866967,39.19466534,0 -122.39866967,39.196332,0 -122.39866967,39.19799867,0 -122.397003,39.19799867,0 -122.397003,39.19966534,0 -122.39866967,39.19966534,0 -122.39866967,39.201332,0 -122.39866967,39.20299867,0 -122.39866967,39.20466534,0 -122.39866967,39.206332,0 -122.39866967,39.20799867,0 -122.397003,39.20799867,0 -122.397003,39.206332,0 -122.397003,39.20466534,0 -122.39533633,39.20466534,0 -122.39533633,39.20299867,0 -122.39533633,39.201332,0 -122.39366967,39.201332,0 -122.39366967,39.19966534,0 -122.39366967,39.19799867,0 -122.39366967,39.196332,0 -122.392003,39.196332,0 -122.392003,39.19799867,0 -122.39033633,39.19799867,0 -122.39033633,39.196332,0 -122.38866967,39.196332,0 -122.38866967,39.19799867,0 -122.387003,39.19799867,0 -122.387003,39.196332,0 -122.387003,39.19466534,0 -122.387003,39.19299867,0 -122.38866967,39.19299867,0 -122.38866967,39.191332,0 -122.387003,39.191332,0 -122.38533633,39.191332,0 -122.38533633,39.18966534,0 -122.38533633,39.18799867,0 -122.38366967,39.18799867,0 -122.382003,39.18799867,0 -122.38033633,39.18799867,0 -122.38033633,39.186332,0 -122.382003,39.186332,0 -122.382003,39.18466534,0 -122.382003,39.18299867,0 -122.38033633,39.18299867,0 -122.38033633,39.18466534,0 -122.37866967,39.18466534,0 -122.37866967,39.18299867,0 -122.37866967,39.181332,0 -122.377003,39.181332,0 -122.377003,39.17966534,0 -122.37533633,39.17966534,0 -122.37533633,39.17799867,0 -122.37366967,39.17799867,0 -122.372003,39.17799867,0 -122.372003,39.17966534,0 -122.372003,39.181332,0 -122.372003,39.18299867,0 -122.372003,39.18466534,0 -122.372003,39.186332,0 -122.372003,39.18799867,0 -122.372003,39.18966534,0 -122.372003,39.191332,0 -122.37366967,39.191332,0 -122.37366967,39.19299867,0 -122.372003,39.19299867,0 -122.372003,39.19466534,0 -122.37366967,39.19466534,0 -122.37366967,39.196332,0 -122.37366967,39.19799867,0 -122.37366967,39.19966534,0 -122.37366967,39.201332,0 -122.37366967,39.20299867,0 -122.37533633,39.20299867,0 -122.37533633,39.20466534,0 -122.37533633,39.206332,0 -122.37533633,39.20799867,0 -122.37533633,39.20966534,0 -122.377003,39.20966534,0 -122.377003,39.211332,0 -122.377003,39.21299867,0 -122.377003,39.21466534,0 -122.377003,39.216332,0 -122.377003,39.21799867,0 -122.37866967,39.21799867,0 -122.37866967,39.21966534,0 -122.38033633,39.21966534,0 -122.38033633,39.221332,0 -122.382003,39.221332,0 -122.382003,39.22299867,0 -122.38366967,39.22299867,0 -122.38366967,39.221332,0 -122.38533633,39.221332,0 -122.387003,39.221332,0 -122.387003,39.21966534,0 -122.387003,39.21799867,0 -122.38866967,39.21799867,0 -122.38866967,39.216332,0 -122.38866967,39.21466534,0 -122.39033633,39.21466534,0 -122.392003,39.21466534,0 -122.392003,39.216332,0 -122.392003,39.21799867,0 -122.392003,39.21966534,0 -122.39366967,39.21966534,0 -122.39533633,39.21966534,0 -122.39533633,39.21799867,0 -122.397003,39.21799867,0 -122.397003,39.216332,0 -122.39866967,39.216332,0 -122.39866967,39.21799867,0 -122.39866967,39.21966534,0 -122.39866967,39.221332,0 -122.397003,39.221332,0 -122.397003,39.22299867,0 -122.39533633,39.22299867,0 -122.39533633,39.22466534,0 -122.397003,39.22466534,0 -122.397003,39.226332,0 -122.39533633,39.226332,0 -122.39533633,39.22799867,0 -122.397003,39.22799867,0 -122.397003,39.22966534,0 -122.39533633,39.22966534,0 -122.39533633,39.231332,0 -122.397003,39.231332,0 -122.397003,39.23299867,0 -122.397003,39.23466534,0 -122.397003,39.236332,0 -122.397003,39.23799867,0 -122.39533633,39.23799867,0 -122.39533633,39.236332,0 -122.39533633,39.23466534,0 -122.39366967,39.23466534,0 -122.39366967,39.23299867,0 -122.392003,39.23299867,0 -122.392003,39.231332,0 -122.392003,39.22966534,0 -122.392003,39.22799867,0 -122.39033633,39.22799867,0 -122.39033633,39.22966534,0 -122.38866967,39.22966534,0 -122.38866967,39.231332,0 -122.39033633,39.231332,0 -122.39033633,39.23299867,0 -122.38866967,39.23299867,0 -122.38866967,39.23466534,0 -122.38866967,39.236332,0 -122.38866967,39.23799867,0 -122.39033633,39.23799867,0 -122.39033633,39.23966534,0 -122.38866967,39.23966534,0 -122.387003,39.23966534,0 -122.387003,39.23799867,0 -122.38533633,39.23799867,0 -122.38533633,39.23966534,0 -122.38366967,39.23966534,0 -122.38366967,39.23799867,0 -122.382003,39.23799867,0 -122.382003,39.236332,0 -122.38033633,39.236332,0 -122.38033633,39.23466534,0 -122.38033633,39.23299867,0 -122.38033633,39.231332,0 -122.37866967,39.231332,0 -122.37866967,39.22966534,0 -122.377003,39.22966534,0 -122.377003,39.22799867,0 -122.377003,39.226332,0 -122.37533633,39.226332,0 -122.37366967,39.226332,0 -122.37366967,39.22799867,0 -122.37366967,39.22966534,0 -122.37366967,39.231332,0 -122.37366967,39.23299867,0 -122.37366967,39.23466534,0 -122.37366967,39.236332,0 -122.37366967,39.23799867,0 -122.37366967,39.23966534,0 -122.37533633,39.23966534,0 -122.37533633,39.241332,0 -122.37533633,39.24299867,0 -122.37533633,39.24466534,0 -122.37533633,39.246332,0 -122.377003,39.246332,0 -122.377003,39.24799867,0 -122.377003,39.24966534,0 -122.37866967,39.24966534,0 -122.37866967,39.251332,0 -122.37866967,39.25299867,0 -122.38033633,39.25299867,0 -122.382003,39.25299867,0 -122.382003,39.25466534,0 -122.38033633,39.25466534,0 -122.37866967,39.25466534,0 -122.377003,39.25466534,0 -122.37533633,39.25466534,0 -122.37533633,39.256332,0 -122.37533633,39.25799867,0 -122.377003,39.25799867,0 -122.377003,39.25966534,0 -122.37866967,39.25966534,0 -122.37866967,39.261332,0 -122.37866967,39.26299867,0 -122.37866967,39.26466534,0 -122.37866967,39.266332,0 -122.37866967,39.26799867,0 -122.37866967,39.26966534,0 -122.38033633,39.26966534,0 -122.38033633,39.271332,0 -122.382003,39.271332,0 -122.382003,39.276332,0 -122.38866967,39.276332,0 -122.38866967,39.27799867,0 -122.38866967,39.27966534,0 -122.387003,39.27966534,0 -122.387003,39.281332,0 -122.387003,39.28299867,0 -122.38866967,39.28299867,0 -122.39033633,39.28299867,0 -122.392003,39.28299867,0 -122.392003,39.28466534,0 -122.39033633,39.28466534,0 -122.38866967,39.28466534,0 -122.387003,39.28466534,0 -122.38533633,39.28466534,0 -122.38533633,39.28299867,0 -122.38366967,39.28299867,0 -122.38366967,39.281332,0 -122.382003,39.281332,0 -122.382003,39.28299867,0 -122.382003,39.28466534,0 -122.38366967,39.28466534,0 -122.38366967,39.286332,0 -122.38366967,39.28799867,0 -122.38533633,39.28799867,0 -122.387003,39.28799867,0 -122.387003,39.28966534,0 -122.38866967,39.28966534,0 -122.38866967,39.291332,0 -122.39033633,39.291332,0 -122.39033633,39.29299867,0 -122.38866967,39.29299867,0 -122.38866967,39.29466534,0 -122.39033633,39.29466534,0 -122.39033633,39.296332,0 -122.38866967,39.296332,0 -122.387003,39.296332,0 -122.387003,39.29466534,0 -122.387003,39.29299867,0 -122.38533633,39.29299867,0 -122.38366967,39.29299867,0 -122.382003,39.29299867,0 -122.382003,39.29466534,0 -122.38366967,39.29466534,0 -122.38366967,39.296332,0 -122.38366967,39.29799867,0 -122.38533633,39.29799867,0 -122.38533633,39.29966534,0 -122.38533633,39.301332,0 -122.387003,39.301332,0 -122.387003,39.30299867,0 -122.38866967,39.30299867,0 -122.38866967,39.30466534,0 -122.39033633,39.30466534,0 -122.39033633,39.306332,0 -122.39033633,39.30799867,0 -122.39033633,39.30966534,0 -122.392003,39.30966534,0 -122.392003,39.30799867,0 -122.39366967,39.30799867,0 -122.39533633,39.30799867,0 -122.39533633,39.306332,0 -122.397003,39.306332,0 -122.397003,39.30466534,0 -122.39866967,39.30466534,0 -122.39866967,39.306332,0 -122.39866967,39.30799867,0 -122.39866967,39.30966534,0 -122.39866967,39.311332,0 -122.39866967,39.31299867,0 -122.39866967,39.31966534,0 -122.397003,39.31966534,0 -122.397003,39.31799867,0 -122.39533633,39.31799867,0 -122.39533633,39.316332,0 -122.39366967,39.316332,0 -122.39366967,39.31466534,0 -122.392003,39.31466534,0 -122.392003,39.316332,0 -122.392003,39.31799867,0 -122.39366967,39.31799867,0 -122.39366967,39.31966534,0 -122.39533633,39.31966534,0 -122.39533633,39.321332,0 -122.39533633,39.32299867,0 -122.39533633,39.32466534,0 -122.397003,39.32466534,0 -122.39866967,39.32466534,0 -122.39866967,39.326332,0 -122.40033633,39.326332,0 -122.402003,39.326332,0 -122.402003,39.32799867,0 -122.40366967,39.32799867,0 -122.40366967,39.32966534,0 -122.40366967,39.331332,0 -122.402003,39.331332,0 -122.40033633,39.331332,0 -122.40033633,39.32966534,0 -122.39866967,39.32966534,0 -122.39866967,39.32799867,0 -122.397003,39.32799867,0 -122.39533633,39.32799867,0 -122.39533633,39.32966534,0 -122.39533633,39.331332,0 -122.397003,39.331332,0 -122.397003,39.33299867,0 -122.39533633,39.33299867,0 -122.39533633,39.33466534,0 -122.397003,39.33466534,0 -122.39866967,39.33466534,0 -122.39866967,39.336332,0 -122.397003,39.336332,0 -122.397003,39.33799867,0 -122.397003,39.33966534,0 -122.39866967,39.33966534,0 -122.40033633,39.33966534,0 -122.40033633,39.341332,0 -122.40033633,39.34299867,0 -122.39866967,39.34299867,0 -122.397003,39.34299867,0 -122.397003,39.34466534,0 -122.397003,39.346332,0 -122.39533633,39.346332,0 -122.39533633,39.34799867,0 -122.39366967,39.34799867,0 -122.392003,39.34799867,0 -122.392003,39.34966534,0 -122.39366967,39.34966534,0 -122.39533633,39.34966534,0 -122.397003,39.34966534,0 -122.39866967,39.34966534,0 -122.39866967,39.34799867,0 -122.40033633,39.34799867,0 -122.402003,39.34799867,0 -122.402003,39.346332,0 -122.40366967,39.346332,0 -122.40366967,39.34466534,0 -122.40366967,39.34299867,0 -122.40366967,39.341332,0 -122.40366967,39.33966534,0 -122.40366967,39.33799867,0 -122.40366967,39.336332,0 -122.40366967,39.33466534,0 -122.40366967,39.33299867,0 -122.40533633,39.33299867,0 -122.40533633,39.33466534,0 -122.407003,39.33466534,0 -122.40866967,39.33466534,0 -122.41033633,39.33466534,0 -122.41033633,39.33299867,0 -122.41033633,39.331332,0 -122.41033633,39.32966534,0 -122.412003,39.32966534,0 -122.41366967,39.32966534,0 -122.41533633,39.32966534,0 -122.417003,39.32966534,0 -122.417003,39.32799867,0 -122.417003,39.326332,0 -122.41866967,39.326332,0 -122.41866967,39.32466534,0 -122.41866967,39.32299867,0 -122.41866967,39.321332,0 -122.42033633,39.321332,0 -122.42033633,39.31966534,0 -122.41866967,39.31966534,0 -122.41866967,39.31799867,0 -122.41866967,39.316332,0 -122.42033633,39.316332,0 -122.42033633,39.31466534,0 -122.422003,39.31466534,0 -122.422003,39.316332,0 -122.42366967,39.316332,0 -122.42366967,39.31466534,0 -122.42366967,39.31299867,0 -122.42366967,39.311332,0 -122.42366967,39.30966534,0 -122.42866967,39.30966534,0 -122.42866967,39.311332,0 -122.43033633,39.311332,0 -122.43033633,39.31299867,0 -122.43033633,39.31466534,0 -122.43033633,39.316332,0 -122.43033633,39.31799867,0 -122.43033633,39.31966534,0 -122.43033633,39.321332,0 -122.43033633,39.32299867,0 -122.43033633,39.32466534,0 -122.43033633,39.326332,0 -122.43033633,39.32799867,0 -122.43033633,39.32966534,0 -122.43033633,39.331332,0 -122.42866967,39.331332,0 -122.42866967,39.33299867,0 -122.43033633,39.33299867,0 -122.432003,39.33299867,0 -122.432003,39.33466534,0 -122.432003,39.336332,0 -122.43033633,39.336332,0 -122.43033633,39.33466534,0 -122.42866967,39.33466534,0 -122.42866967,39.336332,0 -122.42866967,39.33799867,0 -122.42866967,39.33966534,0 -122.42866967,39.341332,0 -122.42866967,39.34299867,0 -122.427003,39.34299867,0 -122.42533633,39.34299867,0 -122.42533633,39.341332,0 -122.42533633,39.33966534,0 -122.42366967,39.33966534,0 -122.42366967,39.33799867,0 -122.422003,39.33799867,0 -122.422003,39.336332,0 -122.42033633,39.336332,0 -122.42033633,39.33799867,0 -122.41866967,39.33799867,0 -122.417003,39.33799867,0 -122.417003,39.33966534,0 -122.417003,39.341332,0 -122.41533633,39.341332,0 -122.41533633,39.34299867,0 -122.417003,39.34299867,0 -122.417003,39.34466534,0 -122.41533633,39.34466534,0 -122.41533633,39.346332,0 -122.41533633,39.34799867,0 -122.417003,39.34799867,0 -122.41866967,39.34799867,0 -122.41866967,39.34966534,0 -122.42033633,39.34966534,0 -122.422003,39.34966534,0 -122.42366967,39.34966534,0 -122.42533633,39.34966534,0 -122.42533633,39.34799867,0 -122.427003,39.34799867,0 -122.427003,39.346332,0 -122.42866967,39.346332,0 -122.42866967,39.34466534,0 -122.43033633,39.34466534,0 -122.43033633,39.346332,0 -122.43033633,39.34799867,0 -122.43033633,39.34966534,0 -122.43033633,39.351332,0 -122.43033633,39.35299867,0 -122.432003,39.35299867,0 -122.432003,39.35466534,0 -122.43033633,39.35466534,0 -122.43033633,39.356332,0 -122.432003,39.356332,0 -122.432003,39.35799867,0 -122.43033633,39.35799867,0 -122.42866967,39.35799867,0 -122.42866967,39.35966534,0 -122.42866967,39.361332,0 -122.43033633,39.361332,0 -122.432003,39.361332,0 -122.432003,39.36299867,0 -122.432003,39.36466534,0 -122.432003,39.366332,0 -122.432003,39.36799867,0 -122.432003,39.36966534,0 -122.432003,39.371332,0 -122.432003,39.37299867,0 -122.432003,39.37466534,0 -122.432003,39.376332,0 -122.42866967,39.376332,0 -122.42866967,39.37466534,0 -122.427003,39.37466534,0 -122.427003,39.37299867,0 -122.427003,39.371332,0 -122.427003,39.36966534,0 -122.42533633,39.36966534,0 -122.42533633,39.36799867,0 -122.42533633,39.366332,0 -122.42533633,39.36466534,0 -122.42366967,39.36466534,0 -122.42366967,39.36299867,0 -122.42366967,39.361332,0 -122.422003,39.361332,0 -122.422003,39.35966534,0 -122.42033633,39.35966534,0 -122.42033633,39.35799867,0 -122.41866967,39.35799867,0 -122.41866967,39.35966534,0 -122.41866967,39.361332,0 -122.41866967,39.36299867,0 -122.41866967,39.36466534,0 -122.417003,39.36466534,0 -122.417003,39.366332,0 -122.41533633,39.366332,0 -122.41533633,39.36799867,0 -122.41533633,39.36966534,0 -122.417003,39.36966534,0 -122.417003,39.371332,0 -122.41533633,39.371332,0 -122.41366967,39.371332,0 -122.41366967,39.36966534,0 -122.412003,39.36966534,0 -122.412003,39.36799867,0 -122.412003,39.366332,0 -122.41366967,39.366332,0 -122.41366967,39.36466534,0 -122.41366967,39.36299867,0 -122.41366967,39.361332,0 -122.41366967,39.35966534,0 -122.412003,39.35966534,0 -122.412003,39.35799867,0 -122.412003,39.356332,0 -122.41033633,39.356332,0 -122.40866967,39.356332,0 -122.407003,39.356332,0 -122.407003,39.35799867,0 -122.407003,39.35966534,0 -122.407003,39.361332,0 -122.40866967,39.361332,0 -122.40866967,39.36299867,0 -122.407003,39.36299867,0 -122.407003,39.36466534,0 -122.407003,39.366332,0 -122.40866967,39.366332,0 -122.40866967,39.36799867,0 -122.407003,39.36799867,0 -122.407003,39.36966534,0 -122.40533633,39.36966534,0 -122.40533633,39.371332,0 -122.407003,39.371332,0 -122.407003,39.37299867,0 -122.407003,39.37466534,0 -122.407003,39.376332,0 -122.40866967,39.376332,0 -122.40866967,39.37799867,0 -122.40866967,39.37966534,0 -122.41033633,39.37966534,0 -122.41033633,39.381332,0 -122.40866967,39.381332,0 -122.40866967,39.38299867,0 -122.41033633,39.38299867,0 -122.41033633,39.38466534,0 -122.41033633,39.386332,0 -122.41033633,39.38799867,0 -122.412003,39.38799867,0 -122.412003,39.38966534,0 -122.412003,39.391332,0 -122.41033633,39.391332,0 -122.41033633,39.39299867,0 -122.41033633,39.39466534,0 -122.412003,39.39466534,0 -122.41366967,39.39466534,0 -122.41366967,39.396332,0 -122.41533633,39.396332,0 -122.41533633,39.39799867,0 -122.41533633,39.39966534,0 -122.41533633,39.401332,0 -122.41533633,39.40466534,0 -122.41533633,39.406332,0 -122.41533633,39.40799867,0 -122.41533633,39.40966534,0 -122.41366967,39.40966534,0 -122.412003,39.40966534,0 -122.412003,39.411332,0 -122.41033633,39.411332,0 -122.41033633,39.40966534,0 -122.41033633,39.40799867,0 -122.41033633,39.406332,0 -122.40866967,39.406332,0 -122.407003,39.406332,0 -122.40533633,39.406332,0 -122.40533633,39.40466534,0 -122.407003,39.40466534,0 -122.407003,39.40299867,0 -122.40533633,39.40299867,0 -122.40366967,39.40299867,0 -122.40366967,39.40466534,0 -122.402003,39.40466534,0 -122.402003,39.406332,0 -122.40033633,39.406332,0 -122.39866967,39.406332,0 -122.39866967,39.40799867,0 -122.40033633,39.40799867,0 -122.40033633,39.40966534,0 -122.40033633,39.411332,0 -122.402003,39.411332,0 -122.402003,39.41299867,0 -122.402003,39.41466534,0 -122.40366967,39.41466534,0 -122.40533633,39.41466534,0 -122.40533633,39.416332,0 -122.40533633,39.41799867,0 -122.40533633,39.41966534,0 -122.40366967,39.41966534,0 -122.40366967,39.421332,0 -122.40533633,39.421332,0 -122.40533633,39.42299867,0 -122.407003,39.42299867,0 -122.407003,39.42466534,0 -122.40533633,39.42466534,0 -122.40366967,39.42466534,0 -122.402003,39.42466534,0 -122.40033633,39.42466534,0 -122.40033633,39.426332,0 -122.402003,39.426332,0 -122.40366967,39.426332,0 -122.40366967,39.42799867,0 -122.40533633,39.42799867,0 -122.407003,39.42799867,0 -122.407003,39.42966534,0 -122.40866967,39.42966534,0 -122.41033633,39.42966534,0 -122.41033633,39.431332,0 -122.412003,39.431332,0 -122.412003,39.42966534,0 -122.412003,39.42799867,0 -122.41366967,39.42799867,0 -122.41366967,39.42966534,0 -122.41533633,39.42966534,0 -122.41533633,39.43466534,0 -122.41366967,39.43466534,0 -122.41366967,39.436332,0 -122.412003,39.436332,0 -122.412003,39.43799867,0 -122.41033633,39.43799867,0 -122.41033633,39.43966534,0 -122.412003,39.43966534,0 -122.412003,39.441332,0 -122.41366967,39.441332,0 -122.41366967,39.44299867,0 -122.412003,39.44299867,0 -122.412003,39.44466534,0 -122.41366967,39.44466534,0 -122.41533633,39.44466534,0 -122.41533633,39.44799867,0 -122.41366967,39.44799867,0 -122.412003,39.44799867,0 -122.412003,39.44966534,0 -122.41366967,39.44966534,0 -122.41366967,39.451332,0 -122.41366967,39.45299867,0 -122.41533633,39.45299867,0 -122.41533633,39.45466534,0 -122.41366967,39.45466534,0 -122.41366967,39.456332,0 -122.41533633,39.456332,0 -122.41533633,39.45799867,0 -122.41533633,39.45966534,0 -122.417003,39.45966534,0 -122.41866967,39.45966534,0 -122.41866967,39.461332,0 -122.41866967,39.46299867,0 -122.41866967,39.46466534,0 -122.42033633,39.46466534,0 -122.42033633,39.466332,0 -122.422003,39.466332,0 -122.422003,39.46799867,0 -122.42366967,39.46799867,0 -122.42366967,39.46966534,0 -122.42533633,39.46966534,0 -122.427003,39.46966534,0 -122.427003,39.46799867,0 -122.42866967,39.46799867,0 -122.42866967,39.466332,0 -122.42866967,39.46466534,0 -122.43033633,39.46466534,0 -122.43033633,39.466332,0 -122.43033633,39.46799867,0 -122.43033633,39.46966534,0 -122.42866967,39.46966534,0 -122.42866967,39.471332,0 -122.42866967,39.47299867,0 -122.43033633,39.47299867,0 -122.43033633,39.47466534,0 -122.43033633,39.476332,0 -122.42866967,39.476332,0 -122.42866967,39.47466534,0 -122.427003,39.47466534,0 -122.427003,39.47299867,0 -122.42533633,39.47299867,0 -122.42533633,39.471332,0 -122.42366967,39.471332,0 -122.422003,39.471332,0 -122.42033633,39.471332,0 -122.42033633,39.47299867,0 -122.42033633,39.47466534,0 -122.42033633,39.476332,0 -122.422003,39.476332,0 -122.422003,39.47799867,0 -122.422003,39.47966534,0 -122.42033633,39.47966534,0 -122.42033633,39.47799867,0 -122.41866967,39.47799867,0 -122.41866967,39.47966534,0 -122.417003,39.47966534,0 -122.41533633,39.47966534,0 -122.41533633,39.481332,0 -122.417003,39.481332,0 -122.417003,39.48299867,0 -122.41866967,39.48299867,0 -122.42033633,39.48299867,0 -122.42033633,39.48466534,0 -122.42033633,39.486332,0 -122.42033633,39.48799867,0 -122.42033633,39.48966534,0 -122.422003,39.48966534,0 -122.42366967,39.48966534,0 -122.42366967,39.491332,0 -122.42366967,39.49299867,0 -122.42533633,39.49299867,0 -122.427003,39.49299867,0 -122.427003,39.49466534,0 -122.42866967,39.49466534,0 -122.42866967,39.496332,0 -122.43033633,39.496332,0 -122.43033633,39.49799867,0 -122.43033633,39.49966534,0 -122.432003,39.49966534,0 -122.432003,39.501332,0 -122.432003,39.50299867,0 -122.43366967,39.50299867,0 -122.43366967,39.50466534,0 -122.43533633,39.50466534,0 -122.43533633,39.506332,0 -122.43533633,39.50799867,0 -122.437003,39.50799867,0 -122.43866967,39.50799867,0 -122.43866967,39.50966534,0 -122.43866967,39.511332,0 -122.43866967,39.51299867,0 -122.44033633,39.51299867,0 -122.44033633,39.51466534,0 -122.44033633,39.516332,0 -122.442003,39.516332,0 -122.442003,39.51466534,0 -122.44366967,39.51466534,0 -122.44366967,39.51299867,0 -122.44366967,39.511332,0 -122.44366967,39.50966534,0 -122.44533633,39.50966534,0 -122.44533633,39.50799867,0 -122.44366967,39.50799867,0 -122.44366967,39.506332,0 -122.44366967,39.50466534,0 -122.44366967,39.50299867,0 -122.442003,39.50299867,0 -122.442003,39.501332,0 -122.44033633,39.501332,0 -122.43866967,39.501332,0 -122.43866967,39.49966534,0 -122.44033633,39.49966534,0 -122.442003,39.49966534,0 -122.442003,39.49799867,0 -122.44366967,39.49799867,0 -122.44533633,39.49799867,0 -122.44533633,39.49966534,0 -122.447003,39.49966534,0 -122.44866967,39.49966534,0 -122.44866967,39.501332,0 -122.45033633,39.501332,0 -122.45033633,39.49966534,0 -122.45033633,39.49799867,0 -122.45033633,39.496332,0 -122.44866967,39.496332,0 -122.447003,39.496332,0 -122.447003,39.49466534,0 -122.447003,39.49299867,0 -122.44866967,39.49299867,0 -122.44866967,39.491332,0 -122.44866967,39.48966534,0 -122.44866967,39.48799867,0 -122.44866967,39.476332,0 -122.44866967,39.45966534,0 -122.45033633,39.45966534,0 -122.452003,39.45966534,0 -122.452003,39.461332,0 -122.452003,39.46299867,0 -122.45366967,39.46299867,0 -122.45366967,39.46466534,0 -122.45366967,39.466332,0 -122.45366967,39.46799867,0 -122.45533633,39.46799867,0 -122.45533633,39.46966534,0 -122.45533633,39.471332,0 -122.45533633,39.47299867,0 -122.457003,39.47299867,0 -122.457003,39.47466534,0 -122.457003,39.476332,0 -122.457003,39.47799867,0 -122.457003,39.47966534,0 -122.457003,39.481332,0 -122.457003,39.48299867,0 -122.45866967,39.48299867,0 -122.45866967,39.48466534,0 -122.45866967,39.486332,0 -122.46033633,39.486332,0 -122.462003,39.486332,0 -122.46366967,39.486332,0 -122.46366967,39.48799867,0 -122.46366967,39.48966534,0 -122.462003,39.48966534,0 -122.462003,39.491332,0 -122.462003,39.49299867,0 -122.462003,39.49466534,0 -122.46366967,39.49466534,0 -122.46366967,39.496332,0 -122.46366967,39.49799867,0 -122.46366967,39.49966534,0 -122.46533633,39.49966534,0 -122.46533633,39.501332,0 -122.46366967,39.501332,0 -122.46366967,39.50299867,0 -122.46366967,39.50466534,0 -122.46533633,39.50466534,0 -122.46533633,39.506332,0 -122.46533633,39.50799867,0 -122.46533633,39.50966534,0 -122.467003,39.50966534,0 -122.46866967,39.50966534,0 -122.46866967,39.50799867,0 -122.47033633,39.50799867,0 -122.472003,39.50799867,0 -122.472003,39.506332,0 -122.47366967,39.506332,0 -122.47366967,39.50799867,0 -122.47366967,39.50966534,0 -122.47366967,39.511332,0 -122.472003,39.511332,0 -122.472003,39.51299867,0 -122.472003,39.51466534,0 -122.47366967,39.51466534,0 -122.47533633,39.51466534,0 -122.47533633,39.516332,0 -122.47366967,39.516332,0 -122.472003,39.516332,0 -122.47033633,39.516332,0 -122.47033633,39.51799867,0 -122.472003,39.51799867,0 -122.472003,39.51966534,0 -122.472003,39.521332,0 -122.47366967,39.521332,0 -122.47366967,39.52299867,0 -122.47366967,39.52466534,0 -122.47533633,39.52466534,0 -122.47533633,39.52299867,0 -122.47533633,39.521332,0 -122.47533633,39.51966534,0 -122.477003,39.51966534,0 -122.477003,39.521332,0 -122.477003,39.52299867,0 -122.47866967,39.52299867,0 -122.47866967,39.52466534,0 -122.48033633,39.52466534,0 -122.48033633,39.52299867,0 -122.482003,39.52299867,0 -122.482003,39.526332,0 -122.482003,39.54299867,0 -122.48033633,39.54299867,0 -122.48033633,39.541332,0 -122.47866967,39.541332,0 -122.47866967,39.54299867,0 -122.47866967,39.54466534,0 -122.47866967,39.546332,0 -122.48033633,39.546332,0 -122.48033633,39.54799867,0 -122.48033633,39.54966534,0 -122.48033633,39.551332,0 -122.47866967,39.551332,0 -122.47866967,39.55299867,0 -122.47866967,39.55466534,0 -122.47866967,39.556332,0 -122.47866967,39.55799867,0 -122.47866967,39.55966534,0 -122.47866967,39.561332,0 -122.47866967,39.56299867,0 -122.47866967,39.56466534,0 -122.47866967,39.566332,0 -122.477003,39.566332,0 -122.477003,39.56466534,0 -122.47533633,39.56466534,0 -122.47533633,39.56299867,0 -122.47533633,39.561332,0 -122.47533633,39.55966534,0 -122.47533633,39.55799867,0 -122.47366967,39.55799867,0 -122.47366967,39.556332,0 -122.47366967,39.55466534,0 -122.472003,39.55466534,0 -122.472003,39.55299867,0 -122.472003,39.551332,0 -122.472003,39.54966534,0 -122.47033633,39.54966534,0 -122.47033633,39.551332,0 -122.46866967,39.551332,0 -122.467003,39.551332,0 -122.467003,39.54966534,0 -122.46533633,39.54966534,0 -122.46533633,39.54799867,0 -122.46366967,39.54799867,0 -122.46366967,39.54966534,0 -122.46366967,39.551332,0 -122.46366967,39.55299867,0 -122.462003,39.55299867,0 -122.462003,39.55466534,0 -122.462003,39.556332,0 -122.46033633,39.556332,0 -122.46033633,39.55799867,0 -122.462003,39.55799867,0 -122.46366967,39.55799867,0 -122.46366967,39.55966534,0 -122.46533633,39.55966534,0 -122.46533633,39.561332,0 -122.46366967,39.561332,0 -122.46366967,39.56299867,0 -122.462003,39.56299867,0 -122.462003,39.56466534,0 -122.46033633,39.56466534,0 -122.46033633,39.566332,0 -122.462003,39.566332,0 -122.46366967,39.566332,0 -122.46533633,39.566332,0 -122.46533633,39.56466534,0 -122.467003,39.56466534,0 -122.46866967,39.56466534,0 -122.46866967,39.566332,0 -122.467003,39.566332,0 -122.467003,39.56799867,0 -122.46533633,39.56799867,0 -122.46366967,39.56799867,0 -122.46366967,39.56966534,0 -122.46533633,39.56966534,0 -122.467003,39.56966534,0 -122.467003,39.571332,0 -122.467003,39.57299867,0 -122.46866967,39.57299867,0 -122.46866967,39.57466534,0 -122.467003,39.57466534,0 -122.46533633,39.57466534,0 -122.46533633,39.57299867,0 -122.46366967,39.57299867,0 -122.46366967,39.57466534,0 -122.462003,39.57466534,0 -122.462003,39.576332,0 -122.462003,39.57799867,0 -122.46366967,39.57799867,0 -122.46533633,39.57799867,0 -122.467003,39.57799867,0 -122.467003,39.57966534,0 -122.46533633,39.57966534,0 -122.46366967,39.57966534,0 -122.46366967,39.581332,0 -122.46366967,39.58299867,0 -122.46533633,39.58299867,0 -122.467003,39.58299867,0 -122.467003,39.58466534,0 -122.46866967,39.58466534,0 -122.46866967,39.586332,0 -122.46866967,39.58799867,0 -122.47033633,39.58799867,0 -122.47033633,39.586332,0 -122.47033633,39.58466534,0 -122.472003,39.58466534,0 -122.472003,39.58299867,0 -122.472003,39.581332,0 -122.472003,39.57966534,0 -122.472003,39.57799867,0 -122.47366967,39.57799867,0 -122.47366967,39.57966534,0 -122.47533633,39.57966534,0 -122.47533633,39.57799867,0 -122.477003,39.57799867,0 -122.477003,39.576332,0 -122.477003,39.57466534,0 -122.477003,39.57299867,0 -122.477003,39.571332,0 -122.477003,39.56966534,0 -122.477003,39.56799867,0 -122.47866967,39.56799867,0 -122.48033633,39.56799867,0 -122.48033633,39.56966534,0 -122.48033633,39.571332,0 -122.48033633,39.57299867,0 -122.48033633,39.57466534,0 -122.482003,39.57466534,0 -122.48366967,39.57466534,0 -122.48366967,39.57299867,0 -122.48533633,39.57299867,0 -122.48533633,39.571332,0 -122.48533633,39.56966534,0 -122.487003,39.56966534,0 -122.487003,39.56799867,0 -122.48866967,39.56799867,0 -122.48866967,39.56966534,0 -122.48866967,39.571332,0 -122.487003,39.571332,0 -122.487003,39.57299867,0 -122.48866967,39.57299867,0 -122.49033633,39.57299867,0 -122.49033633,39.57466534,0 -122.48866967,39.57466534,0 -122.487003,39.57466534,0 -122.487003,39.576332,0 -122.48866967,39.576332,0 -122.48866967,39.57799867,0 -122.487003,39.57799867,0 -122.48533633,39.57799867,0 -122.48533633,39.576332,0 -122.48366967,39.576332,0 -122.482003,39.576332,0 -122.482003,39.57799867,0 -122.482003,39.57966534,0 -122.48366967,39.57966534,0 -122.48366967,39.581332,0 -122.48366967,39.58299867,0 -122.48366967,39.58466534,0 -122.48533633,39.58466534,0 -122.487003,39.58466534,0 -122.487003,39.586332,0 -122.48533633,39.586332,0 -122.48366967,39.586332,0 -122.48366967,39.58799867,0 -122.48533633,39.58799867,0 -122.487003,39.58799867,0 -122.48866967,39.58799867,0 -122.48866967,39.58966534,0 -122.487003,39.58966534,0 -122.48533633,39.58966534,0 -122.48533633,39.591332,0 -122.48366967,39.591332,0 -122.482003,39.591332,0 -122.482003,39.59299867,0 -122.48366967,39.59299867,0 -122.48366967,39.59466534,0 -122.48533633,39.59466534,0 -122.48533633,39.596332,0 -122.487003,39.596332,0 -122.487003,39.59466534,0 -122.48866967,39.59466534,0 -122.48866967,39.59299867,0 -122.49033633,39.59299867,0 -122.49033633,39.591332,0 -122.492003,39.591332,0 -122.492003,39.58966534,0 -122.49366967,39.58966534,0 -122.49533633,39.58966534,0 -122.49533633,39.591332,0 -122.49366967,39.591332,0 -122.49366967,39.59299867,0 -122.49533633,39.59299867,0 -122.49533633,39.59466534,0 -122.49366967,39.59466534,0 -122.49366967,39.596332,0 -122.49533633,39.596332,0 -122.49533633,39.59799867,0 -122.49533633,39.59966534,0 -122.49366967,39.59966534,0 -122.49366967,39.601332,0 -122.49366967,39.60299867,0 -122.492003,39.60299867,0 -122.49033633,39.60299867,0 -122.49033633,39.601332,0 -122.48866967,39.601332,0 -122.48866967,39.60299867,0 -122.487003,39.60299867,0 -122.48533633,39.60299867,0 -122.48533633,39.60466534,0 -122.487003,39.60466534,0 -122.48866967,39.60466534,0 -122.49033633,39.60466534,0 -122.49033633,39.606332,0 -122.48866967,39.606332,0 -122.48866967,39.60799867,0 -122.49033633,39.60799867,0 -122.49033633,39.60966534,0 -122.492003,39.60966534,0 -122.492003,39.60799867,0 -122.49366967,39.60799867,0 -122.49366967,39.606332,0 -122.49533633,39.606332,0 -122.49533633,39.60799867,0 -122.49533633,39.60966534,0 -122.49533633,39.611332,0 -122.497003,39.611332,0 -122.497003,39.61299867,0 -122.49533633,39.61299867,0 -122.49533633,39.61466534,0 -122.497003,39.61466534,0 -122.497003,39.616332,0 -122.497003,39.61799867,0 -122.49533633,39.61799867,0 -122.49533633,39.61966534,0 -122.49366967,39.61966534,0 -122.49366967,39.61799867,0 -122.49366967,39.616332,0 -122.492003,39.616332,0 -122.492003,39.61466534,0 -122.49033633,39.61466534,0 -122.49033633,39.616332,0 -122.48866967,39.616332,0 -122.48866967,39.61466534,0 -122.48866967,39.61299867,0 -122.487003,39.61299867,0 -122.487003,39.61466534,0 -122.487003,39.616332,0 -122.487003,39.61799867,0 -122.48866967,39.61799867,0 -122.49033633,39.61799867,0 -122.49033633,39.61966534,0 -122.48866967,39.61966534,0 -122.487003,39.61966534,0 -122.487003,39.621332,0 -122.48533633,39.621332,0 -122.48533633,39.61966534,0 -122.48533633,39.61799867,0 -122.48533633,39.616332,0 -122.48366967,39.616332,0 -122.48366967,39.61466534,0 -122.482003,39.61466534,0 -122.482003,39.616332,0 -122.482003,39.61799867,0 -122.482003,39.61966534,0 -122.482003,39.621332,0 -122.482003,39.62299867,0 -122.482003,39.62466534,0 -122.48033633,39.62466534,0 -122.48033633,39.62299867,0 -122.48033633,39.621332,0 -122.48033633,39.61966534,0 -122.48033633,39.61799867,0 -122.48033633,39.616332,0 -122.48033633,39.61466534,0 -122.47866967,39.61466534,0 -122.47866967,39.61299867,0 -122.477003,39.61299867,0 -122.477003,39.61466534,0 -122.477003,39.616332,0 -122.477003,39.61799867,0 -122.477003,39.61966534,0 -122.477003,39.621332,0 -122.477003,39.62299867,0 -122.47533633,39.62299867,0 -122.47533633,39.621332,0 -122.47366967,39.621332,0 -122.47366967,39.61966534,0 -122.472003,39.61966534,0 -122.472003,39.621332,0 -122.47033633,39.621332,0 -122.47033633,39.61966534,0 -122.47033633,39.61799867,0 -122.47033633,39.616332,0 -122.472003,39.616332,0 -122.472003,39.61466534,0 -122.472003,39.61299867,0 -122.47033633,39.61299867,0 -122.47033633,39.61466534,0 -122.46866967,39.61466534,0 -122.467003,39.61466534,0 -122.467003,39.616332,0 -122.467003,39.61799867,0 -122.46533633,39.61799867,0 -122.46533633,39.61966534,0 -122.46533633,39.621332,0 -122.46366967,39.621332,0 -122.462003,39.621332,0 -122.462003,39.61966534,0 -122.462003,39.61799867,0 -122.46366967,39.61799867,0 -122.46366967,39.616332,0 -122.46366967,39.61466534,0 -122.462003,39.61466534,0 -122.46033633,39.61466534,0 -122.46033633,39.61299867,0 -122.46033633,39.611332,0 -122.45866967,39.611332,0 -122.45866967,39.61299867,0 -122.457003,39.61299867,0 -122.45533633,39.61299867,0 -122.45533633,39.61466534,0 -122.457003,39.61466534,0 -122.457003,39.616332,0 -122.457003,39.61799867,0 -122.457003,39.61966534,0 -122.457003,39.621332,0 -122.457003,39.62299867,0 -122.457003,39.62466534,0 -122.457003,39.626332,0 -122.457003,39.62799867,0 -122.45533633,39.62799867,0 -122.45533633,39.62966534,0 -122.45533633,39.631332,0 -122.457003,39.631332,0 -122.457003,39.63299867,0 -122.45533633,39.63299867,0 -122.45533633,39.63466534,0 -122.45533633,39.636332,0 -122.457003,39.636332,0 -122.457003,39.63799867,0 -122.45533633,39.63799867,0 -122.45533633,39.63966534,0 -122.45533633,39.641332,0 -122.45533633,39.64299867,0 -122.457003,39.64299867,0 -122.45866967,39.64299867,0 -122.45866967,39.64466534,0 -122.457003,39.64466534,0 -122.457003,39.646332,0 -122.457003,39.64799867,0 -122.457003,39.64966534,0 -122.45533633,39.64966534,0 -122.45533633,39.651332,0 -122.457003,39.651332,0 -122.457003,39.65299867,0 -122.457003,39.65466534,0 -122.45866967,39.65466534,0 -122.45866967,39.656332,0 -122.457003,39.656332,0 -122.457003,39.65799867,0 -122.45533633,39.65799867,0 -122.45533633,39.656332,0 -122.45366967,39.656332,0 -122.452003,39.656332,0 -122.452003,39.65466534,0 -122.45033633,39.65466534,0 -122.45033633,39.65299867,0 -122.45033633,39.651332,0 -122.44866967,39.651332,0 -122.44866967,39.65299867,0 -122.44866967,39.65466534,0 -122.44866967,39.656332,0 -122.45033633,39.656332,0 -122.45033633,39.65799867,0 -122.44866967,39.65799867,0 -122.44866967,39.65966534,0 -122.447003,39.65966534,0 -122.447003,39.661332,0 -122.44866967,39.661332,0 -122.45033633,39.661332,0 -122.45033633,39.66299867,0 -122.452003,39.66299867,0 -122.45366967,39.66299867,0 -122.45366967,39.66466534,0 -122.45533633,39.66466534,0 -122.457003,39.66466534,0 -122.457003,39.666332,0 -122.457003,39.66799867,0 -122.45533633,39.66799867,0 -122.45366967,39.66799867,0 -122.452003,39.66799867,0 -122.452003,39.666332,0 -122.45033633,39.666332,0 -122.45033633,39.66799867,0 -122.45033633,39.66966534,0 -122.452003,39.66966534,0 -122.45366967,39.66966534,0 -122.45533633,39.66966534,0 -122.457003,39.66966534,0 -122.457003,39.671332,0 -122.457003,39.67299867,0 -122.45533633,39.67299867,0 -122.45533633,39.67466534,0 -122.45533633,39.676332,0 -122.457003,39.676332,0 -122.457003,39.67799867,0 -122.45533633,39.67799867,0 -122.45366967,39.67799867,0 -122.45366967,39.676332,0 -122.452003,39.676332,0 -122.452003,39.67466534,0 -122.45033633,39.67466534,0 -122.45033633,39.676332,0 -122.44866967,39.676332,0 -122.447003,39.676332,0 -122.447003,39.67466534,0 -122.447003,39.67299867,0 -122.44533633,39.67299867,0 -122.44366967,39.67299867,0 -122.442003,39.67299867,0 -122.44033633,39.67299867,0 -122.44033633,39.67466534,0 -122.442003,39.67466534,0 -122.44366967,39.67466534,0 -122.44366967,39.676332,0 -122.44366967,39.67799867,0 -122.442003,39.67799867,0 -122.44033633,39.67799867,0 -122.44033633,39.67966534,0 -122.442003,39.67966534,0 -122.44366967,39.67966534,0 -122.44533633,39.67966534,0 -122.447003,39.67966534,0 -122.44866967,39.67966534,0 -122.45033633,39.67966534,0 -122.45033633,39.681332,0 -122.45033633,39.68299867,0 -122.44866967,39.68299867,0 -122.447003,39.68299867,0 -122.44533633,39.68299867,0 -122.44366967,39.68299867,0 -122.44366967,39.68466534,0 -122.44533633,39.68466534,0 -122.447003,39.68466534,0 -122.44866967,39.68466534,0 -122.44866967,39.686332,0 -122.447003,39.686332,0 -122.44533633,39.686332,0 -122.44366967,39.686332,0 -122.442003,39.686332,0 -122.44033633,39.686332,0 -122.43866967,39.686332,0 -122.437003,39.686332,0 -122.43533633,39.686332,0 -122.43533633,39.68799867,0 -122.437003,39.68799867,0 -122.437003,39.68966534,0 -122.43866967,39.68966534,0 -122.44033633,39.68966534,0 -122.442003,39.68966534,0 -122.44366967,39.68966534,0 -122.44533633,39.68966534,0 -122.44533633,39.691332,0 -122.44366967,39.691332,0 -122.442003,39.691332,0 -122.442003,39.69299867,0 -122.44366967,39.69299867,0 -122.44533633,39.69299867,0 -122.447003,39.69299867,0 -122.44866967,39.69299867,0 -122.44866967,39.69466534,0 -122.45033633,39.69466534,0 -122.452003,39.69466534,0 -122.452003,39.69299867,0 -122.45366967,39.69299867,0 -122.45533633,39.69299867,0 -122.45533633,39.691332,0 -122.45533633,39.68966534,0 -122.45366967,39.68966534,0 -122.45366967,39.68799867,0 -122.45533633,39.68799867,0 -122.457003,39.68799867,0 -122.457003,39.686332,0 -122.45866967,39.686332,0 -122.45866967,39.68799867,0 -122.46033633,39.68799867,0 -122.46033633,39.68966534,0 -122.462003,39.68966534,0 -122.462003,39.68799867,0 -122.462003,39.686332,0 -122.46033633,39.686332,0 -122.46033633,39.68466534,0 -122.462003,39.68466534,0 -122.46366967,39.68466534,0 -122.46366967,39.68299867,0 -122.46533633,39.68299867,0 -122.46533633,39.68466534,0 -122.46533633,39.686332,0 -122.46533633,39.68799867,0 -122.467003,39.68799867,0 -122.467003,39.686332,0 -122.467003,39.68466534,0 -122.467003,39.68299867,0 -122.467003,39.681332,0 -122.46866967,39.681332,0 -122.46866967,39.67966534,0 -122.47033633,39.67966534,0 -122.47033633,39.681332,0 -122.47033633,39.68299867,0 -122.472003,39.68299867,0 -122.472003,39.681332,0 -122.47366967,39.681332,0 -122.47366967,39.67966534,0 -122.47366967,39.67799867,0 -122.47366967,39.676332,0 -122.47366967,39.67466534,0 -122.47366967,39.67299867,0 -122.47366967,39.671332,0 -122.472003,39.671332,0 -122.472003,39.66966534,0 -122.472003,39.66799867,0 -122.472003,39.666332,0 -122.472003,39.66466534,0 -122.472003,39.66299867,0 -122.47033633,39.66299867,0 -122.47033633,39.661332,0 -122.47033633,39.65966534,0 -122.472003,39.65966534,0 -122.472003,39.661332,0 -122.47366967,39.661332,0 -122.47366967,39.66299867,0 -122.47533633,39.66299867,0 -122.47533633,39.661332,0 -122.477003,39.661332,0 -122.477003,39.65966534,0 -122.477003,39.65799867,0 -122.477003,39.656332,0 -122.47866967,39.656332,0 -122.47866967,39.65466534,0 -122.477003,39.65466534,0 -122.477003,39.65299867,0 -122.477003,39.651332,0 -122.477003,39.64966534,0 -122.47866967,39.64966534,0 -122.47866967,39.64799867,0 -122.477003,39.64799867,0 -122.477003,39.646332,0 -122.47866967,39.646332,0 -122.47866967,39.64466534,0 -122.477003,39.64466534,0 -122.47533633,39.64466534,0 -122.47533633,39.64299867,0 -122.47533633,39.641332,0 -122.47533633,39.63966534,0 -122.47366967,39.63966534,0 -122.472003,39.63966534,0 -122.47033633,39.63966534,0 -122.47033633,39.63799867,0 -122.472003,39.63799867,0 -122.47366967,39.63799867,0 -122.47533633,39.63799867,0 -122.47533633,39.636332,0 -122.477003,39.636332,0 -122.477003,39.63799867,0 -122.47866967,39.63799867,0 -122.48033633,39.63799867,0 -122.48033633,39.636332,0 -122.48033633,39.63466534,0 -122.482003,39.63466534,0 -122.482003,39.63299867,0 -122.48366967,39.63299867,0 -122.48366967,39.63466534,0 -122.48366967,39.636332,0 -122.48366967,39.63799867,0 -122.48366967,39.63966534,0 -122.48366967,39.641332,0 -122.48366967,39.64299867,0 -122.48533633,39.64299867,0 -122.48533633,39.641332,0 -122.48533633,39.63966534,0 -122.48533633,39.63799867,0 -122.487003,39.63799867,0 -122.487003,39.636332,0 -122.487003,39.63466534,0 -122.487003,39.63299867,0 -122.48866967,39.63299867,0 -122.48866967,39.631332,0 -122.48866967,39.62966534,0 -122.48866967,39.62799867,0 -122.49033633,39.62799867,0 -122.49033633,39.626332,0 -122.492003,39.626332,0 -122.49366967,39.626332,0 -122.49366967,39.62799867,0 -122.49366967,39.62966534,0 -122.49533633,39.62966534,0 -122.497003,39.62966534,0 -122.497003,39.631332,0 -122.497003,39.63299867,0 -122.49866967,39.63299867,0 -122.49866967,39.63466534,0 -122.497003,39.63466534,0 -122.497003,39.636332,0 -122.49866967,39.636332,0 -122.49866967,39.63799867,0 -122.50033633,39.63799867,0 -122.50033633,39.63966534,0 -122.49866967,39.63966534,0 -122.49866967,39.641332,0 -122.50033633,39.641332,0 -122.502003,39.641332,0 -122.502003,39.64299867,0 -122.50033633,39.64299867,0 -122.50033633,39.64466534,0 -122.502003,39.64466534,0 -122.502003,39.646332,0 -122.50033633,39.646332,0 -122.49866967,39.646332,0 -122.49866967,39.64799867,0 -122.49866967,39.64966534,0 -122.50033633,39.64966534,0 -122.502003,39.64966534,0 -122.502003,39.651332,0 -122.502003,39.65299867,0 -122.502003,39.65466534,0 -122.502003,39.656332,0 -122.502003,39.65799867,0 -122.502003,39.65966534,0 -122.50366967,39.65966534,0 -122.50366967,39.661332,0 -122.50366967,39.66299867,0 -122.50366967,39.66466534,0 -122.50533633,39.66466534,0 -122.50533633,39.66299867,0 -122.50533633,39.661332,0 -122.50533633,39.65966534,0 -122.507003,39.65966534,0 -122.507003,39.65799867,0 -122.507003,39.656332,0 -122.507003,39.65466534,0 -122.50866967,39.65466534,0 -122.50866967,39.65299867,0 -122.507003,39.65299867,0 -122.507003,39.651332,0 -122.50866967,39.651332,0 -122.50866967,39.64966534,0 -122.50866967,39.64799867,0 -122.50866967,39.646332,0 -122.50866967,39.64466534,0 -122.50866967,39.64299867,0 -122.51033633,39.64299867,0 -122.512003,39.64299867,0 -122.51366967,39.64299867,0 -122.51366967,39.641332,0 -122.51366967,39.63966534,0 -122.512003,39.63966534,0 -122.51033633,39.63966534,0 -122.51033633,39.63799867,0 -122.512003,39.63799867,0 -122.512003,39.636332,0 -122.51033633,39.636332,0 -122.50866967,39.636332,0 -122.50866967,39.63466534,0 -122.51033633,39.63466534,0 -122.512003,39.63466534,0 -122.512003,39.63299867,0 -122.512003,39.631332,0 -122.51033633,39.631332,0 -122.51033633,39.63299867,0 -122.50866967,39.63299867,0 -122.50866967,39.631332,0 -122.50866967,39.62966534,0 -122.51033633,39.62966534,0 -122.512003,39.62966534,0 -122.512003,39.62799867,0 -122.51033633,39.62799867,0 -122.51033633,39.626332,0 -122.512003,39.626332,0 -122.51366967,39.626332,0 -122.51366967,39.62466534,0 -122.512003,39.62466534,0 -122.51033633,39.62466534,0 -122.51033633,39.62299867,0 -122.512003,39.62299867,0 -122.512003,39.621332,0 -122.51033633,39.621332,0 -122.50866967,39.621332,0 -122.507003,39.621332,0 -122.507003,39.61966534,0 -122.507003,39.61799867,0 -122.507003,39.616332,0 -122.507003,39.61466534,0 -122.507003,39.61299867,0 -122.507003,39.611332,0 -122.507003,39.60966534,0 -122.507003,39.60799867,0 -122.50866967,39.60799867,0 -122.50866967,39.60966534,0 -122.50866967,39.611332,0 -122.51033633,39.611332,0 -122.51033633,39.61299867,0 -122.512003,39.61299867,0 -122.51366967,39.61299867,0 -122.51366967,39.611332,0 -122.51366967,39.60966534,0 -122.51533633,39.60966534,0 -122.517003,39.60966534,0 -122.51866967,39.60966534,0 -122.51866967,39.60799867,0 -122.51866967,39.606332,0 -122.517003,39.606332,0 -122.517003,39.60466534,0 -122.517003,39.60299867,0 -122.51866967,39.60299867,0 -122.52033633,39.60299867,0 -122.52033633,39.601332,0 -122.522003,39.601332,0 -122.522003,39.59966534,0 -122.522003,39.59799867,0 -122.522003,39.596332,0 -122.522003,39.59466534,0 -122.522003,39.59299867,0 -122.522003,39.591332,0 -122.52033633,39.591332,0 -122.52033633,39.58966534,0 -122.522003,39.58966534,0 -122.522003,39.58799867,0 -122.522003,39.586332,0 -122.522003,39.58466534,0 -122.52033633,39.58466534,0 -122.51866967,39.58466534,0 -122.51866967,39.58299867,0 -122.52033633,39.58299867,0 -122.52033633,39.581332,0 -122.51866967,39.581332,0 -122.517003,39.581332,0 -122.517003,39.57966534,0 -122.51866967,39.57966534,0 -122.51866967,39.57799867,0 -122.51866967,39.576332,0 -122.51866967,39.57466534,0 -122.51866967,39.57299867,0 -122.51866967,39.571332,0 -122.52033633,39.571332,0 -122.52033633,39.56966534,0 -122.52033633,39.56799867,0 -122.51866967,39.56799867,0 -122.517003,39.56799867,0 -122.517003,39.566332,0 -122.517003,39.56466534,0 -122.51533633,39.56466534,0 -122.51366967,39.56466534,0 -122.512003,39.56466534,0 -122.512003,39.56299867,0 -122.51033633,39.56299867,0 -122.51033633,39.561332,0 -122.51033633,39.55966534,0 -122.51033633,39.55799867,0 -122.51033633,39.556332,0 -122.50866967,39.556332,0 -122.50866967,39.55466534,0 -122.51033633,39.55466534,0 -122.512003,39.55466534,0 -122.512003,39.556332,0 -122.51366967,39.556332,0 -122.51366967,39.55799867,0 -122.51533633,39.55799867,0 -122.51533633,39.55966534,0 -122.51533633,39.561332,0 -122.517003,39.561332,0 -122.517003,39.56299867,0 -122.51866967,39.56299867,0 -122.52033633,39.56299867,0 -122.52033633,39.561332,0 -122.52033633,39.55966534,0 -122.52033633,39.55799867,0 -122.52033633,39.556332,0 -122.52033633,39.55466534,0 -122.51866967,39.55466534,0 -122.51866967,39.55299867,0 -122.51866967,39.551332,0 -122.51866967,39.54966534,0 -122.517003,39.54966534,0 -122.517003,39.54799867,0 -122.517003,39.546332,0 -122.51866967,39.546332,0 -122.51866967,39.54466534,0 -122.51866967,39.54299867,0 -122.517003,39.54299867,0 -122.517003,39.541332,0 -122.517003,39.53966534,0 -122.517003,39.53799867,0 -122.51533633,39.53799867,0 -122.51533633,39.536332,0 -122.51533633,39.53466534,0 -122.51533633,39.53299867,0 -122.51533633,39.531332,0 -122.51533633,39.52966534,0 -122.51533633,39.52799867,0 -122.51533633,39.526332,0 -122.51533633,39.50966534,0 -122.50866967,39.50966534,0 -122.50866967,39.50799867,0 -122.507003,39.50799867,0 -122.507003,39.506332,0 -122.507003,39.50466534,0 -122.507003,39.50299867,0 -122.507003,39.501332,0 -122.507003,39.49966534,0 -122.50533633,39.49966534,0 -122.50533633,39.49799867,0 -122.50533633,39.496332,0 -122.50533633,39.49466534,0 -122.50366967,39.49466534,0 -122.50366967,39.49299867,0 -122.50366967,39.491332,0 -122.50366967,39.48966534,0 -122.50366967,39.48799867,0 -122.50366967,39.486332,0 -122.50366967,39.48466534,0 -122.50366967,39.48299867,0 -122.50366967,39.481332,0 -122.50366967,39.47966534,0 -122.502003,39.47966534,0 -122.502003,39.47799867,0 -122.50033633,39.47799867,0 -122.50033633,39.476332,0 -122.50033633,39.47466534,0 -122.50033633,39.47299867,0 -122.502003,39.47299867,0 -122.502003,39.471332,0 -122.502003,39.46966534,0 -122.50366967,39.46966534,0 -122.50366967,39.46799867,0 -122.50366967,39.466332,0 -122.50366967,39.46466534,0 -122.50366967,39.46299867,0 -122.50366967,39.461332,0 -122.50533633,39.461332,0 -122.507003,39.461332,0 -122.507003,39.45966534,0 -122.507003,39.45799867,0 -122.507003,39.456332,0 -122.50866967,39.456332,0 -122.50866967,39.45466534,0 -122.50866967,39.45299867,0 -122.507003,39.45299867,0 -122.507003,39.451332,0 -122.50533633,39.451332,0 -122.50533633,39.44966534,0 -122.50533633,39.44799867,0 -122.50533633,39.446332,0 -122.50533633,39.44466534,0 -122.50533633,39.44299867,0 -122.50366967,39.44299867,0 -122.50366967,39.441332,0 -122.502003,39.441332,0 -122.502003,39.43966534,0 -122.502003,39.43799867,0 -122.502003,39.436332,0 -122.50366967,39.436332,0 -122.50366967,39.43799867,0 -122.50366967,39.43966534,0 -122.50533633,39.43966534,0 -122.507003,39.43966534,0 -122.507003,39.441332,0 -122.50866967,39.441332,0 -122.51033633,39.441332,0 -122.51033633,39.44299867,0 -122.512003,39.44299867,0 -122.512003,39.44466534,0 -122.51366967,39.44466534,0 -122.51366967,39.446332,0 -122.51366967,39.44799867,0 -122.51533633,39.44799867,0 -122.51533633,39.44966534,0 -122.51366967,39.44966534,0 -122.51366967,39.451332,0 -122.51366967,39.45299867,0 -122.51533633,39.45299867,0 -122.51533633,39.45466534,0 -122.51533633,39.456332,0 -122.51533633,39.45799867,0 -122.51533633,39.45966534,0 -122.51533633,39.461332,0 -122.51366967,39.461332,0 -122.51366967,39.46299867,0 -122.512003,39.46299867,0 -122.512003,39.46466534,0 -122.51366967,39.46466534,0 -122.51366967,39.466332,0 -122.51366967,39.46799867,0 -122.51366967,39.46966534,0 -122.51366967,39.471332,0 -122.512003,39.471332,0 -122.512003,39.47299867,0 -122.512003,39.47466534,0 -122.51033633,39.47466534,0 -122.51033633,39.476332,0 -122.51033633,39.47799867,0 -122.512003,39.47799867,0 -122.512003,39.47966534,0 -122.51366967,39.47966534,0 -122.51366967,39.481332,0 -122.51533633,39.481332,0 -122.51533633,39.48299867,0 -122.517003,39.48299867,0 -122.517003,39.48466534,0 -122.517003,39.486332,0 -122.517003,39.48799867,0 -122.51866967,39.48799867,0 -122.51866967,39.48966534,0 -122.52033633,39.48966534,0 -122.52033633,39.491332,0 -122.52033633,39.49299867,0 -122.522003,39.49299867,0 -122.522003,39.49466534,0 -122.522003,39.496332,0 -122.52366967,39.496332,0 -122.52366967,39.49799867,0 -122.52533633,39.49799867,0 -122.52533633,39.49966534,0 -122.527003,39.49966534,0 -122.527003,39.49799867,0 -122.527003,39.496332,0 -122.527003,39.49466534,0 -122.52533633,39.49466534,0 -122.52533633,39.49299867,0 -122.52533633,39.491332,0 -122.52533633,39.48966534,0 -122.52366967,39.48966534,0 -122.52366967,39.48799867,0 -122.52366967,39.486332,0 -122.52366967,39.48466534,0 -122.522003,39.48466534,0 -122.522003,39.48299867,0 -122.522003,39.481332,0 -122.522003,39.47966534,0 -122.522003,39.47799867,0 -122.52366967,39.47799867,0 -122.52366967,39.476332,0 -122.52533633,39.476332,0 -122.527003,39.476332,0 -122.527003,39.47799867,0 -122.52866967,39.47799867,0 -122.52866967,39.47966534,0 -122.52866967,39.481332,0 -122.52866967,39.48299867,0 -122.53033633,39.48299867,0 -122.532003,39.48299867,0 -122.53366967,39.48299867,0 -122.53366967,39.48466534,0 -122.53533633,39.48466534,0 -122.53533633,39.486332,0 -122.53533633,39.48799867,0 -122.537003,39.48799867,0 -122.537003,39.48966534,0 -122.537003,39.491332,0 -122.53866967,39.491332,0 -122.53866967,39.49299867,0 -122.53866967,39.49466534,0 -122.53866967,39.496332,0 -122.54033633,39.496332,0 -122.54033633,39.49799867,0 -122.542003,39.49799867,0 -122.542003,39.49966534,0 -122.542003,39.501332,0 -122.542003,39.50299867,0 -122.542003,39.50466534,0 -122.542003,39.506332,0 -122.542003,39.50799867,0 -122.54366967,39.50799867,0 -122.54366967,39.50966534,0 -122.54366967,39.511332,0 -122.54366967,39.51299867,0 -122.54366967,39.51466534,0 -122.54533633,39.51466534,0 -122.54533633,39.516332,0 -122.54533633,39.51799867,0 -122.54533633,39.51966534,0 -122.547003,39.51966534,0 -122.54866967,39.51966534,0 -122.54866967,39.521332,0 -122.54866967,39.52299867,0 -122.54866967,39.526332,0 -122.54866967,39.52799867,0 -122.55033633,39.52799867,0 -122.552003,39.52799867,0 -122.552003,39.52966534,0 -122.55033633,39.52966534,0 -122.55033633,39.531332,0 -122.552003,39.531332,0 -122.55366967,39.531332,0 -122.55533633,39.531332,0 -122.55533633,39.53299867,0 -122.557003,39.53299867,0 -122.557003,39.53466534,0 -122.557003,39.536332,0 -122.557003,39.53799867,0 -122.55866967,39.53799867,0 -122.55866967,39.53966534,0 -122.557003,39.53966534,0 -122.557003,39.541332,0 -122.557003,39.54299867,0 -122.557003,39.54466534,0 -122.557003,39.546332,0 -122.557003,39.54799867,0 -122.557003,39.54966534,0 -122.557003,39.551332,0 -122.55866967,39.551332,0 -122.55866967,39.55299867,0 -122.55866967,39.55466534,0 -122.56033633,39.55466534,0 -122.56033633,39.556332,0 -122.56033633,39.55799867,0 -122.562003,39.55799867,0 -122.56366967,39.55799867,0 -122.56533633,39.55799867,0 -122.56533633,39.556332,0 -122.567003,39.556332,0 -122.567003,39.55466534,0 -122.567003,39.55299867,0 -122.567003,39.551332,0 -122.56866967,39.551332,0 -122.56866967,39.54966534,0 -122.57033633,39.54966534,0 -122.57033633,39.54799867,0 -122.572003,39.54799867,0 -122.572003,39.546332,0 -122.572003,39.54466534,0 -122.572003,39.54299867,0 -122.572003,39.541332,0 -122.57033633,39.541332,0 -122.57033633,39.53966534,0 -122.572003,39.53966534,0 -122.572003,39.53799867,0 -122.572003,39.536332,0 -122.572003,39.53466534,0 -122.57366967,39.53466534,0 -122.57366967,39.536332,0 -122.57366967,39.53799867,0 -122.57366967,39.53966534,0 -122.57366967,39.541332,0 -122.57533633,39.541332,0 -122.577003,39.541332,0 -122.577003,39.54299867,0 -122.57533633,39.54299867,0 -122.57533633,39.54466534,0 -122.57533633,39.546332,0 -122.577003,39.546332,0 -122.577003,39.54799867,0 -122.577003,39.54966534,0 -122.57866967,39.54966534,0 -122.58033633,39.54966534,0 -122.58033633,39.551332,0 -122.57866967,39.551332,0 -122.577003,39.551332,0 -122.57533633,39.551332,0 -122.57366967,39.551332,0 -122.57366967,39.55299867,0 -122.57533633,39.55299867,0 -122.577003,39.55299867,0 -122.57866967,39.55299867,0 -122.58033633,39.55299867,0 -122.582003,39.55299867,0 -122.582003,39.55466534,0 -122.582003,39.556332,0 -122.582003,39.55799867,0 -122.58033633,39.55799867,0 -122.58033633,39.556332,0 -122.57866967,39.556332,0 -122.577003,39.556332,0 -122.57533633,39.556332,0 -122.57366967,39.556332,0 -122.57366967,39.55799867,0 -122.572003,39.55799867,0 -122.572003,39.55966534,0 -122.57366967,39.55966534,0 -122.57533633,39.55966534,0 -122.57533633,39.561332,0 -122.577003,39.561332,0 -122.57866967,39.561332,0 -122.57866967,39.56299867,0 -122.577003,39.56299867,0 -122.57533633,39.56299867,0 -122.57533633,39.56466534,0 -122.577003,39.56466534,0 -122.57866967,39.56466534,0 -122.58033633,39.56466534,0 -122.582003,39.56466534,0 -122.58366967,39.56466534,0 -122.58533633,39.56466534,0 -122.58533633,39.566332,0 -122.587003,39.566332,0 -122.587003,39.56799867,0 -122.58533633,39.56799867,0 -122.58366967,39.56799867,0 -122.582003,39.56799867,0 -122.58033633,39.56799867,0 -122.58033633,39.56966534,0 -122.582003,39.56966534,0 -122.582003,39.571332,0 -122.58366967,39.571332,0 -122.58533633,39.571332,0 -122.58533633,39.57299867,0 -122.58366967,39.57299867,0 -122.58366967,39.57466534,0 -122.58366967,39.576332,0 -122.582003,39.576332,0 -122.58033633,39.576332,0 -122.58033633,39.57799867,0 -122.58033633,39.57966534,0 -122.57866967,39.57966534,0 -122.577003,39.57966534,0 -122.577003,39.581332,0 -122.57866967,39.581332,0 -122.57866967,39.58299867,0 -122.58033633,39.58299867,0 -122.582003,39.58299867,0 -122.582003,39.58466534,0 -122.58033633,39.58466534,0 -122.57866967,39.58466534,0 -122.577003,39.58466534,0 -122.57533633,39.58466534,0 -122.57533633,39.586332,0 -122.57533633,39.58799867,0 -122.57533633,39.58966534,0 -122.577003,39.58966534,0 -122.57866967,39.58966534,0 -122.58033633,39.58966534,0 -122.582003,39.58966534,0 -122.58366967,39.58966534,0 -122.58533633,39.58966534,0 -122.58533633,39.591332,0 -122.58533633,39.59299867,0 -122.58533633,39.59466534,0 -122.58533633,39.596332,0 -122.587003,39.596332,0 -122.587003,39.59466534,0 -122.587003,39.59299867,0 -122.587003,39.591332,0 -122.58866967,39.591332,0 -122.58866967,39.58966534,0 -122.59033633,39.58966534,0 -122.59033633,39.58799867,0 -122.592003,39.58799867,0 -122.592003,39.58966534,0 -122.592003,39.591332,0 -122.59033633,39.591332,0 -122.59033633,39.59299867,0 -122.59033633,39.59466534,0 -122.59033633,39.596332,0 -122.59033633,39.59799867,0 -122.58866967,39.59799867,0 -122.58866967,39.59966534,0 -122.59033633,39.59966534,0 -122.592003,39.59966534,0 -122.59366967,39.59966534,0 -122.59366967,39.59799867,0 -122.59533633,39.59799867,0 -122.59533633,39.59966534,0 -122.59533633,39.601332,0 -122.59533633,39.60299867,0 -122.59533633,39.60466534,0 -122.59366967,39.60466534,0 -122.59366967,39.60299867,0 -122.59366967,39.601332,0 -122.592003,39.601332,0 -122.59033633,39.601332,0 -122.58866967,39.601332,0 -122.58866967,39.60299867,0 -122.587003,39.60299867,0 -122.587003,39.60466534,0 -122.58866967,39.60466534,0 -122.59033633,39.60466534,0 -122.59033633,39.606332,0 -122.58866967,39.606332,0 -122.587003,39.606332,0 -122.587003,39.60799867,0 -122.58866967,39.60799867,0 -122.59033633,39.60799867,0 -122.59033633,39.60966534,0 -122.592003,39.60966534,0 -122.59366967,39.60966534,0 -122.59366967,39.611332,0 -122.592003,39.611332,0 -122.592003,39.61299867,0 -122.592003,39.61466534,0 -122.592003,39.616332,0 -122.59033633,39.616332,0 -122.58866967,39.616332,0 -122.58866967,39.61799867,0 -122.587003,39.61799867,0 -122.587003,39.61966534,0 -122.58533633,39.61966534,0 -122.58533633,39.61799867,0 -122.58533633,39.616332,0 -122.58533633,39.61466534,0 -122.58366967,39.61466534,0 -122.58366967,39.61299867,0 -122.582003,39.61299867,0 -122.582003,39.61466534,0 -122.58033633,39.61466534,0 -122.58033633,39.616332,0 -122.58033633,39.61799867,0 -122.57866967,39.61799867,0 -122.57866967,39.61966534,0 -122.57866967,39.621332,0 -122.57866967,39.62299867,0 -122.57866967,39.62466534,0 -122.57866967,39.626332,0 -122.57866967,39.62799867,0 -122.57866967,39.62966534,0 -122.58033633,39.62966534,0 -122.58033633,39.631332,0 -122.58033633,39.63299867,0 -122.57866967,39.63299867,0 -122.57866967,39.631332,0 -122.577003,39.631332,0 -122.57533633,39.631332,0 -122.57533633,39.63299867,0 -122.57366967,39.63299867,0 -122.57366967,39.631332,0 -122.572003,39.631332,0 -122.572003,39.62966534,0 -122.57033633,39.62966534,0 -122.57033633,39.631332,0 -122.56866967,39.631332,0 -122.56866967,39.62966534,0 -122.567003,39.62966534,0 -122.567003,39.62799867,0 -122.56533633,39.62799867,0 -122.56366967,39.62799867,0 -122.562003,39.62799867,0 -122.562003,39.62966534,0 -122.56366967,39.62966534,0 -122.56366967,39.631332,0 -122.56366967,39.63299867,0 -122.56366967,39.63466534,0 -122.56366967,39.636332,0 -122.56533633,39.636332,0 -122.56533633,39.63799867,0 -122.567003,39.63799867,0 -122.567003,39.63966534,0 -122.56866967,39.63966534,0 -122.57033633,39.63966534,0 -122.57033633,39.63799867,0 -122.572003,39.63799867,0 -122.572003,39.63966534,0 -122.572003,39.641332,0 -122.57033633,39.641332,0 -122.56866967,39.641332,0 -122.56866967,39.64299867,0 -122.56866967,39.64466534,0 -122.56866967,39.646332,0 -122.57033633,39.646332,0 -122.57033633,39.64799867,0 -122.57033633,39.64966534,0 -122.572003,39.64966534,0 -122.572003,39.651332,0 -122.572003,39.65299867,0 -122.572003,39.65466534,0 -122.57366967,39.65466534,0 -122.57366967,39.65299867,0 -122.57366967,39.651332,0 -122.57533633,39.651332,0 -122.57533633,39.64966534,0 -122.577003,39.64966534,0 -122.577003,39.64799867,0 -122.577003,39.646332,0 -122.577003,39.64466534,0 -122.577003,39.64299867,0 -122.577003,39.641332,0 -122.577003,39.63966534,0 -122.577003,39.63799867,0 -122.577003,39.636332,0 -122.57866967,39.636332,0 -122.57866967,39.63799867,0 -122.57866967,39.63966534,0 -122.58033633,39.63966534,0 -122.58033633,39.641332,0 -122.582003,39.641332,0 -122.582003,39.64299867,0 -122.582003,39.64466534,0 -122.582003,39.646332,0 -122.582003,39.64799867,0 -122.582003,39.64966534,0 -122.58366967,39.64966534,0 -122.58366967,39.64799867,0 -122.58533633,39.64799867,0 -122.58533633,39.646332,0 -122.58533633,39.64466534,0 -122.58533633,39.64299867,0 -122.58533633,39.641332,0 -122.587003,39.641332,0 -122.587003,39.64299867,0 -122.587003,39.64466534,0 -122.587003,39.646332,0 -122.58866967,39.646332,0 -122.58866967,39.64799867,0 -122.58866967,39.64966534,0 -122.59033633,39.64966534,0 -122.59033633,39.651332,0 -122.59033633,39.65299867,0 -122.58866967,39.65299867,0 -122.58866967,39.65466534,0 -122.587003,39.65466534,0 -122.587003,39.656332,0 -122.58533633,39.656332,0 -122.58533633,39.65799867,0 -122.58533633,39.65966534,0 -122.58533633,39.661332,0 -122.58533633,39.66299867,0 -122.587003,39.66299867,0 -122.58866967,39.66299867,0 -122.58866967,39.66466534,0 -122.587003,39.66466534,0 -122.587003,39.666332,0 -122.58866967,39.666332,0 -122.58866967,39.66799867,0 -122.58866967,39.66966534,0 -122.59033633,39.66966534,0 -122.59033633,39.671332,0 -122.59033633,39.67299867,0 -122.592003,39.67299867,0 -122.59366967,39.67299867,0 -122.59366967,39.67466534,0 -122.59533633,39.67466534,0 -122.597003,39.67466534,0 -122.597003,39.67299867,0 -122.59866967,39.67299867,0 -122.59866967,39.676332,0 -122.597003,39.676332,0 -122.59533633,39.676332,0 -122.59366967,39.676332,0 -122.582003,39.676332,0 -122.582003,39.681332,0 -122.58033633,39.681332,0 -122.58033633,39.68299867,0 -122.582003,39.68299867,0 -122.582003,39.68799867,0 -122.582003,39.68966534,0 -122.582003,39.691332,0 -122.582003,39.69299867,0 -122.582003,39.696332,0 -122.58033633,39.696332,0 -122.57866967,39.696332,0 -122.57866967,39.69466534,0 -122.577003,39.69466534,0 -122.57533633,39.69466534,0 -122.57366967,39.69466534,0 -122.57366967,39.696332,0 -122.57533633,39.696332,0 -122.57533633,39.69799867,0 -122.57533633,39.69966534,0 -122.57366967,39.69966534,0 -122.57366967,39.701332,0 -122.572003,39.701332,0 -122.572003,39.70299867,0 -122.572003,39.70466534,0 -122.572003,39.706332,0 -122.57366967,39.706332,0 -122.57366967,39.70799867,0 -122.57366967,39.70966534,0 -122.57366967,39.711332,0 -122.572003,39.711332,0 -122.572003,39.71299867,0 -122.57366967,39.71299867,0 -122.57366967,39.71466534,0 -122.57366967,39.716332,0 -122.57366967,39.71799867,0 -122.572003,39.71799867,0 -122.572003,39.71966534,0 -122.57033633,39.71966534,0 -122.56866967,39.71966534,0 -122.567003,39.71966534,0 -122.56533633,39.71966534,0 -122.56533633,39.71799867,0 -122.56366967,39.71799867,0 -122.562003,39.71799867,0 -122.56033633,39.71799867,0 -122.55866967,39.71799867,0 -122.55866967,39.71966534,0 -122.56033633,39.71966534,0 -122.56033633,39.721332,0 -122.55866967,39.721332,0 -122.557003,39.721332,0 -122.557003,39.72299867,0 -122.55533633,39.72299867,0 -122.55533633,39.72466534,0 -122.55533633,39.726332,0 -122.557003,39.726332,0 -122.55866967,39.726332,0 -122.55866967,39.72799867,0 -122.557003,39.72799867,0 -122.557003,39.72966534,0 -122.557003,39.731332,0 -122.55866967,39.731332,0 -122.55866967,39.72966534,0 -122.56033633,39.72966534,0 -122.56033633,39.731332,0 -122.56033633,39.73299867,0 -122.56033633,39.73466534,0 -122.56033633,39.736332,0 -122.562003,39.736332,0 -122.562003,39.73799867,0 -122.56366967,39.73799867,0 -122.56366967,39.73966534,0 -122.56366967,39.741332,0 -122.56366967,39.74299867,0 -122.56366967,39.74466534,0 -122.56533633,39.74466534,0 -122.56533633,39.746332,0 -122.56533633,39.74799867,0 -122.56533633,39.74966534,0 -122.56366967,39.74966534,0 -122.56366967,39.751332,0 -122.56366967,39.75299867,0 -122.562003,39.75299867,0 -122.562003,39.75466534,0 -122.56033633,39.75466534,0 -122.56033633,39.756332,0 -122.56033633,39.75799867,0 -122.562003,39.75799867,0 -122.56366967,39.75799867,0 -122.56366967,39.756332,0 -122.56533633,39.756332,0 -122.56533633,39.75966534,0 -122.572003,39.75966534,0 -122.572003,39.761332,0 -122.57033633,39.761332,0 -122.57033633,39.76299867,0 -122.572003,39.76299867,0 -122.57366967,39.76299867,0 -122.57533633,39.76299867,0 -122.57533633,39.76466534,0 -122.577003,39.76466534,0 -122.57866967,39.76466534,0 -122.57866967,39.766332,0 -122.58033633,39.766332,0 -122.58033633,39.76799867,0 -122.582003,39.76799867,0 -122.582003,39.76966534,0 -122.582003,39.776332,0 -122.58533633,39.776332,0 -122.587003,39.776332,0 -122.587003,39.77799867,0 -122.587003,39.77966534,0 -122.58866967,39.77966534,0 -122.58866967,39.77799867,0 -122.59033633,39.77799867,0 -122.59033633,39.77966534,0 -122.59033633,39.781332,0 -122.592003,39.781332,0 -122.592003,39.78299867,0 -122.59366967,39.78299867,0 -122.59366967,39.78466534,0 -122.59366967,39.786332,0 -122.59533633,39.786332,0 -122.59533633,39.78799867,0 -122.59533633,39.78966534,0 -122.59533633,39.791332,0 -122.597003,39.791332,0 -122.597003,39.79299867,0 -122.59866967,39.79299867,0 -122.59866967,39.79466534,0 -122.59866967,39.796332,0 -122.59866967,39.79799867,0 -122.59866967,39.79966534,0 -122.59866967,39.806332,0 -122.597003,39.806332,0 -122.597003,39.80466534,0 -122.59533633,39.80466534,0 -122.59366967,39.80466534,0 -122.59366967,39.806332,0 -122.592003,39.806332,0 -122.592003,39.80466534,0 -122.59033633,39.80466534,0 -122.59033633,39.80299867,0 -122.59033633,39.801332,0 -122.58866967,39.801332,0 -122.587003,39.801332,0 -122.587003,39.80299867,0 -122.587003,39.80466534,0 -122.58866967,39.80466534,0 -122.58866967,39.806332,0 -122.58866967,39.80799867,0 -122.59033633,39.80799867,0 -122.592003,39.80799867,0 -122.592003,39.80966534,0 -122.592003,39.811332,0 -122.59366967,39.811332,0 -122.59366967,39.81299867,0 -122.59366967,39.81466534,0 -122.59366967,39.816332,0 -122.59366967,39.81799867,0 -122.59366967,39.81966534,0 -122.59533633,39.81966534,0 -122.59533633,39.821332,0 -122.59366967,39.821332,0 -122.59366967,39.82299867,0 -122.59533633,39.82299867,0 -122.59533633,39.82466534,0 -122.59533633,39.826332,0 -122.597003,39.826332,0 -122.597003,39.82799867,0 -122.597003,39.82966534,0 -122.59866967,39.82966534,0 -122.59866967,39.831332,0 -122.59866967,39.83299867,0 -122.59866967,39.83466534,0 -122.59866967,39.84299867,0 -122.602003,39.84299867,0 -122.602003,39.84466534,0 -122.602003,39.846332,0 -122.602003,39.84799867,0 -122.602003,39.84966534,0 -122.602003,39.851332,0 -122.60366967,39.851332,0 -122.60533633,39.851332,0 -122.60533633,39.85299867,0 -122.60366967,39.85299867,0 -122.602003,39.85299867,0 -122.60033633,39.85299867,0 -122.60033633,39.851332,0 -122.59866967,39.851332,0 -122.597003,39.851332,0 -122.59533633,39.851332,0 -122.59533633,39.85299867,0 -122.59533633,39.85466534,0 -122.59366967,39.85466534,0 -122.59366967,39.856332,0 -122.592003,39.856332,0 -122.592003,39.85799867,0 -122.59033633,39.85799867,0 -122.59033633,39.85966534,0 -122.58866967,39.85966534,0 -122.58866967,39.861332,0 -122.587003,39.861332,0 -122.58533633,39.861332,0 -122.58533633,39.85966534,0 -122.58533633,39.85799867,0 -122.58366967,39.85799867,0 -122.582003,39.85799867,0 -122.58033633,39.85799867,0 -122.58033633,39.856332,0 -122.58033633,39.85466534,0 -122.57866967,39.85466534,0 -122.57866967,39.85299867,0 -122.58033633,39.85299867,0 -122.58033633,39.851332,0 -122.58033633,39.84966534,0 -122.58033633,39.84799867,0 -122.582003,39.84799867,0 -122.582003,39.846332,0 -122.582003,39.84466534,0 -122.582003,39.84299867,0 -122.582003,39.841332,0 -122.58033633,39.841332,0 -122.58033633,39.83966534,0 -122.58033633,39.83799867,0 -122.57866967,39.83799867,0 -122.57866967,39.836332,0 -122.577003,39.836332,0 -122.577003,39.83799867,0 -122.577003,39.83966534,0 -122.57533633,39.83966534,0 -122.57533633,39.841332,0 -122.577003,39.841332,0 -122.577003,39.84299867,0 -122.577003,39.84466534,0 -122.57533633,39.84466534,0 -122.57533633,39.846332,0 -122.57533633,39.84799867,0 -122.57366967,39.84799867,0 -122.57366967,39.84966534,0 -122.57366967,39.851332,0 -122.572003,39.851332,0 -122.572003,39.85299867,0 -122.57033633,39.85299867,0 -122.57033633,39.85466534,0 -122.57033633,39.856332,0 -122.56866967,39.856332,0 -122.56866967,39.85799867,0 -122.567003,39.85799867,0 -122.567003,39.856332,0 -122.56533633,39.856332,0 -122.56366967,39.856332,0 -122.562003,39.856332,0 -122.56033633,39.856332,0 -122.55866967,39.856332,0 -122.557003,39.856332,0 -122.55533633,39.856332,0 -122.55533633,39.85466534,0 -122.55366967,39.85466534,0 -122.552003,39.85466534,0 -122.55033633,39.85466534,0 -122.54866967,39.85466534,0 -122.547003,39.85466534,0 -122.547003,39.85299867,0 -122.54533633,39.85299867,0 -122.54533633,39.851332,0 -122.54366967,39.851332,0 -122.54366967,39.84966534,0 -122.54366967,39.84799867,0 -122.54366967,39.846332,0 -122.542003,39.846332,0 -122.542003,39.84799867,0 -122.54033633,39.84799867,0 -122.54033633,39.84966534,0 -122.53866967,39.84966534,0 -122.53866967,39.84799867,0 -122.537003,39.84799867,0 -122.537003,39.846332,0 -122.53533633,39.846332,0 -122.53366967,39.846332,0 -122.53366967,39.84466534,0 -122.53366967,39.84299867,0 -122.53366967,39.841332,0 -122.53366967,39.83966534,0 -122.532003,39.83966534,0 -122.532003,39.83799867,0 -122.532003,39.836332,0 -122.532003,39.83466534,0 -122.53033633,39.83466534,0 -122.53033633,39.83299867,0 -122.53033633,39.831332,0 -122.53033633,39.82966534,0 -122.52866967,39.82966534,0 -122.52866967,39.82799867,0 -122.53033633,39.82799867,0 -122.53033633,39.826332,0 -122.53033633,39.82466534,0 -122.52866967,39.82466534,0 -122.52866967,39.82299867,0 -122.527003,39.82299867,0 -122.527003,39.82466534,0 -122.52533633,39.82466534,0 -122.52533633,39.826332,0 -122.52533633,39.82799867,0 -122.527003,39.82799867,0 -122.527003,39.82966534,0 -122.52533633,39.82966534,0 -122.52533633,39.831332,0 -122.52366967,39.831332,0 -122.52366967,39.83299867,0 -122.52533633,39.83299867,0 -122.52533633,39.83466534,0 -122.52533633,39.836332,0 -122.52533633,39.83799867,0 -122.527003,39.83799867,0 -122.527003,39.83966534,0 -122.527003,39.841332,0 -122.527003,39.84299867,0 -122.52533633,39.84299867,0 -122.52533633,39.841332,0 -122.52366967,39.841332,0 -122.522003,39.841332,0 -122.522003,39.83966534,0 -122.52366967,39.83966534,0 -122.52366967,39.83799867,0 -122.52366967,39.836332,0 -122.522003,39.836332,0 -122.522003,39.83466534,0 -122.52033633,39.83466534,0 -122.51866967,39.83466534,0 -122.51866967,39.83299867,0 -122.51866967,39.831332,0 -122.517003,39.831332,0 -122.51533633,39.831332,0 -122.51366967,39.831332,0 -122.51366967,39.82966534,0 -122.512003,39.82966534,0 -122.51033633,39.82966534,0 -122.51033633,39.831332,0 -122.512003,39.831332,0 -122.512003,39.83299867,0 -122.51033633,39.83299867,0 -122.50866967,39.83299867,0 -122.50866967,39.83466534,0 -122.51033633,39.83466534,0 -122.512003,39.83466534,0 -122.512003,39.836332,0 -122.512003,39.83799867,0 -122.51366967,39.83799867,0 -122.51366967,39.83966534,0 -122.51533633,39.83966534,0 -122.517003,39.83966534,0 -122.51866967,39.83966534,0 -122.51866967,39.841332,0 -122.517003,39.841332,0 -122.51533633,39.841332,0 -122.51366967,39.841332,0 -122.512003,39.841332,0 -122.51033633,39.841332,0 -122.51033633,39.84299867,0 -122.50866967,39.84299867,0 -122.50866967,39.841332,0 -122.50866967,39.83966534,0 -122.507003,39.83966534,0 -122.507003,39.841332,0 -122.50533633,39.841332,0 -122.50533633,39.84299867,0 -122.50366967,39.84299867,0 -122.502003,39.84299867,0 -122.502003,39.841332,0 -122.50033633,39.841332,0 -122.50033633,39.83966534,0 -122.49866967,39.83966534,0 -122.497003,39.83966534,0 -122.497003,39.841332,0 -122.49866967,39.841332,0 -122.49866967,39.84299867,0 -122.49866967,39.84466534,0 -122.50033633,39.84466534,0 -122.502003,39.84466534,0 -122.50366967,39.84466534,0 -122.50533633,39.84466534,0 -122.507003,39.84466534,0 -122.507003,39.846332,0 -122.50866967,39.846332,0 -122.50866967,39.84799867,0 -122.507003,39.84799867,0 -122.507003,39.84966534,0 -122.50866967,39.84966534,0 -122.50866967,39.851332,0 -122.51033633,39.851332,0 -122.512003,39.851332,0 -122.512003,39.85299867,0 -122.51033633,39.85299867,0 -122.50866967,39.85299867,0 -122.507003,39.85299867,0 -122.50533633,39.85299867,0 -122.50366967,39.85299867,0 -122.502003,39.85299867,0 -122.502003,39.85466534,0 -122.50366967,39.85466534,0 -122.50366967,39.856332,0 -122.50533633,39.856332,0 -122.507003,39.856332,0 -122.50866967,39.856332,0 -122.50866967,39.85799867,0 -122.51033633,39.85799867,0 -122.512003,39.85799867,0 -122.51366967,39.85799867,0 -122.51533633,39.85799867,0 -122.517003,39.85799867,0 -122.517003,39.85966534,0 -122.51533633,39.85966534,0 -122.51366967,39.85966534,0 -122.512003,39.85966534,0 -122.51033633,39.85966534,0 -122.50866967,39.85966534,0 -122.50866967,39.861332,0 -122.51033633,39.861332,0 -122.512003,39.861332,0 -122.51366967,39.861332,0 -122.51366967,39.86299867,0 -122.51533633,39.86299867,0 -122.517003,39.86299867,0 -122.51866967,39.86299867,0 -122.51866967,39.86466534,0 -122.52033633,39.86466534,0 -122.52033633,39.866332,0 -122.51866967,39.866332,0 -122.517003,39.866332,0 -122.51533633,39.866332,0 -122.51366967,39.866332,0 -122.51366967,39.86799867,0 -122.512003,39.86799867,0 -122.512003,39.866332,0 -122.512003,39.86466534,0 -122.51033633,39.86466534,0 -122.50866967,39.86466534,0 -122.507003,39.86466534,0 -122.507003,39.866332,0 -122.50533633,39.866332,0 -122.50533633,39.86799867,0 -122.50533633,39.86966534,0 -122.507003,39.86966534,0 -122.507003,39.86799867,0 -122.50866967,39.86799867,0 -122.51033633,39.86799867,0 -122.51033633,39.86966534,0 -122.50866967,39.86966534,0 -122.50866967,39.871332,0 -122.51033633,39.871332,0 -122.512003,39.871332,0 -122.512003,39.87299867,0 -122.51366967,39.87299867,0 -122.51366967,39.87466534,0 -122.512003,39.87466534,0 -122.512003,39.876332,0 -122.51366967,39.876332,0 -122.51366967,39.87799867,0 -122.51533633,39.87799867,0 -122.51533633,39.876332,0 -122.51533633,39.87466534,0 -122.517003,39.87466534,0 -122.517003,39.87299867,0 -122.51866967,39.87299867,0 -122.51866967,39.871332,0 -122.52033633,39.871332,0 -122.522003,39.871332,0 -122.522003,39.86966534,0 -122.52366967,39.86966534,0 -122.52533633,39.86966534,0 -122.52533633,39.871332,0 -122.52533633,39.87299867,0 -122.527003,39.87299867,0 -122.52866967,39.87299867,0 -122.53033633,39.87299867,0 -122.53033633,39.87466534,0 -122.532003,39.87466534,0 -122.532003,39.87299867,0 -122.532003,39.871332,0 -122.53366967,39.871332,0 -122.53533633,39.871332,0 -122.53533633,39.87299867,0 -122.53533633,39.87466534,0 -122.537003,39.87466534,0 -122.537003,39.87299867,0 -122.53866967,39.87299867,0 -122.53866967,39.871332,0 -122.53866967,39.86966534,0 -122.54033633,39.86966534,0 -122.542003,39.86966534,0 -122.542003,39.871332,0 -122.54366967,39.871332,0 -122.54533633,39.871332,0 -122.54533633,39.87299867,0 -122.547003,39.87299867,0 -122.54866967,39.87299867,0 -122.54866967,39.871332,0 -122.547003,39.871332,0 -122.547003,39.86966534,0 -122.54533633,39.86966534,0 -122.54533633,39.86799867,0 -122.54533633,39.866332,0 -122.547003,39.866332,0 -122.547003,39.86466534,0 -122.54866967,39.86466534,0 -122.55033633,39.86466534,0 -122.55033633,39.86299867,0 -122.552003,39.86299867,0 -122.55366967,39.86299867,0 -122.55366967,39.861332,0 -122.55533633,39.861332,0 -122.557003,39.861332,0 -122.55866967,39.861332,0 -122.56033633,39.861332,0 -122.56033633,39.86299867,0 -122.562003,39.86299867,0 -122.562003,39.86466534,0 -122.56366967,39.86466534,0 -122.56366967,39.86299867,0 -122.56366967,39.861332,0 -122.56366967,39.85966534,0 -122.56533633,39.85966534,0 -122.56533633,39.861332,0 -122.567003,39.861332,0 -122.567003,39.85966534,0 -122.56866967,39.85966534,0 -122.57033633,39.85966534,0 -122.57033633,39.861332,0 -122.57033633,39.86299867,0 -122.57033633,39.86466534,0 -122.57033633,39.866332,0 -122.572003,39.866332,0 -122.572003,39.86466534,0 -122.57366967,39.86466534,0 -122.57533633,39.86466534,0 -122.577003,39.86466534,0 -122.577003,39.866332,0 -122.577003,39.86799867,0 -122.57533633,39.86799867,0 -122.57366967,39.86799867,0 -122.57366967,39.86966534,0 -122.572003,39.86966534,0 -122.57033633,39.86966534,0 -122.57033633,39.871332,0 -122.57033633,39.87299867,0 -122.572003,39.87299867,0 -122.57366967,39.87299867,0 -122.57366967,39.87466534,0 -122.57533633,39.87466534,0 -122.577003,39.87466534,0 -122.57866967,39.87466534,0 -122.57866967,39.87299867,0 -122.58033633,39.87299867,0 -122.58033633,39.871332,0 -122.582003,39.871332,0 -122.58366967,39.871332,0 -122.58366967,39.86966534,0 -122.58533633,39.86966534,0 -122.587003,39.86966534,0 -122.587003,39.86799867,0 -122.58866967,39.86799867,0 -122.58866967,39.866332,0 -122.59033633,39.866332,0 -122.59033633,39.86466534,0 -122.59033633,39.86299867,0 -122.592003,39.86299867,0 -122.59366967,39.86299867,0 -122.59366967,39.861332,0 -122.59533633,39.861332,0 -122.59533633,39.85966534,0 -122.597003,39.85966534,0 -122.597003,39.85799867,0 -122.59866967,39.85799867,0 -122.59866967,39.856332,0 -122.60033633,39.856332,0 -122.602003,39.856332,0 -122.60366967,39.856332,0 -122.60533633,39.856332,0 -122.607003,39.856332,0 -122.60866967,39.856332,0 -122.61033633,39.856332,0 -122.61033633,39.85466534,0 -122.61033633,39.85299867,0 -122.61033633,39.851332,0 -122.61033633,39.84966534,0 -122.612003,39.84966534,0 -122.612003,39.851332,0 -122.61366967,39.851332,0 -122.61366967,39.85299867,0 -122.61533633,39.85299867,0 -122.61533633,39.85466534,0 -122.61366967,39.85466534,0 -122.61366967,39.856332,0 -122.61533633,39.856332,0 -122.617003,39.856332,0 -122.617003,39.85466534,0 -122.61866967,39.85466534,0 -122.62033633,39.85466534,0 -122.62033633,39.85299867,0 -122.62033633,39.851332,0 -122.62033633,39.84966534,0 -122.622003,39.84966534,0 -122.62366967,39.84966534,0 -122.62366967,39.84799867,0 -122.62533633,39.84799867,0 -122.62533633,39.84966534,0 -122.62533633,39.851332,0 -122.62533633,39.85299867,0 -122.627003,39.85299867,0 -122.62866967,39.85299867,0 -122.62866967,39.85466534,0 -122.63033633,39.85466534,0 -122.632003,39.85466534,0 -122.632003,39.856332,0 -122.632003,39.85799867,0 -122.63366967,39.85799867,0 -122.63533633,39.85799867,0 -122.637003,39.85799867,0 -122.63866967,39.85799867,0 -122.63866967,39.85966534,0 -122.637003,39.85966534,0 -122.63533633,39.85966534,0 -122.632003,39.85966534,0 -122.62533633,39.85966534,0 -122.62366967,39.85966534,0 -122.622003,39.85966534,0 -122.61533633,39.85966534,0 -122.61533633,39.86299867,0 -122.61533633,39.86466534,0 -122.61366967,39.86466534,0 -122.61366967,39.866332,0 -122.612003,39.866332,0 -122.612003,39.86466534,0 -122.61033633,39.86466534,0 -122.60866967,39.86466534,0 -122.607003,39.86466534,0 -122.607003,39.866332,0 -122.607003,39.86799867,0 -122.60866967,39.86799867,0 -122.61033633,39.86799867,0 -122.61033633,39.86966534,0 -122.60866967,39.86966534,0 -122.60866967,39.871332,0 -122.607003,39.871332,0 -122.607003,39.87299867,0 -122.607003,39.87466534,0 -122.607003,39.876332,0 -122.607003,39.87799867,0 -122.60533633,39.87799867,0 -122.60533633,39.876332,0 -122.60366967,39.876332,0 -122.60366967,39.87466534,0 -122.60366967,39.87299867,0 -122.60366967,39.871332,0 -122.602003,39.871332,0 -122.602003,39.86966534,0 -122.60033633,39.86966534,0 -122.59866967,39.86966534,0 -122.59866967,39.871332,0 -122.59866967,39.87299867,0 -122.597003,39.87299867,0 -122.59533633,39.87299867,0 -122.59533633,39.87466534,0 -122.59366967,39.87466534,0 -122.592003,39.87466534,0 -122.592003,39.876332,0 -122.592003,39.87799867,0 -122.59033633,39.87799867,0 -122.58866967,39.87799867,0 -122.587003,39.87799867,0 -122.587003,39.876332,0 -122.587003,39.87466534,0 -122.58533633,39.87466534,0 -122.58366967,39.87466534,0 -122.58366967,39.876332,0 -122.582003,39.876332,0 -122.58033633,39.876332,0 -122.58033633,39.87799867,0 -122.57866967,39.87799867,0 -122.577003,39.87799867,0 -122.577003,39.87966534,0 -122.57533633,39.87966534,0 -122.57366967,39.87966534,0 -122.572003,39.87966534,0 -122.572003,39.87799867,0 -122.57033633,39.87799867,0 -122.57033633,39.87966534,0 -122.57033633,39.881332,0 -122.572003,39.881332,0 -122.572003,39.88299867,0 -122.57366967,39.88299867,0 -122.57533633,39.88299867,0 -122.57533633,39.881332,0 -122.577003,39.881332,0 -122.577003,39.88299867,0 -122.57866967,39.88299867,0 -122.57866967,39.88466534,0 -122.57866967,39.886332,0 -122.58033633,39.886332,0 -122.58033633,39.88799867,0 -122.582003,39.88799867,0 -122.58366967,39.88799867,0 -122.58533633,39.88799867,0 -122.587003,39.88799867,0 -122.587003,39.88966534,0 -122.58533633,39.88966534,0 -122.58533633,39.891332,0 -122.58533633,39.89299867,0 -122.58366967,39.89299867,0 -122.58366967,39.89466534,0 -122.58366967,39.896332,0 -122.58366967,39.89799867,0 -122.58533633,39.89799867,0 -122.58533633,39.89966534,0 -122.587003,39.89966534,0 -122.58866967,39.89966534,0 -122.59033633,39.89966534,0 -122.59033633,39.89799867,0 -122.592003,39.89799867,0 -122.592003,39.89966534,0 -122.592003,39.901332,0 -122.59033633,39.901332,0 -122.58866967,39.901332,0 -122.58866967,39.90299867,0 -122.58866967,39.90466534,0 -122.59033633,39.90466534,0 -122.59033633,39.906332,0 -122.58866967,39.906332,0 -122.587003,39.906332,0 -122.587003,39.90799867,0 -122.58533633,39.90799867,0 -122.58533633,39.906332,0 -122.58366967,39.906332,0 -122.582003,39.906332,0 -122.58033633,39.906332,0 -122.57866967,39.906332,0 -122.57866967,39.90799867,0 -122.58033633,39.90799867,0 -122.58033633,39.90966534,0 -122.58033633,39.911332,0 -122.582003,39.911332,0 -122.582003,39.91299867,0 -122.58366967,39.91299867,0 -122.58366967,39.91466534,0 -122.58533633,39.91466534,0 -122.58533633,39.916332,0 -122.587003,39.916332,0 -122.587003,39.91799867,0 -122.587003,39.91966534,0 -122.587003,39.921332,0 -122.58866967,39.921332,0 -122.59033633,39.921332,0 -122.59033633,39.92299867,0 -122.58866967,39.92299867,0 -122.587003,39.92299867,0 -122.587003,39.92466534,0 -122.58533633,39.92466534,0 -122.58533633,39.92299867,0 -122.58366967,39.92299867,0 -122.582003,39.92299867,0 -122.582003,39.92466534,0 -122.582003,39.926332,0 -122.582003,39.92799867,0 -122.58033633,39.92799867,0 -122.57866967,39.92799867,0 -122.57866967,39.92966534,0 -122.577003,39.92966534,0 -122.577003,39.92799867,0 -122.577003,39.926332,0 -122.577003,39.92466534,0 -122.57866967,39.92466534,0 -122.57866967,39.92299867,0 -122.57866967,39.921332,0 -122.57866967,39.91966534,0 -122.57866967,39.91799867,0 -122.57866967,39.916332,0 -122.577003,39.916332,0 -122.577003,39.91799867,0 -122.57533633,39.91799867,0 -122.57533633,39.91966534,0 -122.57366967,39.91966534,0 -122.572003,39.91966534,0 -122.572003,39.91799867,0 -122.57033633,39.91799867,0 -122.56866967,39.91799867,0 -122.56866967,39.91966534,0 -122.567003,39.91966534,0 -122.567003,39.921332,0 -122.567003,39.92299867,0 -122.56533633,39.92299867,0 -122.56533633,39.92466534,0 -122.56366967,39.92466534,0 -122.56366967,39.92299867,0 -122.562003,39.92299867,0 -122.56033633,39.92299867,0 -122.56033633,39.921332,0 -122.55866967,39.921332,0 -122.55866967,39.92299867,0 -122.557003,39.92299867,0 -122.557003,39.92466534,0 -122.557003,39.926332,0 -122.55533633,39.926332,0 -122.55533633,39.92799867,0 -122.557003,39.92799867,0 -122.557003,39.92966534,0 -122.55533633,39.92966534,0 -122.55533633,39.931332,0 -122.55366967,39.931332,0 -122.55366967,39.93299867,0 -122.55533633,39.93299867,0 -122.55533633,39.93466534,0 -122.55533633,39.936332,0 -122.55533633,39.93799867,0 -122.557003,39.93799867,0 -122.55866967,39.93799867,0 -122.56033633,39.93799867,0 -122.562003,39.93799867,0 -122.562003,39.93966534,0 -122.56033633,39.93966534,0 -122.55866967,39.93966534,0 -122.557003,39.93966534,0 -122.557003,39.941332,0 -122.55533633,39.941332,0 -122.55533633,39.94299867,0 -122.55366967,39.94299867,0 -122.55366967,39.94466534,0 -122.552003,39.94466534,0 -122.552003,39.946332,0 -122.55033633,39.946332,0 -122.54866967,39.946332,0 -122.54866967,39.94799867,0 -122.54866967,39.94966534,0 -122.54866967,39.951332,0 -122.547003,39.951332,0 -122.54533633,39.951332,0 -122.54366967,39.951332,0 -122.54366967,39.95299867,0 -122.54533633,39.95299867,0 -122.54533633,39.95466534,0 -122.547003,39.95466534,0 -122.547003,39.956332,0 -122.54866967,39.956332,0 -122.54866967,39.95466534,0 -122.55033633,39.95466534,0 -122.55033633,39.956332,0 -122.552003,39.956332,0 -122.55366967,39.956332,0 -122.55533633,39.956332,0 -122.557003,39.956332,0 -122.557003,39.95799867,0 -122.55866967,39.95799867,0 -122.55866967,39.95966534,0 -122.557003,39.95966534,0 -122.557003,39.961332,0 -122.55533633,39.961332,0 -122.55366967,39.961332,0 -122.55366967,39.96299867,0 -122.552003,39.96299867,0 -122.552003,39.96466534,0 -122.55366967,39.96466534,0 -122.55366967,39.966332,0 -122.55366967,39.96799867,0 -122.552003,39.96799867,0 -122.55033633,39.96799867,0 -122.54866967,39.96799867,0 -122.547003,39.96799867,0 -122.54533633,39.96799867,0 -122.54533633,39.96966534,0 -122.547003,39.96966534,0 -122.54866967,39.96966534,0 -122.55033633,39.96966534,0 -122.55033633,39.971332,0 -122.55033633,39.97299867,0 -122.55033633,39.97466534,0 -122.54866967,39.97466534,0 -122.547003,39.97466534,0 -122.547003,39.976332,0 -122.54533633,39.976332,0 -122.54366967,39.976332,0 -122.54366967,39.97799867,0 -122.542003,39.97799867,0 -122.54033633,39.97799867,0 -122.53866967,39.97799867,0 -122.537003,39.97799867,0 -122.53533633,39.97799867,0 -122.53533633,39.976332,0 -122.53366967,39.976332,0 -122.53366967,39.97799867,0 -122.53366967,39.97966534,0 -122.532003,39.97966534,0 -122.53033633,39.97966534,0 -122.53033633,39.981332,0 -122.52866967,39.981332,0 -122.527003,39.981332,0 -122.52533633,39.981332,0 -122.52533633,39.98299867,0 -122.527003,39.98299867,0 -122.52866967,39.98299867,0 -122.52866967,39.98466534,0 -122.53033633,39.98466534,0 -122.53033633,39.986332,0 -122.532003,39.986332,0 -122.53366967,39.986332,0 -122.53366967,39.98799867,0 -122.532003,39.98799867,0 -122.532003,39.98966534,0 -122.53033633,39.98966534,0 -122.53033633,39.991332,0 -122.52866967,39.991332,0 -122.527003,39.991332,0 -122.52533633,39.991332,0 -122.52533633,39.99299867,0 -122.52366967,39.99299867,0 -122.522003,39.99299867,0 -122.522003,39.99466534,0 -122.52366967,39.99466534,0 -122.52533633,39.99466534,0 -122.527003,39.99466534,0 -122.52866967,39.99466534,0 -122.53033633,39.99466534,0 -122.53033633,39.99299867,0 -122.532003,39.99299867,0 -122.53366967,39.99299867,0 -122.53366967,39.991332,0 -122.53533633,39.991332,0 -122.537003,39.991332,0 -122.53866967,39.991332,0 -122.53866967,39.98966534,0 -122.54033633,39.98966534,0 -122.54033633,39.98799867,0 -122.542003,39.98799867,0 -122.54366967,39.98799867,0 -122.54366967,39.98966534,0 -122.54366967,39.991332,0 -122.54366967,39.99299867,0 -122.54366967,39.99466534,0 -122.542003,39.99466534,0 -122.54033633,39.99466534,0 -122.53866967,39.99466534,0 -122.537003,39.99466534,0 -122.53533633,39.99466534,0 -122.53533633,39.996332,0 -122.53366967,39.996332,0 -122.532003,39.996332,0 -122.532003,39.99799867,0 -122.53366967,39.99799867,0 -122.53533633,39.99799867,0 -122.53533633,39.99966534,0 -122.53366967,39.99966534,0 -122.532003,39.99966534,0 -122.53033633,39.99966534,0 -122.52866967,39.99966534,0 -122.52866967,40.001332,0 -122.527003,40.001332,0 -122.52533633,40.001332,0 -122.52533633,40.00299867,0 -122.52533633,40.00466534,0 -122.52366967,40.00466534,0 -122.522003,40.00466534,0 -122.52033633,40.00466534,0 -122.52033633,40.006332,0 -122.52033633,40.00799867,0 -122.522003,40.00799867,0 -122.522003,40.00966534,0 -122.52033633,40.00966534,0 -122.51866967,40.00966534,0 -122.517003,40.00966534,0 -122.51533633,40.00966534,0 -122.51366967,40.00966534,0 -122.51366967,40.011332,0 -122.51366967,40.01299867,0 -122.512003,40.01299867,0 -122.512003,40.01466534,0 -122.51033633,40.01466534,0 -122.51033633,40.016332,0 -122.51033633,40.01799867,0 -122.51033633,40.01966534,0 -122.51033633,40.021332,0 -122.50866967,40.021332,0 -122.50866967,40.02299867,0 -122.51033633,40.02299867,0 -122.512003,40.02299867,0 -122.512003,40.021332,0 -122.51366967,40.021332,0 -122.51366967,40.01966534,0 -122.51533633,40.01966534,0 -122.51533633,40.01799867,0 -122.517003,40.01799867,0 -122.517003,40.016332,0 -122.51866967,40.016332,0 -122.51866967,40.01466534,0 -122.51866967,40.01299867,0 -122.51866967,40.011332,0 -122.52033633,40.011332,0 -122.522003,40.011332,0 -122.52366967,40.011332,0 -122.52533633,40.011332,0 -122.52533633,40.01299867,0 -122.52533633,40.01466534,0 -122.527003,40.01466534,0 -122.527003,40.01299867,0 -122.52866967,40.01299867,0 -122.53033633,40.01299867,0 -122.532003,40.01299867,0 -122.53366967,40.01299867,0 -122.53366967,40.011332,0 -122.53366967,40.00966534,0 -122.53533633,40.00966534,0 -122.53533633,40.00799867,0 -122.537003,40.00799867,0 -122.53866967,40.00799867,0 -122.54033633,40.00799867,0 -122.54033633,40.00966534,0 -122.54033633,40.011332,0 -122.53866967,40.011332,0 -122.53866967,40.01299867,0 -122.54033633,40.01299867,0 -122.542003,40.01299867,0 -122.54366967,40.01299867,0 -122.54533633,40.01299867,0 -122.54533633,40.011332,0 -122.547003,40.011332,0 -122.547003,40.00966534,0 -122.54866967,40.00966534,0 -122.54866967,40.00799867,0 -122.54866967,40.006332,0 -122.547003,40.006332,0 -122.547003,40.00466534,0 -122.54533633,40.00466534,0 -122.54533633,40.00299867,0 -122.547003,40.00299867,0 -122.54866967,40.00299867,0 -122.54866967,40.001332,0 -122.55033633,40.001332,0 -122.55033633,39.99966534,0 -122.55033633,39.99799867,0 -122.55033633,39.996332,0 -122.55033633,39.99466534,0 -122.55033633,39.99299867,0 -122.552003,39.99299867,0 -122.552003,39.99466534,0 -122.55366967,39.99466534,0 -122.55533633,39.99466534,0 -122.55533633,39.99299867,0 -122.557003,39.99299867,0 -122.55866967,39.99299867,0 -122.56033633,39.99299867,0 -122.56033633,39.991332,0 -122.56033633,39.98966534,0 -122.56033633,39.98799867,0 -122.56033633,39.986332,0 -122.56033633,39.98466534,0 -122.56033633,39.98299867,0 -122.562003,39.98299867,0 -122.56366967,39.98299867,0 -122.56366967,39.981332,0 -122.56533633,39.981332,0 -122.56533633,39.98299867,0 -122.56533633,39.98466534,0 -122.56366967,39.98466534,0 -122.562003,39.98466534,0 -122.562003,39.986332,0 -122.562003,39.98799867,0 -122.562003,39.98966534,0 -122.562003,39.991332,0 -122.562003,39.99299867,0 -122.562003,39.99466534,0 -122.56033633,39.99466534,0 -122.56033633,39.996332,0 -122.56033633,39.99799867,0 -122.56033633,39.99966534,0 -122.56033633,40.001332,0 -122.56033633,40.00299867,0 -122.56033633,40.00466534,0 -122.562003,40.00466534,0 -122.56366967,40.00466534,0 -122.56533633,40.00466534,0 -122.56533633,40.00299867,0 -122.567003,40.00299867,0 -122.567003,40.001332,0 -122.56533633,40.001332,0 -122.56533633,39.99966534,0 -122.56533633,39.99799867,0 -122.567003,39.99799867,0 -122.567003,39.99966534,0 -122.56866967,39.99966534,0 -122.57033633,39.99966534,0 -122.57033633,40.001332,0 -122.57033633,40.00299867,0 -122.572003,40.00299867,0 -122.57366967,40.00299867,0 -122.57366967,40.001332,0 -122.57533633,40.001332,0 -122.57533633,40.00299867,0 -122.577003,40.00299867,0 -122.577003,40.001332,0 -122.57866967,40.001332,0 -122.57866967,39.99966534,0 -122.57866967,39.99799867,0 -122.577003,39.99799867,0 -122.577003,39.996332,0 -122.577003,39.99466534,0 -122.57866967,39.99466534,0 -122.57866967,39.99299867,0 -122.57866967,39.991332,0 -122.57866967,39.98966534,0 -122.58033633,39.98966534,0 -122.582003,39.98966534,0 -122.582003,39.991332,0 -122.582003,39.99299867,0 -122.582003,39.99799867,0 -122.582003,39.99966534,0 -122.582003,40.00299867,0 -122.582003,40.00466534,0 -122.58033633,40.00466534,0 -122.58033633,40.006332,0 -122.58033633,40.00799867,0 -122.57866967,40.00799867,0 -122.577003,40.00799867,0 -122.577003,40.006332,0 -122.57533633,40.006332,0 -122.57366967,40.006332,0 -122.57366967,40.00799867,0 -122.57366967,40.00966534,0 -122.572003,40.00966534,0 -122.572003,40.011332,0 -122.57033633,40.011332,0 -122.57033633,40.01299867,0 -122.572003,40.01299867,0 -122.572003,40.01466534,0 -122.57366967,40.01466534,0 -122.57366967,40.016332,0 -122.57533633,40.016332,0 -122.577003,40.016332,0 -122.577003,40.01799867,0 -122.57866967,40.01799867,0 -122.58033633,40.01799867,0 -122.58033633,40.01966534,0 -122.582003,40.01966534,0 -122.582003,40.021332,0 -122.58033633,40.021332,0 -122.57866967,40.021332,0 -122.577003,40.021332,0 -122.577003,40.01966534,0 -122.57533633,40.01966534,0 -122.57366967,40.01966534,0 -122.57366967,40.01799867,0 -122.572003,40.01799867,0 -122.57033633,40.01799867,0 -122.57033633,40.016332,0 -122.56866967,40.016332,0 -122.567003,40.016332,0 -122.567003,40.01466534,0 -122.56533633,40.01466534,0 -122.56533633,40.016332,0 -122.56533633,40.01799867,0 -122.56366967,40.01799867,0 -122.56366967,40.01966534,0 -122.56366967,40.021332,0 -122.562003,40.021332,0 -122.56033633,40.021332,0 -122.56033633,40.02299867,0 -122.562003,40.02299867,0 -122.56366967,40.02299867,0 -122.56366967,40.02466534,0 -122.562003,40.02466534,0 -122.562003,40.026332,0 -122.562003,40.02799867,0 -122.56366967,40.02799867,0 -122.56533633,40.02799867,0 -122.56533633,40.02966534,0 -122.56366967,40.02966534,0 -122.562003,40.02966534,0 -122.562003,40.031332,0 -122.56033633,40.031332,0 -122.55866967,40.031332,0 -122.557003,40.031332,0 -122.557003,40.03299867,0 -122.55866967,40.03299867,0 -122.56033633,40.03299867,0 -122.56033633,40.03466534,0 -122.55866967,40.03466534,0 -122.55866967,40.036332,0 -122.56033633,40.036332,0 -122.56033633,40.03799867,0 -122.55866967,40.03799867,0 -122.55866967,40.03966534,0 -122.55866967,40.041332,0 -122.55866967,40.04299867,0 -122.557003,40.04299867,0 -122.55533633,40.04299867,0 -122.55533633,40.041332,0 -122.557003,40.041332,0 -122.557003,40.03966534,0 -122.55533633,40.03966534,0 -122.55366967,40.03966534,0 -122.552003,40.03966534,0 -122.552003,40.03799867,0 -122.55033633,40.03799867,0 -122.55033633,40.036332,0 -122.54866967,40.036332,0 -122.54866967,40.03466534,0 -122.547003,40.03466534,0 -122.547003,40.03299867,0 -122.547003,40.031332,0 -122.547003,40.02966534,0 -122.547003,40.02799867,0 -122.54533633,40.02799867,0 -122.54533633,40.026332,0 -122.54533633,40.02466534,0 -122.54366967,40.02466534,0 -122.54366967,40.026332,0 -122.542003,40.026332,0 -122.542003,40.02799867,0 -122.54033633,40.02799867,0 -122.53866967,40.02799867,0 -122.53866967,40.02966534,0 -122.53866967,40.031332,0 -122.537003,40.031332,0 -122.537003,40.02966534,0 -122.53533633,40.02966534,0 -122.53533633,40.02799867,0 -122.53366967,40.02799867,0 -122.53366967,40.026332,0 -122.53366967,40.02466534,0 -122.532003,40.02466534,0 -122.532003,40.026332,0 -122.53033633,40.026332,0 -122.53033633,40.02799867,0 -122.52866967,40.02799867,0 -122.52866967,40.02966534,0 -122.53033633,40.02966534,0 -122.532003,40.02966534,0 -122.53366967,40.02966534,0 -122.53366967,40.031332,0 -122.53366967,40.03299867,0 -122.53533633,40.03299867,0 -122.537003,40.03299867,0 -122.537003,40.03466534,0 -122.53866967,40.03466534,0 -122.53866967,40.036332,0 -122.54033633,40.036332,0 -122.54033633,40.03466534,0 -122.542003,40.03466534,0 -122.542003,40.036332,0 -122.54366967,40.036332,0 -122.54366967,40.03799867,0 -122.54533633,40.03799867,0 -122.54533633,40.03966534,0 -122.54533633,40.041332,0 -122.54533633,40.04299867,0 -122.54366967,40.04299867,0 -122.542003,40.04299867,0 -122.54033633,40.04299867,0 -122.54033633,40.041332,0 -122.53866967,40.041332,0 -122.53866967,40.03966534,0 -122.53866967,40.03799867,0 -122.537003,40.03799867,0 -122.537003,40.03966534,0 -122.53533633,40.03966534,0 -122.53366967,40.03966534,0 -122.53366967,40.041332,0 -122.53366967,40.04299867,0 -122.532003,40.04299867,0 -122.532003,40.04466534,0 -122.53366967,40.04466534,0 -122.53533633,40.04466534,0 -122.53533633,40.046332,0 -122.53366967,40.046332,0 -122.532003,40.046332,0 -122.53033633,40.046332,0 -122.52866967,40.046332,0 -122.52866967,40.04466534,0 -122.527003,40.04466534,0 -122.52533633,40.04466534,0 -122.52533633,40.046332,0 -122.52533633,40.04799867,0 -122.527003,40.04799867,0 -122.527003,40.04966534,0 -122.52866967,40.04966534,0 -122.53033633,40.04966534,0 -122.532003,40.04966534,0 -122.532003,40.051332,0 -122.532003,40.05299867,0 -122.53366967,40.05299867,0 -122.53366967,40.051332,0 -122.53366967,40.04966534,0 -122.53533633,40.04966534,0 -122.53533633,40.051332,0 -122.537003,40.051332,0 -122.537003,40.04966534,0 -122.537003,40.04799867,0 -122.53866967,40.04799867,0 -122.53866967,40.046332,0 -122.54033633,40.046332,0 -122.542003,40.046332,0 -122.542003,40.04799867,0 -122.542003,40.04966534,0 -122.54366967,40.04966534,0 -122.54366967,40.04799867,0 -122.54533633,40.04799867,0 -122.54533633,40.04966534,0 -122.547003,40.04966534,0 -122.547003,40.04799867,0 -122.547003,40.046332,0 -122.54866967,40.046332,0 -122.54866967,40.04799867,0 -122.55033633,40.04799867,0 -122.55033633,40.04966534,0 -122.552003,40.04966534,0 -122.55366967,40.04966534,0 -122.55533633,40.04966534,0 -122.55533633,40.051332,0 -122.55366967,40.051332,0 -122.552003,40.051332,0 -122.552003,40.05299867,0 -122.55033633,40.05299867,0 -122.54866967,40.05299867,0 -122.547003,40.05299867,0 -122.547003,40.05466534,0 -122.54533633,40.05466534,0 -122.54533633,40.05299867,0 -122.54366967,40.05299867,0 -122.54366967,40.05466534,0 -122.54366967,40.056332,0 -122.54533633,40.056332,0 -122.54533633,40.05799867,0 -122.54366967,40.05799867,0 -122.542003,40.05799867,0 -122.542003,40.056332,0 -122.54033633,40.056332,0 -122.54033633,40.05799867,0 -122.53866967,40.05799867,0 -122.537003,40.05799867,0 -122.537003,40.056332,0 -122.53533633,40.056332,0 -122.53366967,40.056332,0 -122.532003,40.056332,0 -122.53033633,40.056332,0 -122.53033633,40.05799867,0 -122.532003,40.05799867,0 -122.532003,40.05966534,0 -122.53033633,40.05966534,0 -122.52866967,40.05966534,0 -122.527003,40.05966534,0 -122.527003,40.05799867,0 -122.52533633,40.05799867,0 -122.52533633,40.05966534,0 -122.52533633,40.061332,0 -122.52533633,40.06299867,0 -122.527003,40.06299867,0 -122.527003,40.06466534,0 -122.52533633,40.06466534,0 -122.52533633,40.066332,0 -122.527003,40.066332,0 -122.527003,40.06799867,0 -122.52866967,40.06799867,0 -122.52866967,40.066332,0 -122.53033633,40.066332,0 -122.532003,40.066332,0 -122.532003,40.06799867,0 -122.532003,40.06966534,0 -122.53033633,40.06966534,0 -122.52866967,40.06966534,0 -122.52866967,40.071332,0 -122.52866967,40.07299867,0 -122.53033633,40.07299867,0 -122.53033633,40.071332,0 -122.532003,40.071332,0 -122.53366967,40.071332,0 -122.53533633,40.071332,0 -122.53533633,40.06966534,0 -122.537003,40.06966534,0 -122.537003,40.071332,0 -122.53866967,40.071332,0 -122.53866967,40.07299867,0 -122.537003,40.07299867,0 -122.537003,40.07466534,0 -122.53533633,40.07466534,0 -122.53366967,40.07466534,0 -122.532003,40.07466534,0 -122.532003,40.076332,0 -122.532003,40.07799867,0 -122.53033633,40.07799867,0 -122.52866967,40.07799867,0 -122.52866967,40.07966534,0 -122.527003,40.07966534,0 -122.527003,40.081332,0 -122.52866967,40.081332,0 -122.52866967,40.08299867,0 -122.53033633,40.08299867,0 -122.53033633,40.08466534,0 -122.53033633,40.086332,0 -122.532003,40.086332,0 -122.532003,40.08799867,0 -122.532003,40.08966534,0 -122.532003,40.091332,0 -122.53366967,40.091332,0 -122.53366967,40.09299867,0 -122.53366967,40.09466534,0 -122.53533633,40.09466534,0 -122.537003,40.09466534,0 -122.537003,40.096332,0 -122.537003,40.09799867,0 -122.537003,40.09966534,0 -122.53866967,40.09966534,0 -122.53866967,40.101332,0 -122.54033633,40.101332,0 -122.54033633,40.10299867,0 -122.54033633,40.10466534,0 -122.542003,40.10466534,0 -122.542003,40.106332,0 -122.54366967,40.106332,0 -122.54366967,40.10466534,0 -122.54366967,40.10299867,0 -122.54366967,40.101332,0 -122.542003,40.101332,0 -122.542003,40.09966534,0 -122.542003,40.09799867,0 -122.54033633,40.09799867,0 -122.54033633,40.096332,0 -122.54033633,40.09466534,0 -122.542003,40.09466534,0 -122.542003,40.09299867,0 -122.54366967,40.09299867,0 -122.54366967,40.09466534,0 -122.54366967,40.096332,0 -122.54533633,40.096332,0 -122.547003,40.096332,0 -122.547003,40.09799867,0 -122.54866967,40.09799867,0 -122.55033633,40.09799867,0 -122.55033633,40.096332,0 -122.55033633,40.09466534,0 -122.55033633,40.09299867,0 -122.55033633,40.091332,0 -122.552003,40.091332,0 -122.55366967,40.091332,0 -122.55366967,40.08966534,0 -122.55533633,40.08966534,0 -122.55533633,40.08799867,0 -122.557003,40.08799867,0 -122.557003,40.08966534,0 -122.557003,40.091332,0 -122.55533633,40.091332,0 -122.55533633,40.09299867,0 -122.557003,40.09299867,0 -122.55866967,40.09299867,0 -122.55866967,40.091332,0 -122.56033633,40.091332,0 -122.56033633,40.08966534,0 -122.562003,40.08966534,0 -122.56366967,40.08966534,0 -122.56366967,40.08799867,0 -122.56533633,40.08799867,0 -122.56533633,40.08966534,0 -122.56533633,40.091332,0 -122.567003,40.091332,0 -122.56866967,40.091332,0 -122.56866967,40.08966534,0 -122.56866967,40.08799867,0 -122.57033633,40.08799867,0 -122.572003,40.08799867,0 -122.572003,40.086332,0 -122.57033633,40.086332,0 -122.57033633,40.08466534,0 -122.572003,40.08466534,0 -122.572003,40.08299867,0 -122.57366967,40.08299867,0 -122.57366967,40.081332,0 -122.572003,40.081332,0 -122.572003,40.07966534,0 -122.572003,40.07799867,0 -122.57366967,40.07799867,0 -122.57366967,40.076332,0 -122.57533633,40.076332,0 -122.57533633,40.07466534,0 -122.57533633,40.07299867,0 -122.57533633,40.071332,0 -122.57533633,40.06966534,0 -122.577003,40.06966534,0 -122.577003,40.071332,0 -122.57866967,40.071332,0 -122.58033633,40.071332,0 -122.58033633,40.06966534,0 -122.58033633,40.06799867,0 -122.582003,40.06799867,0 -122.582003,40.066332,0 -122.582003,40.06466534,0 -122.58366967,40.06466534,0 -122.58533633,40.06466534,0 -122.587003,40.06466534,0 -122.587003,40.06299867,0 -122.58866967,40.06299867,0 -122.59033633,40.06299867,0 -122.592003,40.06299867,0 -122.59366967,40.06299867,0 -122.59366967,40.06466534,0 -122.592003,40.06466534,0 -122.59033633,40.06466534,0 -122.59033633,40.066332,0 -122.58866967,40.066332,0 -122.587003,40.066332,0 -122.587003,40.06799867,0 -122.587003,40.06966534,0 -122.587003,40.071332,0 -122.58533633,40.071332,0 -122.58533633,40.07299867,0 -122.587003,40.07299867,0 -122.587003,40.07466534,0 -122.587003,40.076332,0 -122.58533633,40.076332,0 -122.58533633,40.07466534,0 -122.58366967,40.07466534,0 -122.582003,40.07466534,0 -122.58033633,40.07466534,0 -122.58033633,40.076332,0 -122.58033633,40.07799867,0 -122.58033633,40.07966534,0 -122.58033633,40.081332,0 -122.582003,40.081332,0 -122.582003,40.08299867,0 -122.582003,40.08466534,0 -122.582003,40.086332,0 -122.582003,40.08799867,0 -122.582003,40.08966534,0 -122.582003,40.091332,0 -122.58366967,40.091332,0 -122.58366967,40.09299867,0 -122.58533633,40.09299867,0 -122.58533633,40.09466534,0 -122.587003,40.09466534,0 -122.587003,40.09299867,0 -122.58866967,40.09299867,0 -122.58866967,40.09466534,0 -122.59033633,40.09466534,0 -122.592003,40.09466534,0 -122.592003,40.096332,0 -122.59033633,40.096332,0 -122.59033633,40.09799867,0 -122.58866967,40.09799867,0 -122.58866967,40.09966534,0 -122.587003,40.09966534,0 -122.587003,40.09799867,0 -122.58533633,40.09799867,0 -122.58366967,40.09799867,0 -122.582003,40.09799867,0 -122.58033633,40.09799867,0 -122.58033633,40.096332,0 -122.57866967,40.096332,0 -122.577003,40.096332,0 -122.57533633,40.096332,0 -122.57366967,40.096332,0 -122.572003,40.096332,0 -122.57033633,40.096332,0 -122.57033633,40.09466534,0 -122.56866967,40.09466534,0 -122.56866967,40.096332,0 -122.56866967,40.09799867,0 -122.567003,40.09799867,0 -122.56533633,40.09799867,0 -122.56366967,40.09799867,0 -122.56366967,40.096332,0 -122.562003,40.096332,0 -122.56033633,40.096332,0 -122.56033633,40.09799867,0 -122.56033633,40.09966534,0 -122.562003,40.09966534,0 -122.562003,40.101332,0 -122.56366967,40.101332,0 -122.56533633,40.101332,0 -122.567003,40.101332,0 -122.567003,40.09966534,0 -122.56866967,40.09966534,0 -122.57033633,40.09966534,0 -122.57033633,40.101332,0 -122.572003,40.101332,0 -122.57366967,40.101332,0 -122.57533633,40.101332,0 -122.577003,40.101332,0 -122.57866967,40.101332,0 -122.58033633,40.101332,0 -122.58033633,40.10299867,0 -122.57866967,40.10299867,0 -122.577003,40.10299867,0 -122.57533633,40.10299867,0 -122.57366967,40.10299867,0 -122.57366967,40.10466534,0 -122.572003,40.10466534,0 -122.57033633,40.10466534,0 -122.57033633,40.10299867,0 -122.56866967,40.10299867,0 -122.567003,40.10299867,0 -122.567003,40.10466534,0 -122.567003,40.106332,0 -122.567003,40.10799867,0 -122.56866967,40.10799867,0 -122.56866967,40.10966534,0 -122.57033633,40.10966534,0 -122.57033633,40.111332,0 -122.572003,40.111332,0 -122.572003,40.11299867,0 -122.57033633,40.11299867,0 -122.56866967,40.11299867,0 -122.56866967,40.111332,0 -122.567003,40.111332,0 -122.567003,40.10966534,0 -122.56533633,40.10966534,0 -122.56533633,40.10799867,0 -122.56533633,40.106332,0 -122.56366967,40.106332,0 -122.56366967,40.10466534,0 -122.562003,40.10466534,0 -122.562003,40.10299867,0 -122.56033633,40.10299867,0 -122.56033633,40.10466534,0 -122.55866967,40.10466534,0 -122.557003,40.10466534,0 -122.55533633,40.10466534,0 -122.55533633,40.106332,0 -122.557003,40.106332,0 -122.557003,40.10799867,0 -122.557003,40.10966534,0 -122.55866967,40.10966534,0 -122.55866967,40.111332,0 -122.56033633,40.111332,0 -122.56033633,40.11299867,0 -122.55866967,40.11299867,0 -122.557003,40.11299867,0 -122.557003,40.111332,0 -122.55533633,40.111332,0 -122.55366967,40.111332,0 -122.55366967,40.10966534,0 -122.552003,40.10966534,0 -122.552003,40.10799867,0 -122.552003,40.106332,0 -122.55033633,40.106332,0 -122.55033633,40.10799867,0 -122.54866967,40.10799867,0 -122.547003,40.10799867,0 -122.54533633,40.10799867,0 -122.54533633,40.10966534,0 -122.54533633,40.111332,0 -122.54533633,40.11299867,0 -122.54533633,40.11466534,0 -122.54533633,40.116332,0 -122.547003,40.116332,0 -122.54866967,40.116332,0 -122.54866967,40.11799867,0 -122.55033633,40.11799867,0 -122.55033633,40.11966534,0 -122.54866967,40.11966534,0 -122.547003,40.11966534,0 -122.54533633,40.11966534,0 -122.54533633,40.121332,0 -122.54366967,40.121332,0 -122.54366967,40.12299867,0 -122.54366967,40.12466534,0 -122.54533633,40.12466534,0 -122.54533633,40.126332,0 -122.547003,40.126332,0 -122.547003,40.12466534,0 -122.54866967,40.12466534,0 -122.55033633,40.12466534,0 -122.55033633,40.126332,0 -122.55033633,40.12799867,0 -122.55033633,40.12966534,0 -122.55033633,40.131332,0 -122.552003,40.131332,0 -122.55366967,40.131332,0 -122.55366967,40.12966534,0 -122.55533633,40.12966534,0 -122.55533633,40.131332,0 -122.557003,40.131332,0 -122.55866967,40.131332,0 -122.55866967,40.12966534,0 -122.55866967,40.12799867,0 -122.55866967,40.126332,0 -122.56033633,40.126332,0 -122.562003,40.126332,0 -122.56366967,40.126332,0 -122.56366967,40.12799867,0 -122.562003,40.12799867,0 -122.562003,40.12966534,0 -122.562003,40.131332,0 -122.56033633,40.131332,0 -122.56033633,40.13299867,0 -122.562003,40.13299867,0 -122.56366967,40.13299867,0 -122.56533633,40.13299867,0 -122.567003,40.13299867,0 -122.56866967,40.13299867,0 -122.56866967,40.13466534,0 -122.567003,40.13466534,0 -122.56533633,40.13466534,0 -122.56533633,40.136332,0 -122.56533633,40.13799867,0 -122.56366967,40.13799867,0 -122.56366967,40.136332,0 -122.562003,40.136332,0 -122.562003,40.13466534,0 -122.56033633,40.13466534,0 -122.55866967,40.13466534,0 -122.55866967,40.136332,0 -122.557003,40.136332,0 -122.55533633,40.136332,0 -122.55533633,40.13799867,0 -122.55366967,40.13799867,0 -122.55366967,40.136332,0 -122.552003,40.136332,0 -122.55033633,40.136332,0 -122.54866967,40.136332,0 -122.54866967,40.13799867,0 -122.55033633,40.13799867,0 -122.55033633,40.13966534,0 -122.552003,40.13966534,0 -122.552003,40.141332,0 -122.55033633,40.141332,0 -122.55033633,40.14299867,0 -122.54866967,40.14299867,0 -122.547003,40.14299867,0 -122.547003,40.14466534,0 -122.54866967,40.14466534,0 -122.55033633,40.14466534,0 -122.552003,40.14466534,0 -122.552003,40.146332,0 -122.55033633,40.146332,0 -122.55033633,40.14799867,0 -122.54866967,40.14799867,0 -122.547003,40.14799867,0 -122.547003,40.14966534,0 -122.54866967,40.14966534,0 -122.55033633,40.14966534,0 -122.55033633,40.151332,0 -122.552003,40.151332,0 -122.55366967,40.151332,0 -122.55366967,40.14966534,0 -122.55533633,40.14966534,0 -122.557003,40.14966534,0 -122.55866967,40.14966534,0 -122.55866967,40.151332,0 -122.557003,40.151332,0 -122.557003,40.15299867,0 -122.55533633,40.15299867,0 -122.55366967,40.15299867,0 -122.552003,40.15299867,0 -122.552003,40.15466534,0 -122.55366967,40.15466534,0 -122.55366967,40.156332,0 -122.55533633,40.156332,0 -122.55533633,40.15799867,0 -122.557003,40.15799867,0 -122.557003,40.15966534,0 -122.55533633,40.15966534,0 -122.55366967,40.15966534,0 -122.55366967,40.161332,0 -122.552003,40.161332,0 -122.552003,40.15966534,0 -122.55033633,40.15966534,0 -122.54866967,40.15966534,0 -122.54866967,40.161332,0 -122.54866967,40.16299867,0 -122.54866967,40.16466534,0 -122.547003,40.16466534,0 -122.54533633,40.16466534,0 -122.54533633,40.166332,0 -122.54533633,40.16799867,0 -122.54533633,40.16966534,0 -122.54366967,40.16966534,0 -122.54366967,40.171332,0 -122.54366967,40.17299867,0 -122.54533633,40.17299867,0 -122.54533633,40.17466534,0 -122.547003,40.17466534,0 -122.547003,40.17299867,0 -122.547003,40.171332,0 -122.54866967,40.171332,0 -122.55033633,40.171332,0 -122.552003,40.171332,0 -122.55366967,40.171332,0 -122.55366967,40.17299867,0 -122.552003,40.17299867,0 -122.552003,40.17466534,0 -122.55366967,40.17466534,0 -122.55533633,40.17466534,0 -122.55533633,40.17299867,0 -122.55533633,40.171332,0 -122.557003,40.171332,0 -122.55866967,40.171332,0 -122.56033633,40.171332,0 -122.56033633,40.16966534,0 -122.56033633,40.16799867,0 -122.562003,40.16799867,0 -122.562003,40.16966534,0 -122.56366967,40.16966534,0 -122.56533633,40.16966534,0 -122.567003,40.16966534,0 -122.567003,40.16799867,0 -122.567003,40.166332,0 -122.56866967,40.166332,0 -122.56866967,40.16466534,0 -122.567003,40.16466534,0 -122.567003,40.16299867,0 -122.56866967,40.16299867,0 -122.57033633,40.16299867,0 -122.57033633,40.161332,0 -122.572003,40.161332,0 -122.572003,40.16299867,0 -122.57366967,40.16299867,0 -122.57533633,40.16299867,0 -122.577003,40.16299867,0 -122.577003,40.161332,0 -122.57866967,40.161332,0 -122.57866967,40.15966534,0 -122.57866967,40.15799867,0 -122.57866967,40.156332,0 -122.58033633,40.156332,0 -122.58033633,40.15466534,0 -122.582003,40.15466534,0 -122.582003,40.15799867,0 -122.582003,40.15966534,0 -122.582003,40.161332,0 -122.58033633,40.161332,0 -122.58033633,40.16299867,0 -122.58033633,40.16466534,0 -122.57866967,40.16466534,0 -122.577003,40.16466534,0 -122.577003,40.166332,0 -122.57866967,40.166332,0 -122.57866967,40.16799867,0 -122.577003,40.16799867,0 -122.57533633,40.16799867,0 -122.57533633,40.16966534,0 -122.57366967,40.16966534,0 -122.57366967,40.171332,0 -122.572003,40.171332,0 -122.57033633,40.171332,0 -122.57033633,40.17299867,0 -122.56866967,40.17299867,0 -122.56866967,40.17466534,0 -122.567003,40.17466534,0 -122.567003,40.176332,0 -122.56533633,40.176332,0 -122.56366967,40.176332,0 -122.562003,40.176332,0 -122.56033633,40.176332,0 -122.55866967,40.176332,0 -122.55866967,40.17799867,0 -122.55866967,40.17966534,0 -122.55866967,40.181332,0 -122.557003,40.181332,0 -122.55533633,40.181332,0 -122.55533633,40.18299867,0 -122.557003,40.18299867,0 -122.557003,40.18466534,0 -122.55866967,40.18466534,0 -122.56033633,40.18466534,0 -122.562003,40.18466534,0 -122.56366967,40.18466534,0 -122.56366967,40.186332,0 -122.56366967,40.18799867,0 -122.562003,40.18799867,0 -122.562003,40.18966534,0 -122.562003,40.191332,0 -122.56366967,40.191332,0 -122.56366967,40.19299867,0 -122.56366967,40.19466534,0 -122.56533633,40.19466534,0 -122.56533633,40.196332,0 -122.56533633,40.19799867,0 -122.567003,40.19799867,0 -122.56866967,40.19799867,0 -122.56866967,40.196332,0 -122.57033633,40.196332,0 -122.57033633,40.19799867,0 -122.572003,40.19799867,0 -122.57366967,40.19799867,0 -122.57366967,40.19966534,0 -122.57533633,40.19966534,0 -122.577003,40.19966534,0 -122.577003,40.201332,0 -122.57866967,40.201332,0 -122.58033633,40.201332,0 -122.582003,40.201332,0 -122.58366967,40.201332,0 -122.58533633,40.201332,0 -122.587003,40.201332,0 -122.58866967,40.201332,0 -122.59033633,40.201332,0 -122.592003,40.201332,0 -122.59366967,40.201332,0 -122.59366967,40.19966534,0 -122.59533633,40.19966534,0 -122.597003,40.19966534,0 -122.59866967,40.19966534,0 -122.60033633,40.19966534,0 -122.60033633,40.201332,0 -122.602003,40.201332,0 -122.60366967,40.201332,0 -122.60533633,40.201332,0 -122.60533633,40.20299867,0 -122.607003,40.20299867,0 -122.60866967,40.20299867,0 -122.60866967,40.20466534,0 -122.60866967,40.206332,0 -122.607003,40.206332,0 -122.60533633,40.206332,0 -122.60366967,40.206332,0 -122.60366967,40.20466534,0 -122.602003,40.20466534,0 -122.60033633,40.20466534,0 -122.59866967,40.20466534,0 -122.597003,40.20466534,0 -122.597003,40.206332,0 -122.59533633,40.206332,0 -122.59366967,40.206332,0 -122.59366967,40.20799867,0 -122.592003,40.20799867,0 -122.59033633,40.20799867,0 -122.58866967,40.20799867,0 -122.587003,40.20799867,0 -122.587003,40.20966534,0 -122.58533633,40.20966534,0 -122.58366967,40.20966534,0 -122.58366967,40.211332,0 -122.58533633,40.211332,0 -122.587003,40.211332,0 -122.58866967,40.211332,0 -122.58866967,40.21299867,0 -122.587003,40.21299867,0 -122.58533633,40.21299867,0 -122.58366967,40.21299867,0 -122.582003,40.21299867,0 -122.58033633,40.21299867,0 -122.57866967,40.21299867,0 -122.577003,40.21299867,0 -122.577003,40.21466534,0 -122.57533633,40.21466534,0 -122.57533633,40.216332,0 -122.577003,40.216332,0 -122.57866967,40.216332,0 -122.57866967,40.21799867,0 -122.57866967,40.21966534,0 -122.577003,40.21966534,0 -122.57533633,40.21966534,0 -122.57366967,40.21966534,0 -122.57366967,40.221332,0 -122.572003,40.221332,0 -122.57033633,40.221332,0 -122.57033633,40.22299867,0 -122.572003,40.22299867,0 -122.57366967,40.22299867,0 -122.57366967,40.22466534,0 -122.57366967,40.226332,0 -122.57533633,40.226332,0 -122.57533633,40.22466534,0 -122.57533633,40.22299867,0 -122.577003,40.22299867,0 -122.577003,40.22466534,0 -122.577003,40.226332,0 -122.57866967,40.226332,0 -122.57866967,40.22466534,0 -122.57866967,40.22299867,0 -122.58033633,40.22299867,0 -122.582003,40.22299867,0 -122.582003,40.22466534,0 -122.58366967,40.22466534,0 -122.58533633,40.22466534,0 -122.58533633,40.226332,0 -122.58366967,40.226332,0 -122.58366967,40.22799867,0 -122.582003,40.22799867,0 -122.582003,40.22966534,0 -122.58366967,40.22966534,0 -122.58533633,40.22966534,0 -122.58533633,40.231332,0 -122.587003,40.231332,0 -122.58866967,40.231332,0 -122.59033633,40.231332,0 -122.592003,40.231332,0 -122.592003,40.22966534,0 -122.59366967,40.22966534,0 -122.59533633,40.22966534,0 -122.597003,40.22966534,0 -122.59866967,40.22966534,0 -122.60033633,40.22966534,0 -122.602003,40.22966534,0 -122.60366967,40.22966534,0 -122.60533633,40.22966534,0 -122.60533633,40.231332,0 -122.60366967,40.231332,0 -122.602003,40.231332,0 -122.60033633,40.231332,0 -122.59866967,40.231332,0 -122.597003,40.231332,0 -122.59533633,40.231332,0 -122.59533633,40.23299867,0 -122.59366967,40.23299867,0 -122.592003,40.23299867,0 -122.59033633,40.23299867,0 -122.58866967,40.23299867,0 -122.587003,40.23299867,0 -122.58533633,40.23299867,0 -122.58366967,40.23299867,0 -122.582003,40.23299867,0 -122.58033633,40.23299867,0 -122.57866967,40.23299867,0 -122.577003,40.23299867,0 -122.57533633,40.23299867,0 -122.57533633,40.23466534,0 -122.577003,40.23466534,0 -122.577003,40.236332,0 -122.57866967,40.236332,0 -122.57866967,40.23466534,0 -122.58033633,40.23466534,0 -122.582003,40.23466534,0 -122.582003,40.236332,0 -122.582003,40.23799867,0 -122.58366967,40.23799867,0 -122.58366967,40.236332,0 -122.58533633,40.236332,0 -122.587003,40.236332,0 -122.587003,40.23466534,0 -122.58866967,40.23466534,0 -122.58866967,40.236332,0 -122.58866967,40.23799867,0 -122.59033633,40.23799867,0 -122.59033633,40.236332,0 -122.592003,40.236332,0 -122.59366967,40.236332,0 -122.59533633,40.236332,0 -122.597003,40.236332,0 -122.597003,40.23799867,0 -122.59533633,40.23799867,0 -122.59366967,40.23799867,0 -122.59366967,40.23966534,0 -122.59533633,40.23966534,0 -122.59533633,40.241332,0 -122.59366967,40.241332,0 -122.592003,40.241332,0 -122.59033633,40.241332,0 -122.59033633,40.24299867,0 -122.58866967,40.24299867,0 -122.587003,40.24299867,0 -122.58533633,40.24299867,0 -122.58366967,40.24299867,0 -122.582003,40.24299867,0 -122.582003,40.24466534,0 -122.58366967,40.24466534,0 -122.58366967,40.246332,0 -122.582003,40.246332,0 -122.582003,40.24799867,0 -122.58033633,40.24799867,0 -122.57866967,40.24799867,0 -122.57866967,40.24966534,0 -122.57866967,40.251332,0 -122.58033633,40.251332,0 -122.582003,40.251332,0 -122.58366967,40.251332,0 -122.58366967,40.24966534,0 -122.58533633,40.24966534,0 -122.58533633,40.251332,0 -122.587003,40.251332,0 -122.587003,40.24966534,0 -122.58866967,40.24966534,0 -122.59033633,40.24966534,0 -122.59033633,40.24799867,0 -122.592003,40.24799867,0 -122.592003,40.246332,0 -122.59366967,40.246332,0 -122.59366967,40.24799867,0 -122.59366967,40.24966534,0 -122.59533633,40.24966534,0 -122.597003,40.24966534,0 -122.597003,40.24799867,0 -122.59866967,40.24799867,0 -122.59866967,40.246332,0 -122.59866967,40.24466534,0 -122.60033633,40.24466534,0 -122.60033633,40.24299867,0 -122.602003,40.24299867,0 -122.60366967,40.24299867,0 -122.60366967,40.241332,0 -122.60366967,40.23966534,0 -122.60533633,40.23966534,0 -122.60533633,40.241332,0 -122.607003,40.241332,0 -122.607003,40.23966534,0 -122.60866967,40.23966534,0 -122.61033633,40.23966534,0 -122.612003,40.23966534,0 -122.61366967,40.23966534,0 -122.61533633,40.23966534,0 -122.61533633,40.241332,0 -122.61366967,40.241332,0 -122.61366967,40.24299867,0 -122.61366967,40.24466534,0 -122.61533633,40.24466534,0 -122.617003,40.24466534,0 -122.617003,40.24299867,0 -122.61866967,40.24299867,0 -122.62033633,40.24299867,0 -122.62033633,40.24466534,0 -122.622003,40.24466534,0 -122.622003,40.24299867,0 -122.622003,40.241332,0 -122.62033633,40.241332,0 -122.62033633,40.23966534,0 -122.622003,40.23966534,0 -122.62366967,40.23966534,0 -122.62533633,40.23966534,0 -122.62533633,40.241332,0 -122.62533633,40.24299867,0 -122.627003,40.24299867,0 -122.627003,40.24466534,0 -122.62866967,40.24466534,0 -122.63033633,40.24466534,0 -122.632003,40.24466534,0 -122.632003,40.246332,0 -122.63366967,40.246332,0 -122.63366967,40.24799867,0 -122.632003,40.24799867,0 -122.63033633,40.24799867,0 -122.62866967,40.24799867,0 -122.62866967,40.24966534,0 -122.627003,40.24966534,0 -122.627003,40.251332,0 -122.62533633,40.251332,0 -122.62366967,40.251332,0 -122.622003,40.251332,0 -122.622003,40.25299867,0 -122.62366967,40.25299867,0 -122.62533633,40.25299867,0 -122.627003,40.25299867,0 -122.62866967,40.25299867,0 -122.62866967,40.25466534,0 -122.63033633,40.25466534,0 -122.63033633,40.256332,0 -122.632003,40.256332,0 -122.63366967,40.256332,0 -122.63366967,40.25466534,0 -122.63533633,40.25466534,0 -122.637003,40.25466534,0 -122.63866967,40.25466534,0 -122.63866967,40.25299867,0 -122.64033633,40.25299867,0 -122.64033633,40.251332,0 -122.642003,40.251332,0 -122.64366967,40.251332,0 -122.64366967,40.24966534,0 -122.64533633,40.24966534,0 -122.647003,40.24966534,0 -122.647003,40.24799867,0 -122.64866967,40.24799867,0 -122.64866967,40.246332,0 -122.65033633,40.246332,0 -122.65033633,40.24799867,0 -122.652003,40.24799867,0 -122.65366967,40.24799867,0 -122.65366967,40.24966534,0 -122.65533633,40.24966534,0 -122.657003,40.24966534,0 -122.657003,40.24799867,0 -122.65866967,40.24799867,0 -122.66033633,40.24799867,0 -122.662003,40.24799867,0 -122.66366967,40.24799867,0 -122.66366967,40.246332,0 -122.66533633,40.246332,0 -122.66533633,40.251332,0 -122.66366967,40.251332,0 -122.662003,40.251332,0 -122.66033633,40.251332,0 -122.65866967,40.251332,0 -122.657003,40.251332,0 -122.65533633,40.251332,0 -122.65366967,40.251332,0 -122.652003,40.251332,0 -122.652003,40.25299867,0 -122.65033633,40.25299867,0 -122.65033633,40.25466534,0 -122.65033633,40.256332,0 -122.64866967,40.256332,0 -122.647003,40.256332,0 -122.64533633,40.256332,0 -122.64366967,40.256332,0 -122.642003,40.256332,0 -122.64033633,40.256332,0 -122.63866967,40.256332,0 -122.637003,40.256332,0 -122.637003,40.25799867,0 -122.63533633,40.25799867,0 -122.63366967,40.25799867,0 -122.632003,40.25799867,0 -122.63033633,40.25799867,0 -122.63033633,40.25966534,0 -122.63033633,40.261332,0 -122.632003,40.261332,0 -122.632003,40.26299867,0 -122.63033633,40.26299867,0 -122.62866967,40.26299867,0 -122.62866967,40.26466534,0 -122.62866967,40.266332,0 -122.63033633,40.266332,0 -122.632003,40.266332,0 -122.632003,40.26799867,0 -122.632003,40.26966534,0 -122.63366967,40.26966534,0 -122.63533633,40.26966534,0 -122.63533633,40.271332,0 -122.63366967,40.271332,0 -122.632003,40.271332,0 -122.63033633,40.271332,0 -122.62866967,40.271332,0 -122.627003,40.271332,0 -122.627003,40.27299867,0 -122.62533633,40.27299867,0 -122.62533633,40.271332,0 -122.62533633,40.26966534,0 -122.62366967,40.26966534,0 -122.622003,40.26966534,0 -122.622003,40.271332,0 -122.62366967,40.271332,0 -122.62366967,40.27299867,0 -122.622003,40.27299867,0 -122.62033633,40.27299867,0 -122.62033633,40.27466534,0 -122.61866967,40.27466534,0 -122.617003,40.27466534,0 -122.617003,40.276332,0 -122.61533633,40.276332,0 -122.61366967,40.276332,0 -122.61366967,40.27466534,0 -122.61366967,40.27299867,0 -122.612003,40.27299867,0 -122.612003,40.27466534,0 -122.612003,40.276332,0 -122.61033633,40.276332,0 -122.61033633,40.27799867,0 -122.612003,40.27799867,0 -122.612003,40.27966534,0 -122.61366967,40.27966534,0 -122.61366967,40.281332,0 -122.61533633,40.281332,0 -122.617003,40.281332,0 -122.61866967,40.281332,0 -122.62033633,40.281332,0 -122.62033633,40.28299867,0 -122.62033633,40.28466534,0 -122.622003,40.28466534,0 -122.622003,40.28299867,0 -122.62366967,40.28299867,0 -122.62366967,40.281332,0 -122.62533633,40.281332,0 -122.62533633,40.28299867,0 -122.627003,40.28299867,0 -122.62866967,40.28299867,0 -122.63033633,40.28299867,0 -122.632003,40.28299867,0 -122.632003,40.28466534,0 -122.63033633,40.28466534,0 -122.62866967,40.28466534,0 -122.627003,40.28466534,0 -122.62533633,40.28466534,0 -122.62533633,40.286332,0 -122.62366967,40.286332,0 -122.622003,40.286332,0 -122.62033633,40.286332,0 -122.62033633,40.28799867,0 -122.622003,40.28799867,0 -122.62366967,40.28799867,0 -122.62533633,40.28799867,0 -122.627003,40.28799867,0 -122.627003,40.28966534,0 -122.62533633,40.28966534,0 -122.62533633,40.291332,0 -122.627003,40.291332,0 -122.62866967,40.291332,0 -122.63033633,40.291332,0 -122.632003,40.291332,0 -122.632003,40.29299867,0 -122.632003,40.29466534,0 -122.63366967,40.29466534,0 -122.63533633,40.29466534,0 -122.637003,40.29466534,0 -122.63866967,40.29466534,0 -122.63866967,40.29299867,0 -122.63866967,40.291332,0 -122.64033633,40.291332,0 -122.64033633,40.29299867,0 -122.642003,40.29299867,0 -122.642003,40.29466534,0 -122.64033633,40.29466534,0 -122.64033633,40.296332,0 -122.642003,40.296332,0 -122.64366967,40.296332,0 -122.64366967,40.29799867,0 -122.64533633,40.29799867,0 -122.647003,40.29799867,0 -122.647003,40.296332,0 -122.64866967,40.296332,0 -122.65033633,40.296332,0 -122.652003,40.296332,0 -122.65366967,40.296332,0 -122.65533633,40.296332,0 -122.65533633,40.29799867,0 -122.657003,40.29799867,0 -122.65866967,40.29799867,0 -122.66033633,40.29799867,0 -122.662003,40.29799867,0 -122.66366967,40.29799867,0 -122.66533633,40.29799867,0 -122.667003,40.29799867,0 -122.66866967,40.29799867,0 -122.67033633,40.29799867,0 -122.672003,40.29799867,0 -122.67366967,40.29799867,0 -122.67533633,40.29799867,0 -122.677003,40.29799867,0 -122.67866967,40.29799867,0 -122.68033633,40.29799867,0 -122.682003,40.29799867,0 -122.682003,40.29966534,0 -122.682003,40.301332,0 -122.68033633,40.301332,0 -122.67866967,40.301332,0 -122.677003,40.301332,0 -122.677003,40.30299867,0 -122.67533633,40.30299867,0 -122.67366967,40.30299867,0 -122.672003,40.30299867,0 -122.672003,40.30466534,0 -122.67033633,40.30466534,0 -122.67033633,40.30299867,0 -122.66866967,40.30299867,0 -122.66866967,40.30466534,0 -122.667003,40.30466534,0 -122.667003,40.30299867,0 -122.66533633,40.30299867,0 -122.66366967,40.30299867,0 -122.662003,40.30299867,0 -122.66033633,40.30299867,0 -122.65866967,40.30299867,0 -122.657003,40.30299867,0 -122.657003,40.301332,0 -122.65533633,40.301332,0 -122.65533633,40.30299867,0 -122.65366967,40.30299867,0 -122.65366967,40.301332,0 -122.652003,40.301332,0 -122.65033633,40.301332,0 -122.65033633,40.30299867,0 -122.64866967,40.30299867,0 -122.647003,40.30299867,0 -122.647003,40.301332,0 -122.64533633,40.301332,0 -122.64366967,40.301332,0 -122.642003,40.301332,0 -122.64033633,40.301332,0 -122.64033633,40.30299867,0 -122.63866967,40.30299867,0 -122.637003,40.30299867,0 -122.63533633,40.30299867,0 -122.63366967,40.30299867,0 -122.63366967,40.30466534,0 -122.632003,40.30466534,0 -122.63033633,40.30466534,0 -122.63033633,40.30299867,0 -122.62866967,40.30299867,0 -122.62866967,40.301332,0 -122.627003,40.301332,0 -122.627003,40.29966534,0 -122.62533633,40.29966534,0 -122.62366967,40.29966534,0 -122.62366967,40.301332,0 -122.62366967,40.30299867,0 -122.62366967,40.30466534,0 -122.62533633,40.30466534,0 -122.62533633,40.306332,0 -122.627003,40.306332,0 -122.627003,40.30799867,0 -122.62533633,40.30799867,0 -122.62366967,40.30799867,0 -122.622003,40.30799867,0 -122.622003,40.306332,0 -122.62033633,40.306332,0 -122.62033633,40.30466534,0 -122.61866967,40.30466534,0 -122.617003,40.30466534,0 -122.61533633,40.30466534,0 -122.61533633,40.30299867,0 -122.617003,40.30299867,0 -122.617003,40.301332,0 -122.61866967,40.301332,0 -122.61866967,40.29966534,0 -122.62033633,40.29966534,0 -122.62033633,40.29799867,0 -122.61866967,40.29799867,0 -122.617003,40.29799867,0 -122.617003,40.29966534,0 -122.61533633,40.29966534,0 -122.61533633,40.301332,0 -122.61366967,40.301332,0 -122.61366967,40.29966534,0 -122.612003,40.29966534,0 -122.612003,40.301332,0 -122.612003,40.30299867,0 -122.61033633,40.30299867,0 -122.60866967,40.30299867,0 -122.60866967,40.301332,0 -122.607003,40.301332,0 -122.607003,40.30299867,0 -122.60533633,40.30299867,0 -122.60366967,40.30299867,0 -122.60366967,40.301332,0 -122.60366967,40.29966534,0 -122.602003,40.29966534,0 -122.60033633,40.29966534,0 -122.60033633,40.301332,0 -122.59866967,40.301332,0 -122.59866967,40.29966534,0 -122.597003,40.29966534,0 -122.597003,40.301332,0 -122.597003,40.30299867,0 -122.59533633,40.30299867,0 -122.59533633,40.301332,0 -122.59533633,40.29966534,0 -122.59366967,40.29966534,0 -122.59366967,40.29799867,0 -122.592003,40.29799867,0 -122.592003,40.29966534,0 -122.592003,40.301332,0 -122.59033633,40.301332,0 -122.59033633,40.29966534,0 -122.59033633,40.29799867,0 -122.58866967,40.29799867,0 -122.58866967,40.296332,0 -122.587003,40.296332,0 -122.587003,40.29799867,0 -122.58533633,40.29799867,0 -122.58533633,40.29966534,0 -122.58533633,40.301332,0 -122.58366967,40.301332,0 -122.58366967,40.29966534,0 -122.582003,40.29966534,0 -122.58033633,40.29966534,0 -122.58033633,40.301332,0 -122.57866967,40.301332,0 -122.57866967,40.29966534,0 -122.57866967,40.29799867,0 -122.57866967,40.296332,0 -122.57866967,40.29466534,0 -122.577003,40.29466534,0 -122.577003,40.296332,0 -122.57533633,40.296332,0 -122.57533633,40.29799867,0 -122.57366967,40.29799867,0 -122.57366967,40.29966534,0 -122.57533633,40.29966534,0 -122.57533633,40.301332,0 -122.57366967,40.301332,0 -122.57366967,40.30299867,0 -122.572003,40.30299867,0 -122.572003,40.301332,0 -122.57033633,40.301332,0 -122.56866967,40.301332,0 -122.56866967,40.29966534,0 -122.567003,40.29966534,0 -122.567003,40.301332,0 -122.56533633,40.301332,0 -122.56366967,40.301332,0 -122.56366967,40.30299867,0 -122.562003,40.30299867,0 -122.562003,40.30466534,0 -122.56366967,40.30466534,0 -122.56533633,40.30466534,0 -122.56533633,40.306332,0 -122.56533633,40.30799867,0 -122.56366967,40.30799867,0 -122.562003,40.30799867,0 -122.562003,40.30966534,0 -122.56366967,40.30966534,0 -122.56366967,40.311332,0 -122.56366967,40.31299867,0 -122.56533633,40.31299867,0 -122.56533633,40.311332,0 -122.567003,40.311332,0 -122.56866967,40.311332,0 -122.56866967,40.30966534,0 -122.56866967,40.30799867,0 -122.57033633,40.30799867,0 -122.57033633,40.30966534,0 -122.57033633,40.311332,0 -122.57033633,40.31299867,0 -122.572003,40.31299867,0 -122.57366967,40.31299867,0 -122.57366967,40.311332,0 -122.57533633,40.311332,0 -122.57533633,40.31299867,0 -122.577003,40.31299867,0 -122.57866967,40.31299867,0 -122.58033633,40.31299867,0 -122.582003,40.31299867,0 -122.582003,40.31466534,0 -122.58033633,40.31466534,0 -122.57866967,40.31466534,0 -122.577003,40.31466534,0 -122.577003,40.316332,0 -122.57533633,40.316332,0 -122.57366967,40.316332,0 -122.572003,40.316332,0 -122.57033633,40.316332,0 -122.56866967,40.316332,0 -122.56866967,40.31799867,0 -122.57033633,40.31799867,0 -122.572003,40.31799867,0 -122.57366967,40.31799867,0 -122.57366967,40.31966534,0 -122.57533633,40.31966534,0 -122.577003,40.31966534,0 -122.57866967,40.31966534,0 -122.57866967,40.321332,0 -122.58033633,40.321332,0 -122.582003,40.321332,0 -122.58366967,40.321332,0 -122.58533633,40.321332,0 -122.58533633,40.32299867,0 -122.58366967,40.32299867,0 -122.582003,40.32299867,0 -122.58033633,40.32299867,0 -122.57866967,40.32299867,0 -122.577003,40.32299867,0 -122.577003,40.32466534,0 -122.57533633,40.32466534,0 -122.57533633,40.32299867,0 -122.57366967,40.32299867,0 -122.572003,40.32299867,0 -122.57033633,40.32299867,0 -122.56866967,40.32299867,0 -122.567003,40.32299867,0 -122.567003,40.32466534,0 -122.56533633,40.32466534,0 -122.56533633,40.32299867,0 -122.56366967,40.32299867,0 -122.562003,40.32299867,0 -122.562003,40.32466534,0 -122.562003,40.326332,0 -122.56366967,40.326332,0 -122.56533633,40.326332,0 -122.567003,40.326332,0 -122.56866967,40.326332,0 -122.56866967,40.32799867,0 -122.57033633,40.32799867,0 -122.572003,40.32799867,0 -122.572003,40.32966534,0 -122.57366967,40.32966534,0 -122.57533633,40.32966534,0 -122.577003,40.32966534,0 -122.57866967,40.32966534,0 -122.58033633,40.32966534,0 -122.58033633,40.331332,0 -122.582003,40.331332,0 -122.58366967,40.331332,0 -122.58366967,40.33299867,0 -122.582003,40.33299867,0 -122.582003,40.33466534,0 -122.58033633,40.33466534,0 -122.58033633,40.33299867,0 -122.57866967,40.33299867,0 -122.577003,40.33299867,0 -122.577003,40.33466534,0 -122.577003,40.336332,0 -122.57533633,40.336332,0 -122.57366967,40.336332,0 -122.572003,40.336332,0 -122.57033633,40.336332,0 -122.57033633,40.33799867,0 -122.57033633,40.33966534,0 -122.572003,40.33966534,0 -122.572003,40.33799867,0 -122.57366967,40.33799867,0 -122.57533633,40.33799867,0 -122.57533633,40.33966534,0 -122.57533633,40.341332,0 -122.577003,40.341332,0 -122.57866967,40.341332,0 -122.58033633,40.341332,0 -122.582003,40.341332,0 -122.582003,40.34299867,0 -122.58033633,40.34299867,0 -122.58033633,40.34466534,0 -122.57866967,40.34466534,0 -122.57866967,40.346332,0 -122.58033633,40.346332,0 -122.582003,40.346332,0 -122.582003,40.34466534,0 -122.58366967,40.34466534,0 -122.58533633,40.34466534,0 -122.587003,40.34466534,0 -122.58866967,40.34466534,0 -122.59033633,40.34466534,0 -122.592003,40.34466534,0 -122.592003,40.34299867,0 -122.59366967,40.34299867,0 -122.59533633,40.34299867,0 -122.597003,40.34299867,0 -122.597003,40.34466534,0 -122.597003,40.346332,0 -122.59866967,40.346332,0 -122.59866967,40.34466534,0 -122.59866967,40.34299867,0 -122.60033633,40.34299867,0 -122.60033633,40.341332,0 -122.60033633,40.33966534,0 -122.60033633,40.33799867,0 -122.602003,40.33799867,0 -122.602003,40.33966534,0 -122.60366967,40.33966534,0 -122.60366967,40.33799867,0 -122.60533633,40.33799867,0 -122.607003,40.33799867,0 -122.607003,40.33966534,0 -122.607003,40.341332,0 -122.607003,40.34299867,0 -122.60866967,40.34299867,0 -122.60866967,40.341332,0 -122.60866967,40.33966534,0 -122.61033633,40.33966534,0 -122.612003,40.33966534,0 -122.612003,40.33799867,0 -122.61366967,40.33799867,0 -122.61533633,40.33799867,0 -122.617003,40.33799867,0 -122.617003,40.33966534,0 -122.61866967,40.33966534,0 -122.61866967,40.33799867,0 -122.62033633,40.33799867,0 -122.622003,40.33799867,0 -122.622003,40.336332,0 -122.62033633,40.336332,0 -122.62033633,40.33466534,0 -122.61866967,40.33466534,0 -122.61866967,40.33299867,0 -122.61866967,40.331332,0 -122.62033633,40.331332,0 -122.622003,40.331332,0 -122.62366967,40.331332,0 -122.62366967,40.32966534,0 -122.622003,40.32966534,0 -122.622003,40.32799867,0 -122.62366967,40.32799867,0 -122.62533633,40.32799867,0 -122.627003,40.32799867,0 -122.62866967,40.32799867,0 -122.62866967,40.32966534,0 -122.63033633,40.32966534,0 -122.63033633,40.331332,0 -122.63033633,40.33299867,0 -122.632003,40.33299867,0 -122.63366967,40.33299867,0 -122.63366967,40.331332,0 -122.63533633,40.331332,0 -122.63533633,40.32966534,0 -122.637003,40.32966534,0 -122.637003,40.331332,0 -122.63866967,40.331332,0 -122.63866967,40.32966534,0 -122.64033633,40.32966534,0 -122.64033633,40.331332,0 -122.642003,40.331332,0 -122.64366967,40.331332,0 -122.64533633,40.331332,0 -122.64533633,40.32966534,0 -122.647003,40.32966534,0 -122.647003,40.32799867,0 -122.647003,40.326332,0 -122.64866967,40.326332,0 -122.65033633,40.326332,0 -122.65533633,40.326332,0 -122.657003,40.326332,0 -122.657003,40.32799867,0 -122.65866967,40.32799867,0 -122.66033633,40.32799867,0 -122.662003,40.32799867,0 -122.66366967,40.32799867,0 -122.66533633,40.32799867,0 -122.667003,40.32799867,0 -122.66866967,40.32799867,0 -122.67033633,40.32799867,0 -122.672003,40.32799867,0 -122.67366967,40.32799867,0 -122.67533633,40.32799867,0 -122.67533633,40.326332,0 -122.677003,40.326332,0 -122.677003,40.32799867,0 -122.677003,40.32966534,0 -122.677003,40.331332,0 -122.67866967,40.331332,0 -122.68033633,40.331332,0 -122.682003,40.331332,0 -122.682003,40.33299867,0 -122.68366967,40.33299867,0 -122.68533633,40.33299867,0 -122.68533633,40.33466534,0 -122.687003,40.33466534,0 -122.68866967,40.33466534,0 -122.69033633,40.33466534,0 -122.692003,40.33466534,0 -122.69366967,40.33466534,0 -122.69533633,40.33466534,0 -122.69533633,40.33299867,0 -122.697003,40.33299867,0 -122.697003,40.33466534,0 -122.697003,40.336332,0 -122.69866967,40.336332,0 -122.69866967,40.33466534,0 -122.70033633,40.33466534,0 -122.702003,40.33466534,0 -122.70366967,40.33466534,0 -122.70366967,40.33299867,0 -122.70533633,40.33299867,0 -122.707003,40.33299867,0 -122.70866967,40.33299867,0 -122.70866967,40.331332,0 -122.71033633,40.331332,0 -122.71033633,40.32966534,0 -122.71033633,40.32799867,0 -122.712003,40.32799867,0 -122.712003,40.32966534,0 -122.712003,40.331332,0 -122.712003,40.33299867,0 -122.71366967,40.33299867,0 -122.71366967,40.33466534,0 -122.712003,40.33466534,0 -122.712003,40.336332,0 -122.71366967,40.336332,0 -122.71533633,40.336332,0 -122.71533633,40.33799867,0 -122.717003,40.33799867,0 -122.71866967,40.33799867,0 -122.72033633,40.33799867,0 -122.722003,40.33799867,0 -122.72366967,40.33799867,0 -122.72366967,40.33966534,0 -122.722003,40.33966534,0 -122.72033633,40.33966534,0 -122.71866967,40.33966534,0 -122.717003,40.33966534,0 -122.71533633,40.33966534,0 -122.71366967,40.33966534,0 -122.712003,40.33966534,0 -122.712003,40.33799867,0 -122.71033633,40.33799867,0 -122.71033633,40.33966534,0 -122.70866967,40.33966534,0 -122.70866967,40.341332,0 -122.70866967,40.34299867,0 -122.71033633,40.34299867,0 -122.71033633,40.34466534,0 -122.712003,40.34466534,0 -122.712003,40.346332,0 -122.71366967,40.346332,0 -122.71533633,40.346332,0 -122.717003,40.346332,0 -122.71866967,40.346332,0 -122.71866967,40.34466534,0 -122.72033633,40.34466534,0 -122.722003,40.34466534,0 -122.72366967,40.34466534,0 -122.72533633,40.34466534,0 -122.727003,40.34466534,0 -122.72866967,40.34466534,0 -122.72866967,40.346332,0 -122.73033633,40.346332,0 -122.732003,40.346332,0 -122.732003,40.34799867,0 -122.732003,40.34966534,0 -122.73033633,40.34966534,0 -122.73033633,40.34799867,0 -122.72866967,40.34799867,0 -122.727003,40.34799867,0 -122.72533633,40.34799867,0 -122.72366967,40.34799867,0 -122.72366967,40.34966534,0 -122.722003,40.34966534,0 -122.72033633,40.34966534,0 -122.71866967,40.34966534,0 -122.71866967,40.351332,0 -122.717003,40.351332,0 -122.717003,40.34966534,0 -122.71533633,40.34966534,0 -122.71533633,40.351332,0 -122.71366967,40.351332,0 -122.712003,40.351332,0 -122.71033633,40.351332,0 -122.70866967,40.351332,0 -122.707003,40.351332,0 -122.70533633,40.351332,0 -122.70533633,40.34966534,0 -122.70533633,40.34799867,0 -122.70366967,40.34799867,0 -122.70366967,40.346332,0 -122.702003,40.346332,0 -122.70033633,40.346332,0 -122.70033633,40.34466534,0 -122.69866967,40.34466534,0 -122.69866967,40.34299867,0 -122.692003,40.34299867,0 -122.69033633,40.34299867,0 -122.69033633,40.341332,0 -122.68866967,40.341332,0 -122.687003,40.341332,0 -122.687003,40.33966534,0 -122.68533633,40.33966534,0 -122.68366967,40.33966534,0 -122.682003,40.33966534,0 -122.682003,40.33799867,0 -122.68033633,40.33799867,0 -122.67866967,40.33799867,0 -122.677003,40.33799867,0 -122.67533633,40.33799867,0 -122.67366967,40.33799867,0 -122.67366967,40.336332,0 -122.672003,40.336332,0 -122.67033633,40.336332,0 -122.66866967,40.336332,0 -122.667003,40.336332,0 -122.667003,40.33466534,0 -122.66533633,40.33466534,0 -122.66366967,40.33466534,0 -122.66366967,40.33299867,0 -122.662003,40.33299867,0 -122.66033633,40.33299867,0 -122.66033633,40.33466534,0 -122.65866967,40.33466534,0 -122.65866967,40.33299867,0 -122.657003,40.33299867,0 -122.65533633,40.33299867,0 -122.65366967,40.33299867,0 -122.65366967,40.33466534,0 -122.652003,40.33466534,0 -122.652003,40.336332,0 -122.652003,40.33799867,0 -122.65366967,40.33799867,0 -122.65533633,40.33799867,0 -122.657003,40.33799867,0 -122.657003,40.33966534,0 -122.65533633,40.33966534,0 -122.65366967,40.33966534,0 -122.652003,40.33966534,0 -122.65033633,40.33966534,0 -122.64866967,40.33966534,0 -122.64866967,40.33799867,0 -122.647003,40.33799867,0 -122.647003,40.33966534,0 -122.64533633,40.33966534,0 -122.64366967,40.33966534,0 -122.64366967,40.33799867,0 -122.642003,40.33799867,0 -122.64033633,40.33799867,0 -122.64033633,40.33966534,0 -122.642003,40.33966534,0 -122.642003,40.341332,0 -122.64033633,40.341332,0 -122.63866967,40.341332,0 -122.637003,40.341332,0 -122.637003,40.34299867,0 -122.63533633,40.34299867,0 -122.63366967,40.34299867,0 -122.63366967,40.341332,0 -122.632003,40.341332,0 -122.63033633,40.341332,0 -122.63033633,40.34299867,0 -122.63033633,40.34466534,0 -122.63033633,40.346332,0 -122.632003,40.346332,0 -122.63366967,40.346332,0 -122.63533633,40.346332,0 -122.63533633,40.34799867,0 -122.637003,40.34799867,0 -122.63866967,40.34799867,0 -122.64033633,40.34799867,0 -122.642003,40.34799867,0 -122.642003,40.34966534,0 -122.64366967,40.34966534,0 -122.64533633,40.34966534,0 -122.64533633,40.351332,0 -122.64366967,40.351332,0 -122.64366967,40.35299867,0 -122.642003,40.35299867,0 -122.642003,40.351332,0 -122.64033633,40.351332,0 -122.63866967,40.351332,0 -122.637003,40.351332,0 -122.637003,40.34966534,0 -122.63533633,40.34966534,0 -122.63366967,40.34966534,0 -122.63366967,40.34799867,0 -122.632003,40.34799867,0 -122.63033633,40.34799867,0 -122.62866967,40.34799867,0 -122.627003,40.34799867,0 -122.627003,40.34966534,0 -122.62533633,40.34966534,0 -122.62366967,40.34966534,0 -122.62366967,40.351332,0 -122.62533633,40.351332,0 -122.62533633,40.35299867,0 -122.62533633,40.35466534,0 -122.62366967,40.35466534,0 -122.62366967,40.356332,0 -122.62533633,40.356332,0 -122.62533633,40.35799867,0 -122.62533633,40.35966534,0 -122.627003,40.35966534,0 -122.627003,40.361332,0 -122.62533633,40.361332,0 -122.62366967,40.361332,0 -122.62366967,40.36299867,0 -122.62533633,40.36299867,0 -122.62533633,40.36466534,0 -122.62366967,40.36466534,0 -122.62366967,40.366332,0 -122.62366967,40.36799867,0 -122.62533633,40.36799867,0 -122.62533633,40.36966534,0 -122.627003,40.36966534,0 -122.627003,40.371332,0 -122.62533633,40.371332,0 -122.62366967,40.371332,0 -122.62366967,40.36966534,0 -122.622003,40.36966534,0 -122.62033633,40.36966534,0 -122.61866967,40.36966534,0 -122.617003,40.36966534,0 -122.61533633,40.36966534,0 -122.61366967,40.36966534,0 -122.61366967,40.371332,0 -122.61533633,40.371332,0 -122.61533633,40.37299867,0 -122.61366967,40.37299867,0 -122.612003,40.37299867,0 -122.612003,40.37466534,0 -122.61033633,40.37466534,0 -122.61033633,40.376332,0 -122.612003,40.376332,0 -122.61366967,40.376332,0 -122.61366967,40.37466534,0 -122.61533633,40.37466534,0 -122.61533633,40.376332,0 -122.617003,40.376332,0 -122.617003,40.37799867,0 -122.61533633,40.37799867,0 -122.61366967,40.37799867,0 -122.61366967,40.37966534,0 -122.61533633,40.37966534,0 -122.617003,40.37966534,0 -122.61866967,40.37966534,0 -122.61866967,40.381332,0 -122.617003,40.381332,0 -122.617003,40.38299867,0 -122.617003,40.38466534,0 -122.617003,40.386332,0 -122.61866967,40.386332,0 -122.62033633,40.386332,0 -122.62033633,40.38799867,0 -122.62033633,40.38966534,0 -122.622003,40.38966534,0 -122.622003,40.391332,0 -122.62033633,40.391332,0 -122.61866967,40.391332,0 -122.61866967,40.39299867,0 -122.617003,40.39299867,0 -122.617003,40.39466534,0 -122.61866967,40.39466534,0 -122.61866967,40.396332,0 -122.62033633,40.396332,0 -122.622003,40.396332,0 -122.622003,40.39799867,0 -122.62366967,40.39799867,0 -122.62366967,40.396332,0 -122.62533633,40.396332,0 -122.627003,40.396332,0 -122.62866967,40.396332,0 -122.63033633,40.396332,0 -122.632003,40.396332,0 -122.632003,40.39466534,0 -122.63366967,40.39466534,0 -122.63533633,40.39466534,0 -122.637003,40.39466534,0 -122.63866967,40.39466534,0 -122.64033633,40.39466534,0 -122.642003,40.39466534,0 -122.64366967,40.39466534,0 -122.64366967,40.396332,0 -122.64533633,40.396332,0 -122.64533633,40.39466534,0 -122.647003,40.39466534,0 -122.64866967,40.39466534,0 -122.65033633,40.39466534,0 -122.652003,40.39466534,0 -122.65366967,40.39466534,0 -122.65366967,40.39299867,0 -122.65533633,40.39299867,0 -122.657003,40.39299867,0 -122.657003,40.391332,0 -122.65866967,40.391332,0 -122.66033633,40.391332,0 -122.66033633,40.38966534,0 -122.662003,40.38966534,0 -122.662003,40.391332,0 -122.66366967,40.391332,0 -122.66366967,40.39299867,0 -122.66366967,40.39466534,0 -122.66533633,40.39466534,0 -122.66533633,40.396332,0 -122.66366967,40.396332,0 -122.662003,40.396332,0 -122.662003,40.39799867,0 -122.66033633,40.39799867,0 -122.65866967,40.39799867,0 -122.65866967,40.39966534,0 -122.65866967,40.401332,0 -122.657003,40.401332,0 -122.65533633,40.401332,0 -122.65533633,40.40299867,0 -122.65533633,40.40466534,0 -122.65533633,40.406332,0 -122.657003,40.406332,0 -122.65866967,40.406332,0 -122.66033633,40.406332,0 -122.66033633,40.40799867,0 -122.662003,40.40799867,0 -122.66366967,40.40799867,0 -122.66533633,40.40799867,0 -122.667003,40.40799867,0 -122.667003,40.406332,0 -122.66866967,40.406332,0 -122.67033633,40.406332,0 -122.672003,40.406332,0 -122.67366967,40.406332,0 -122.67533633,40.406332,0 -122.67533633,40.40799867,0 -122.677003,40.40799867,0 -122.677003,40.406332,0 -122.677003,40.40466534,0 -122.677003,40.40299867,0 -122.677003,40.401332,0 -122.67866967,40.401332,0 -122.67866967,40.40299867,0 -122.68033633,40.40299867,0 -122.68033633,40.40466534,0 -122.682003,40.40466534,0 -122.68366967,40.40466534,0 -122.68366967,40.40299867,0 -122.68533633,40.40299867,0 -122.68533633,40.40466534,0 -122.687003,40.40466534,0 -122.68866967,40.40466534,0 -122.69033633,40.40466534,0 -122.692003,40.40466534,0 -122.692003,40.406332,0 -122.69033633,40.406332,0 -122.68866967,40.406332,0 -122.687003,40.406332,0 -122.68533633,40.406332,0 -122.68533633,40.40799867,0 -122.68533633,40.40966534,0 -122.68366967,40.40966534,0 -122.682003,40.40966534,0 -122.682003,40.411332,0 -122.682003,40.41299867,0 -122.68033633,40.41299867,0 -122.68033633,40.41466534,0 -122.67866967,40.41466534,0 -122.677003,40.41466534,0 -122.67533633,40.41466534,0 -122.67533633,40.416332,0 -122.67533633,40.41799867,0 -122.67366967,40.41799867,0 -122.672003,40.41799867,0 -122.672003,40.41966534,0 -122.67366967,40.41966534,0 -122.67533633,40.41966534,0 -122.67533633,40.421332,0 -122.67366967,40.421332,0 -122.67366967,40.42299867,0 -122.67366967,40.42466534,0 -122.67366967,40.426332,0 -122.672003,40.426332,0 -122.672003,40.42799867,0 -122.672003,40.42966534,0 -122.672003,40.431332,0 -122.672003,40.43299867,0 -122.672003,40.43466534,0 -122.67033633,40.43466534,0 -122.67033633,40.436332,0 -122.66866967,40.436332,0 -122.667003,40.436332,0 -122.667003,40.43799867,0 -122.66533633,40.43799867,0 -122.66366967,40.43799867,0 -122.66366967,40.43966534,0 -122.662003,40.43966534,0 -122.662003,40.441332,0 -122.66033633,40.441332,0 -122.65866967,40.441332,0 -122.65866967,40.43966534,0 -122.657003,40.43966534,0 -122.65533633,40.43966534,0 -122.65533633,40.43799867,0 -122.65366967,40.43799867,0 -122.652003,40.43799867,0 -122.652003,40.43966534,0 -122.65033633,40.43966534,0 -122.65033633,40.43799867,0 -122.65033633,40.436332,0 -122.64866967,40.436332,0 -122.64866967,40.43799867,0 -122.647003,40.43799867,0 -122.64533633,40.43799867,0 -122.64533633,40.436332,0 -122.64366967,40.436332,0 -122.64366967,40.43466534,0 -122.64533633,40.43466534,0 -122.647003,40.43466534,0 -122.64866967,40.43466534,0 -122.65033633,40.43466534,0 -122.652003,40.43466534,0 -122.652003,40.43299867,0 -122.652003,40.431332,0 -122.65033633,40.431332,0 -122.65033633,40.42966534,0 -122.65033633,40.42799867,0 -122.65033633,40.426332,0 -122.65033633,40.42466534,0 -122.64866967,40.42466534,0 -122.64866967,40.42299867,0 -122.65033633,40.42299867,0 -122.652003,40.42299867,0 -122.652003,40.421332,0 -122.65033633,40.421332,0 -122.65033633,40.41966534,0 -122.64866967,40.41966534,0 -122.64866967,40.41799867,0 -122.647003,40.41799867,0 -122.64533633,40.41799867,0 -122.64533633,40.416332,0 -122.64366967,40.416332,0 -122.64366967,40.41799867,0 -122.64366967,40.41966534,0 -122.642003,40.41966534,0 -122.642003,40.421332,0 -122.64033633,40.421332,0 -122.63866967,40.421332,0 -122.63866967,40.41966534,0 -122.637003,40.41966534,0 -122.637003,40.421332,0 -122.63533633,40.421332,0 -122.63533633,40.41966534,0 -122.63533633,40.41799867,0 -122.63533633,40.416332,0 -122.63366967,40.416332,0 -122.63366967,40.41466534,0 -122.63366967,40.41299867,0 -122.63533633,40.41299867,0 -122.63533633,40.411332,0 -122.63533633,40.40966534,0 -122.63366967,40.40966534,0 -122.632003,40.40966534,0 -122.632003,40.411332,0 -122.632003,40.41299867,0 -122.632003,40.41466534,0 -122.63033633,40.41466534,0 -122.63033633,40.41299867,0 -122.62866967,40.41299867,0 -122.62866967,40.411332,0 -122.627003,40.411332,0 -122.62533633,40.411332,0 -122.62533633,40.40966534,0 -122.62366967,40.40966534,0 -122.622003,40.40966534,0 -122.622003,40.411332,0 -122.62033633,40.411332,0 -122.62033633,40.40966534,0 -122.61866967,40.40966534,0 -122.61866967,40.40799867,0 -122.61866967,40.406332,0 -122.61866967,40.40466534,0 -122.617003,40.40466534,0 -122.617003,40.40299867,0 -122.61533633,40.40299867,0 -122.61366967,40.40299867,0 -122.612003,40.40299867,0 -122.61033633,40.40299867,0 -122.60866967,40.40299867,0 -122.607003,40.40299867,0 -122.607003,40.40466534,0 -122.607003,40.406332,0 -122.60533633,40.406332,0 -122.60533633,40.40466534,0 -122.60366967,40.40466534,0 -122.602003,40.40466534,0 -122.602003,40.406332,0 -122.602003,40.40799867,0 -122.60366967,40.40799867,0 -122.60366967,40.40966534,0 -122.60366967,40.411332,0 -122.602003,40.411332,0 -122.602003,40.40966534,0 -122.60033633,40.40966534,0 -122.59866967,40.40966534,0 -122.59866967,40.411332,0 -122.60033633,40.411332,0 -122.60033633,40.41299867,0 -122.602003,40.41299867,0 -122.60366967,40.41299867,0 -122.60366967,40.41466534,0 -122.602003,40.41466534,0 -122.60033633,40.41466534,0 -122.59866967,40.41466534,0 -122.597003,40.41466534,0 -122.59533633,40.41466534,0 -122.59533633,40.416332,0 -122.597003,40.416332,0 -122.59866967,40.416332,0 -122.59866967,40.41799867,0 -122.60033633,40.41799867,0 -122.602003,40.41799867,0 -122.60366967,40.41799867,0 -122.60533633,40.41799867,0 -122.607003,40.41799867,0 -122.607003,40.41966534,0 -122.607003,40.421332,0 -122.60866967,40.421332,0 -122.61033633,40.421332,0 -122.612003,40.421332,0 -122.612003,40.42299867,0 -122.61366967,40.42299867,0 -122.61533633,40.42299867,0 -122.61533633,40.42466534,0 -122.617003,40.42466534,0 -122.61866967,40.42466534,0 -122.62033633,40.42466534,0 -122.622003,40.42466534,0 -122.62366967,40.42466534,0 -122.62533633,40.42466534,0 -122.627003,40.42466534,0 -122.62866967,40.42466534,0 -122.63033633,40.42466534,0 -122.632003,40.42466534,0 -122.632003,40.426332,0 -122.63366967,40.426332,0 -122.63533633,40.426332,0 -122.63533633,40.42799867,0 -122.63533633,40.42966534,0 -122.63366967,40.42966534,0 -122.632003,40.42966534,0 -122.63033633,40.42966534,0 -122.63033633,40.431332,0 -122.62866967,40.431332,0 -122.627003,40.431332,0 -122.627003,40.42966534,0 -122.62533633,40.42966534,0 -122.62533633,40.42799867,0 -122.62366967,40.42799867,0 -122.622003,40.42799867,0 -122.62033633,40.42799867,0 -122.62033633,40.426332,0 -122.61866967,40.426332,0 -122.61866967,40.42799867,0 -122.617003,40.42799867,0 -122.61533633,40.42799867,0 -122.61366967,40.42799867,0 -122.61366967,40.426332,0 -122.61366967,40.42466534,0 -122.612003,40.42466534,0 -122.61033633,40.42466534,0 -122.60866967,40.42466534,0 -122.60866967,40.42299867,0 -122.607003,40.42299867,0 -122.60533633,40.42299867,0 -122.60366967,40.42299867,0 -122.602003,40.42299867,0 -122.60033633,40.42299867,0 -122.60033633,40.42466534,0 -122.59866967,40.42466534,0 -122.59866967,40.426332,0 -122.597003,40.426332,0 -122.597003,40.42466534,0 -122.597003,40.42299867,0 -122.597003,40.421332,0 -122.597003,40.41966534,0 -122.59533633,40.41966534,0 -122.59366967,40.41966534,0 -122.59366967,40.41799867,0 -122.592003,40.41799867,0 -122.592003,40.41966534,0 -122.592003,40.421332,0 -122.59033633,40.421332,0 -122.58866967,40.421332,0 -122.58866967,40.42299867,0 -122.587003,40.42299867,0 -122.587003,40.42466534,0 -122.58866967,40.42466534,0 -122.59033633,40.42466534,0 -122.59033633,40.426332,0 -122.58866967,40.426332,0 -122.587003,40.426332,0 -122.58533633,40.426332,0 -122.58533633,40.42799867,0 -122.58366967,40.42799867,0 -122.58366967,40.42966534,0 -122.582003,40.42966534,0 -122.58033633,40.42966534,0 -122.58033633,40.431332,0 -122.57866967,40.431332,0 -122.57866967,40.43299867,0 -122.58033633,40.43299867,0 -122.582003,40.43299867,0 -122.58366967,40.43299867,0 -122.58366967,40.431332,0 -122.58533633,40.431332,0 -122.587003,40.431332,0 -122.58866967,40.431332,0 -122.58866967,40.43299867,0 -122.587003,40.43299867,0 -122.587003,40.43466534,0 -122.58533633,40.43466534,0 -122.58366967,40.43466534,0 -122.58366967,40.436332,0 -122.582003,40.436332,0 -122.58033633,40.436332,0 -122.58033633,40.43799867,0 -122.582003,40.43799867,0 -122.58366967,40.43799867,0 -122.58533633,40.43799867,0 -122.58533633,40.43966534,0 -122.58366967,40.43966534,0 -122.58366967,40.441332,0 -122.58366967,40.44299867,0 -122.58533633,40.44299867,0 -122.587003,40.44299867,0 -122.587003,40.441332,0 -122.58866967,40.441332,0 -122.58866967,40.43966534,0 -122.59033633,40.43966534,0 -122.59033633,40.43799867,0 -122.592003,40.43799867,0 -122.592003,40.43966534,0 -122.592003,40.441332,0 -122.59366967,40.441332,0 -122.59366967,40.44299867,0 -122.59533633,40.44299867,0 -122.597003,40.44299867,0 -122.597003,40.441332,0 -122.59866967,40.441332,0 -122.60033633,40.441332,0 -122.60033633,40.43966534,0 -122.602003,40.43966534,0 -122.60366967,40.43966534,0 -122.60366967,40.43799867,0 -122.60533633,40.43799867,0 -122.60533633,40.436332,0 -122.607003,40.436332,0 -122.60866967,40.436332,0 -122.60866967,40.43466534,0 -122.61033633,40.43466534,0 -122.61033633,40.436332,0 -122.612003,40.436332,0 -122.61366967,40.436332,0 -122.61533633,40.436332,0 -122.61533633,40.43466534,0 -122.61533633,40.43299867,0 -122.617003,40.43299867,0 -122.61866967,40.43299867,0 -122.61866967,40.43466534,0 -122.62033633,40.43466534,0 -122.622003,40.43466534,0 -122.622003,40.436332,0 -122.62366967,40.436332,0 -122.62366967,40.43799867,0 -122.62533633,40.43799867,0 -122.627003,40.43799867,0 -122.627003,40.436332,0 -122.62866967,40.436332,0 -122.62866967,40.43799867,0 -122.63033633,40.43799867,0 -122.632003,40.43799867,0 -122.63366967,40.43799867,0 -122.63533633,40.43799867,0 -122.63533633,40.43966534,0 -122.637003,40.43966534,0 -122.637003,40.441332,0 -122.63866967,40.441332,0 -122.64033633,40.441332,0 -122.642003,40.441332,0 -122.64366967,40.441332,0 -122.64533633,40.441332,0 -122.64533633,40.44299867,0 -122.647003,40.44299867,0 -122.647003,40.44466534,0 -122.64533633,40.44466534,0 -122.64366967,40.44466534,0 -122.642003,40.44466534,0 -122.64033633,40.44466534,0 -122.63866967,40.44466534,0 -122.637003,40.44466534,0 -122.637003,40.44299867,0 -122.63533633,40.44299867,0 -122.63533633,40.44466534,0 -122.63533633,40.446332,0 -122.637003,40.446332,0 -122.63866967,40.446332,0 -122.63866967,40.44799867,0 -122.64033633,40.44799867,0 -122.642003,40.44799867,0 -122.642003,40.44966534,0 -122.64033633,40.44966534,0 -122.64033633,40.451332,0 -122.63866967,40.451332,0 -122.637003,40.451332,0 -122.637003,40.45299867,0 -122.63533633,40.45299867,0 -122.63533633,40.45466534,0 -122.637003,40.45466534,0 -122.637003,40.456332,0 -122.63533633,40.456332,0 -122.63366967,40.456332,0 -122.63366967,40.45799867,0 -122.632003,40.45799867,0 -122.63033633,40.45799867,0 -122.63033633,40.45966534,0 -122.62866967,40.45966534,0 -122.62866967,40.461332,0 -122.627003,40.461332,0 -122.627003,40.46299867,0 -122.62533633,40.46299867,0 -122.62366967,40.46299867,0 -122.622003,40.46299867,0 -122.622003,40.46466534,0 -122.622003,40.466332,0 -122.62033633,40.466332,0 -122.62033633,40.46799867,0 -122.622003,40.46799867,0 -122.62366967,40.46799867,0 -122.62366967,40.46966534,0 -122.62366967,40.471332,0 -122.62533633,40.471332,0 -122.627003,40.471332,0 -122.62866967,40.471332,0 -122.63033633,40.471332,0 -122.632003,40.471332,0 -122.632003,40.47299867,0 -122.63033633,40.47299867,0 -122.63033633,40.47466534,0 -122.62866967,40.47466534,0 -122.62866967,40.47299867,0 -122.627003,40.47299867,0 -122.62533633,40.47299867,0 -122.62533633,40.47466534,0 -122.62366967,40.47466534,0 -122.622003,40.47466534,0 -122.62033633,40.47466534,0 -122.62033633,40.47299867,0 -122.62033633,40.471332,0 -122.61866967,40.471332,0 -122.617003,40.471332,0 -122.617003,40.47299867,0 -122.61866967,40.47299867,0 -122.61866967,40.47466534,0 -122.61866967,40.476332,0 -122.617003,40.476332,0 -122.617003,40.47466534,0 -122.61533633,40.47466534,0 -122.61366967,40.47466534,0 -122.612003,40.47466534,0 -122.612003,40.476332,0 -122.61033633,40.476332,0 -122.60866967,40.476332,0 -122.59866967,40.476332,0 -122.59866967,40.47966534,0 -122.59866967,40.481332,0 -122.597003,40.481332,0 -122.59533633,40.481332,0 -122.59533633,40.48299867,0 -122.59366967,40.48299867,0 -122.592003,40.48299867,0 -122.59033633,40.48299867,0 -122.59033633,40.48466534,0 -122.59033633,40.486332,0 -122.58866967,40.486332,0 -122.58866967,40.48799867,0 -122.587003,40.48799867,0 -122.58533633,40.48799867,0 -122.58366967,40.48799867,0 -122.58366967,40.486332,0 -122.58366967,40.48466534,0 -122.58366967,40.48299867,0 -122.582003,40.48299867,0 -122.582003,40.48466534,0 -122.58033633,40.48466534,0 -122.57866967,40.48466534,0 -122.57866967,40.486332,0 -122.57866967,40.48799867,0 -122.577003,40.48799867,0 -122.577003,40.486332,0 -122.577003,40.48466534,0 -122.57533633,40.48466534,0 -122.57366967,40.48466534,0 -122.572003,40.48466534,0 -122.57033633,40.48466534,0 -122.56866967,40.48466534,0 -122.567003,40.48466534,0 -122.56533633,40.48466534,0 -122.56533633,40.48299867,0 -122.56366967,40.48299867,0 -122.562003,40.48299867,0 -122.56033633,40.48299867,0 -122.56033633,40.48466534,0 -122.55866967,40.48466534,0 -122.557003,40.48466534,0 -122.557003,40.486332,0 -122.55533633,40.486332,0 -122.55533633,40.48466534,0 -122.55533633,40.48299867,0 -122.55366967,40.48299867,0 -122.552003,40.48299867,0 -122.552003,40.481332,0 -122.55366967,40.481332,0 -122.55366967,40.47966534,0 -122.552003,40.47966534,0 -122.55033633,40.47966534,0 -122.55033633,40.47799867,0 -122.55033633,40.476332,0 -122.54866967,40.476332,0 -122.54866967,40.47466534,0 -122.547003,40.47466534,0 -122.547003,40.47299867,0 -122.547003,40.471332,0 -122.547003,40.46966534,0 -122.54533633,40.46966534,0 -122.54533633,40.46799867,0 -122.54366967,40.46799867,0 -122.54366967,40.466332,0 -122.54366967,40.46466534,0 -122.54366967,40.46299867,0 -122.542003,40.46299867,0 -122.542003,40.461332,0 -122.54033633,40.461332,0 -122.53866967,40.461332,0 -122.53866967,40.45966534,0 -122.53866967,40.45799867,0 -122.53866967,40.456332,0 -122.537003,40.456332,0 -122.537003,40.45466534,0 -122.53533633,40.45466534,0 -122.53533633,40.45299867,0 -122.53366967,40.45299867,0 -122.53366967,40.451332,0 -122.532003,40.451332,0 -122.532003,40.44966534,0 -122.532003,40.44799867,0 -122.53033633,40.44799867,0 -122.53033633,40.44966534,0 -122.53033633,40.451332,0 -122.52866967,40.451332,0 -122.527003,40.451332,0 -122.527003,40.44966534,0 -122.52533633,40.44966534,0 -122.52533633,40.44799867,0 -122.52366967,40.44799867,0 -122.522003,40.44799867,0 -122.522003,40.44966534,0 -122.52033633,40.44966534,0 -122.51866967,40.44966534,0 -122.51866967,40.451332,0 -122.52033633,40.451332,0 -122.522003,40.451332,0 -122.522003,40.45299867,0 -122.522003,40.45466534,0 -122.522003,40.456332,0 -122.52366967,40.456332,0 -122.52366967,40.45466534,0 -122.52533633,40.45466534,0 -122.527003,40.45466534,0 -122.52866967,40.45466534,0 -122.52866967,40.456332,0 -122.53033633,40.456332,0 -122.53033633,40.45799867,0 -122.532003,40.45799867,0 -122.532003,40.45966534,0 -122.53033633,40.45966534,0 -122.52866967,40.45966534,0 -122.527003,40.45966534,0 -122.52533633,40.45966534,0 -122.52366967,40.45966534,0 -122.52366967,40.461332,0 -122.52533633,40.461332,0 -122.527003,40.461332,0 -122.527003,40.46299867,0 -122.52866967,40.46299867,0 -122.53033633,40.46299867,0 -122.532003,40.46299867,0 -122.532003,40.46466534,0 -122.532003,40.466332,0 -122.53366967,40.466332,0 -122.53366967,40.46799867,0 -122.532003,40.46799867,0 -122.53033633,40.46799867,0 -122.53033633,40.466332,0 -122.52866967,40.466332,0 -122.52866967,40.46799867,0 -122.527003,40.46799867,0 -122.527003,40.466332,0 -122.52533633,40.466332,0 -122.52366967,40.466332,0 -122.522003,40.466332,0 -122.522003,40.46799867,0 -122.522003,40.46966534,0 -122.52366967,40.46966534,0 -122.52366967,40.471332,0 -122.52533633,40.471332,0 -122.527003,40.471332,0 -122.527003,40.47299867,0 -122.527003,40.47466534,0 -122.52533633,40.47466534,0 -122.52366967,40.47466534,0 -122.52366967,40.47299867,0 -122.522003,40.47299867,0 -122.522003,40.471332,0 -122.52033633,40.471332,0 -122.51866967,40.471332,0 -122.517003,40.471332,0 -122.51533633,40.471332,0 -122.51533633,40.47299867,0 -122.51366967,40.47299867,0 -122.51366967,40.47466534,0 -122.51533633,40.47466534,0 -122.517003,40.47466534,0 -122.51866967,40.47466534,0 -122.51866967,40.476332,0 -122.51866967,40.47799867,0 -122.52033633,40.47799867,0 -122.522003,40.47799867,0 -122.52366967,40.47799867,0 -122.52366967,40.47966534,0 -122.522003,40.47966534,0 -122.522003,40.481332,0 -122.52033633,40.481332,0 -122.52033633,40.48299867,0 -122.522003,40.48299867,0 -122.522003,40.48466534,0 -122.52366967,40.48466534,0 -122.52533633,40.48466534,0 -122.527003,40.48466534,0 -122.527003,40.486332,0 -122.52533633,40.486332,0 -122.52366967,40.486332,0 -122.52366967,40.48799867,0 -122.52533633,40.48799867,0 -122.52533633,40.48966534,0 -122.527003,40.48966534,0 -122.52866967,40.48966534,0 -122.53033633,40.48966534,0 -122.53033633,40.491332,0 -122.532003,40.491332,0 -122.532003,40.49299867,0 -122.53033633,40.49299867,0 -122.52866967,40.49299867,0 -122.527003,40.49299867,0 -122.527003,40.491332,0 -122.52533633,40.491332,0 -122.52366967,40.491332,0 -122.52366967,40.49299867,0 -122.52366967,40.49466534,0 -122.522003,40.49466534,0 -122.522003,40.49299867,0 -122.522003,40.491332,0 -122.52033633,40.491332,0 -122.52033633,40.48966534,0 -122.51866967,40.48966534,0 -122.51866967,40.491332,0 -122.517003,40.491332,0 -122.517003,40.48966534,0 -122.51533633,40.48966534,0 -122.51533633,40.48799867,0 -122.51366967,40.48799867,0 -122.512003,40.48799867,0 -122.512003,40.48966534,0 -122.512003,40.491332,0 -122.51366967,40.491332,0 -122.51366967,40.49299867,0 -122.51366967,40.49466534,0 -122.51533633,40.49466534,0 -122.51533633,40.496332,0 -122.51533633,40.49799867,0 -122.51366967,40.49799867,0 -122.51366967,40.49966534,0 -122.51533633,40.49966534,0 -122.51533633,40.501332,0 -122.517003,40.501332,0 -122.517003,40.50299867,0 -122.51866967,40.50299867,0 -122.51866967,40.50466534,0 -122.52033633,40.50466534,0 -122.522003,40.50466534,0 -122.52366967,40.50466534,0 -122.52366967,40.506332,0 -122.52533633,40.506332,0 -122.527003,40.506332,0 -122.527003,40.50799867,0 -122.52866967,40.50799867,0 -122.52866967,40.50966534,0 -122.52866967,40.511332,0 -122.53033633,40.511332,0 -122.53033633,40.51299867,0 -122.532003,40.51299867,0 -122.53366967,40.51299867,0 -122.53533633,40.51299867,0 -122.53533633,40.51466534,0 -122.53366967,40.51466534,0 -122.53366967,40.516332,0 -122.532003,40.516332,0 -122.532003,40.51799867,0 -122.53366967,40.51799867,0 -122.53366967,40.51966534,0 -122.532003,40.51966534,0 -122.532003,40.521332,0 -122.532003,40.52299867,0 -122.53366967,40.52299867,0 -122.53366967,40.52466534,0 -122.53533633,40.52466534,0 -122.53533633,40.526332,0 -122.537003,40.526332,0 -122.537003,40.52799867,0 -122.537003,40.52966534,0 -122.53866967,40.52966534,0 -122.53866967,40.531332,0 -122.53866967,40.53299867,0 -122.53866967,40.53466534,0 -122.537003,40.53466534,0 -122.537003,40.536332,0 -122.537003,40.53799867,0 -122.53866967,40.53799867,0 -122.53866967,40.53966534,0 -122.537003,40.53966534,0 -122.537003,40.541332,0 -122.537003,40.54299867,0 -122.53533633,40.54299867,0 -122.53366967,40.54299867,0 -122.532003,40.54299867,0 -122.532003,40.53966534,0 -122.532003,40.53799867,0 -122.53366967,40.53799867,0 -122.53366967,40.536332,0 -122.532003,40.536332,0 -122.532003,40.53466534,0 -122.532003,40.53299867,0 -122.532003,40.531332,0 -122.53366967,40.531332,0 -122.53366967,40.52966534,0 -122.53366967,40.52799867,0 -122.532003,40.52799867,0 -122.532003,40.526332,0 -122.53033633,40.526332,0 -122.53033633,40.52466534,0 -122.53033633,40.52299867,0 -122.52866967,40.52299867,0 -122.52866967,40.521332,0 -122.527003,40.521332,0 -122.527003,40.51966534,0 -122.52533633,40.51966534,0 -122.52533633,40.51799867,0 -122.52366967,40.51799867,0 -122.522003,40.51799867,0 -122.522003,40.516332,0 -122.522003,40.51466534,0 -122.52033633,40.51466534,0 -122.51866967,40.51466534,0 -122.51866967,40.516332,0 -122.517003,40.516332,0 -122.517003,40.51466534,0 -122.51533633,40.51466534,0 -122.51533633,40.516332,0 -122.51366967,40.516332,0 -122.512003,40.516332,0 -122.51033633,40.516332,0 -122.50866967,40.516332,0 -122.50866967,40.51466534,0 -122.51033633,40.51466534,0 -122.51033633,40.51299867,0 -122.50866967,40.51299867,0 -122.507003,40.51299867,0 -122.50533633,40.51299867,0 -122.50533633,40.51466534,0 -122.50533633,40.516332,0 -122.50366967,40.516332,0 -122.50366967,40.51799867,0 -122.502003,40.51799867,0 -122.502003,40.51966534,0 -122.50033633,40.51966534,0 -122.49866967,40.51966534,0 -122.497003,40.51966534,0 -122.497003,40.521332,0 -122.49533633,40.521332,0 -122.49366967,40.521332,0 -122.492003,40.521332,0 -122.492003,40.52299867,0 -122.49033633,40.52299867,0 -122.49033633,40.52466534,0 -122.48866967,40.52466534,0 -122.487003,40.52466534,0 -122.487003,40.526332,0 -122.48533633,40.526332,0 -122.482003,40.526332,0 -122.482003,40.531332,0 -122.482003,40.53299867,0 -122.482003,40.54299867,0 -122.482003,40.54466534,0 -122.48033633,40.54466534,0 -122.47866967,40.54466534,0 -122.477003,40.54466534,0 -122.477003,40.546332,0 -122.477003,40.54799867,0 -122.47533633,40.54799867,0 -122.47533633,40.54966534,0 -122.477003,40.54966534,0 -122.477003,40.551332,0 -122.47866967,40.551332,0 -122.47866967,40.55299867,0 -122.47866967,40.55466534,0 -122.477003,40.55466534,0 -122.47533633,40.55466534,0 -122.47533633,40.556332,0 -122.47366967,40.556332,0 -122.47366967,40.55466534,0 -122.472003,40.55466534,0 -122.47033633,40.55466534,0 -122.47033633,40.556332,0 -122.46866967,40.556332,0 -122.467003,40.556332,0 -122.46533633,40.556332,0 -122.46533633,40.55466534,0 -122.46366967,40.55466534,0 -122.46366967,40.55299867,0 -122.462003,40.55299867,0 -122.46033633,40.55299867,0 -122.45866967,40.55299867,0 -122.45866967,40.55466534,0 -122.45866967,40.556332,0 -122.45866967,40.55799867,0 -122.45866967,40.55966534,0 -122.457003,40.55966534,0 -122.45533633,40.55966534,0 -122.45366967,40.55966534,0 -122.45366967,40.55799867,0 -122.452003,40.55799867,0 -122.452003,40.556332,0 -122.45033633,40.556332,0 -122.45033633,40.55799867,0 -122.45033633,40.55966534,0 -122.44866967,40.55966534,0 -122.44866967,40.561332,0 -122.44866967,40.56299867,0 -122.44866967,40.56466534,0 -122.447003,40.56466534,0 -122.447003,40.56299867,0 -122.44533633,40.56299867,0 -122.44366967,40.56299867,0 -122.44366967,40.56466534,0 -122.442003,40.56466534,0 -122.442003,40.566332,0 -122.44366967,40.566332,0 -122.44533633,40.566332,0 -122.44533633,40.56799867,0 -122.44533633,40.56966534,0 -122.44533633,40.571332,0 -122.44366967,40.571332,0 -122.44366967,40.57299867,0 -122.44533633,40.57299867,0 -122.447003,40.57299867,0 -122.447003,40.57466534,0 -122.447003,40.576332,0 -122.44533633,40.576332,0 -122.44533633,40.57799867,0 -122.44533633,40.57966534,0 -122.447003,40.57966534,0 -122.447003,40.57799867,0 -122.44866967,40.57799867,0 -122.44866967,40.576332,0 -122.45033633,40.576332,0 -122.45033633,40.57466534,0 -122.45033633,40.57299867,0 -122.452003,40.57299867,0 -122.45366967,40.57299867,0 -122.45366967,40.571332,0 -122.45533633,40.571332,0 -122.45533633,40.56966534,0 -122.45533633,40.56799867,0 -122.457003,40.56799867,0 -122.457003,40.566332,0 -122.45866967,40.566332,0 -122.45866967,40.56466534,0 -122.46033633,40.56466534,0 -122.462003,40.56466534,0 -122.46366967,40.56466534,0 -122.46366967,40.566332,0 -122.46533633,40.566332,0 -122.467003,40.566332,0 -122.467003,40.56466534,0 -122.46866967,40.56466534,0 -122.46866967,40.56299867,0 -122.47033633,40.56299867,0 -122.47033633,40.56466534,0 -122.472003,40.56466534,0 -122.472003,40.566332,0 -122.47366967,40.566332,0 -122.47366967,40.56799867,0 -122.47366967,40.56966534,0 -122.47533633,40.56966534,0 -122.47533633,40.571332,0 -122.47533633,40.57299867,0 -122.477003,40.57299867,0 -122.47866967,40.57299867,0 -122.47866967,40.57466534,0 -122.47866967,40.576332,0 -122.477003,40.576332,0 -122.47533633,40.576332,0 -122.47366967,40.576332,0 -122.47366967,40.57799867,0 -122.47366967,40.57966534,0 -122.47533633,40.57966534,0 -122.47533633,40.581332,0 -122.47366967,40.581332,0 -122.47366967,40.58299867,0 -122.472003,40.58299867,0 -122.472003,40.58466534,0 -122.47033633,40.58466534,0 -122.46866967,40.58466534,0 -122.46866967,40.586332,0 -122.467003,40.586332,0 -122.467003,40.58799867,0 -122.46866967,40.58799867,0 -122.46866967,40.58966534,0 -122.47033633,40.58966534,0 -122.47033633,40.591332,0 -122.472003,40.591332,0 -122.47366967,40.591332,0 -122.47366967,40.58966534,0 -122.47533633,40.58966534,0 -122.477003,40.58966534,0 -122.47866967,40.58966534,0 -122.48033633,40.58966534,0 -122.482003,40.58966534,0 -122.482003,40.58799867,0 -122.48366967,40.58799867,0 -122.48366967,40.586332,0 -122.48533633,40.586332,0 -122.48533633,40.58799867,0 -122.487003,40.58799867,0 -122.487003,40.58966534,0 -122.48866967,40.58966534,0 -122.48866967,40.591332,0 -122.48866967,40.59299867,0 -122.48866967,40.59466534,0 -122.487003,40.59466534,0 -122.48533633,40.59466534,0 -122.48366967,40.59466534,0 -122.482003,40.59466534,0 -122.482003,40.596332,0 -122.48033633,40.596332,0 -122.47866967,40.596332,0 -122.47866967,40.59799867,0 -122.477003,40.59799867,0 -122.47533633,40.59799867,0 -122.47533633,40.59966534,0 -122.47366967,40.59966534,0 -122.472003,40.59966534,0 -122.472003,40.601332,0 -122.47366967,40.601332,0 -122.47366967,40.60299867,0 -122.47366967,40.60466534,0 -122.47366967,40.606332,0 -122.472003,40.606332,0 -122.472003,40.60799867,0 -122.47033633,40.60799867,0 -122.47033633,40.60966534,0 -122.472003,40.60966534,0 -122.472003,40.611332,0 -122.472003,40.61299867,0 -122.47366967,40.61299867,0 -122.47533633,40.61299867,0 -122.47533633,40.611332,0 -122.477003,40.611332,0 -122.47866967,40.611332,0 -122.47866967,40.60966534,0 -122.48033633,40.60966534,0 -122.48033633,40.60799867,0 -122.482003,40.60799867,0 -122.482003,40.606332,0 -122.482003,40.60466534,0 -122.48366967,40.60466534,0 -122.48533633,40.60466534,0 -122.487003,40.60466534,0 -122.487003,40.60299867,0 -122.48866967,40.60299867,0 -122.49033633,40.60299867,0 -122.49033633,40.60466534,0 -122.49033633,40.606332,0 -122.492003,40.606332,0 -122.49366967,40.606332,0 -122.49366967,40.60799867,0 -122.49533633,40.60799867,0 -122.49533633,40.606332,0 -122.497003,40.606332,0 -122.49866967,40.606332,0 -122.49866967,40.60799867,0 -122.49866967,40.60966534,0 -122.497003,40.60966534,0 -122.497003,40.611332,0 -122.49533633,40.611332,0 -122.49366967,40.611332,0 -122.49366967,40.61299867,0 -122.49366967,40.61466534,0 -122.49366967,40.616332,0 -122.49366967,40.61799867,0 -122.49533633,40.61799867,0 -122.49533633,40.61966534,0 -122.49533633,40.621332,0 -122.49533633,40.62299867,0 -122.49366967,40.62299867,0 -122.49366967,40.621332,0 -122.492003,40.621332,0 -122.49033633,40.621332,0 -122.49033633,40.61966534,0 -122.48866967,40.61966534,0 -122.487003,40.61966534,0 -122.487003,40.61799867,0 -122.487003,40.616332,0 -122.48866967,40.616332,0 -122.48866967,40.61466534,0 -122.48866967,40.61299867,0 -122.487003,40.61299867,0 -122.487003,40.611332,0 -122.48533633,40.611332,0 -122.48366967,40.611332,0 -122.48366967,40.61299867,0 -122.482003,40.61299867,0 -122.482003,40.61466534,0 -122.482003,40.616332,0 -122.48366967,40.616332,0 -122.48533633,40.616332,0 -122.48533633,40.61799867,0 -122.48366967,40.61799867,0 -122.482003,40.61799867,0 -122.482003,40.61966534,0 -122.48033633,40.61966534,0 -122.47866967,40.61966534,0 -122.477003,40.61966534,0 -122.47533633,40.61966534,0 -122.47366967,40.61966534,0 -122.47366967,40.621332,0 -122.472003,40.621332,0 -122.47033633,40.621332,0 -122.47033633,40.62299867,0 -122.472003,40.62299867,0 -122.472003,40.62466534,0 -122.472003,40.626332,0 -122.47366967,40.626332,0 -122.47533633,40.626332,0 -122.47533633,40.62799867,0 -122.477003,40.62799867,0 -122.47866967,40.62799867,0 -122.48033633,40.62799867,0 -122.482003,40.62799867,0 -122.48366967,40.62799867,0 -122.48533633,40.62799867,0 -122.487003,40.62799867,0 -122.48866967,40.62799867,0 -122.49033633,40.62799867,0 -122.492003,40.62799867,0 -122.492003,40.62966534,0 -122.49366967,40.62966534,0 -122.49533633,40.62966534,0 -122.497003,40.62966534,0 -122.497003,40.631332,0 -122.49533633,40.631332,0 -122.49533633,40.63299867,0 -122.49533633,40.63466534,0 -122.49366967,40.63466534,0 -122.49366967,40.636332,0 -122.49533633,40.636332,0 -122.49533633,40.63799867,0 -122.49366967,40.63799867,0 -122.492003,40.63799867,0 -122.492003,40.63966534,0 -122.49033633,40.63966534,0 -122.49033633,40.63799867,0 -122.49033633,40.636332,0 -122.48866967,40.636332,0 -122.487003,40.636332,0 -122.487003,40.63466534,0 -122.48533633,40.63466534,0 -122.48366967,40.63466534,0 -122.48366967,40.636332,0 -122.482003,40.636332,0 -122.482003,40.63466534,0 -122.482003,40.63299867,0 -122.48033633,40.63299867,0 -122.47866967,40.63299867,0 -122.477003,40.63299867,0 -122.47533633,40.63299867,0 -122.47366967,40.63299867,0 -122.472003,40.63299867,0 -122.47033633,40.63299867,0 -122.46866967,40.63299867,0 -122.467003,40.63299867,0 -122.46533633,40.63299867,0 -122.46366967,40.63299867,0 -122.46366967,40.63466534,0 -122.46366967,40.636332,0 -122.46366967,40.63799867,0 -122.46533633,40.63799867,0 -122.467003,40.63799867,0 -122.467003,40.63966534,0 -122.46533633,40.63966534,0 -122.46366967,40.63966534,0 -122.46366967,40.641332,0 -122.462003,40.641332,0 -122.462003,40.64299867,0 -122.462003,40.64466534,0 -122.462003,40.646332,0 -122.46366967,40.646332,0 -122.46366967,40.64799867,0 -122.46366967,40.64966534,0 -122.46366967,40.651332,0 -122.46533633,40.651332,0 -122.46533633,40.65299867,0 -122.46533633,40.65799867,0 -122.46366967,40.65799867,0 -122.46366967,40.65966534,0 -122.46533633,40.65966534,0 -122.46533633,40.661332,0 -122.46533633,40.66466534,0 -122.46533633,40.666332,0 -122.46533633,40.676332,0 -122.46533633,40.681332,0 -122.46533633,40.68299867,0 -122.46533633,40.68466534,0 -122.46533633,40.686332,0 -122.46366967,40.686332,0 -122.46366967,40.68799867,0 -122.462003,40.68799867,0 -122.462003,40.68966534,0 -122.46366967,40.68966534,0 -122.46533633,40.68966534,0 -122.46533633,40.691332,0 -122.46533633,40.69299867,0 -122.46366967,40.69299867,0 -122.462003,40.69299867,0 -122.46033633,40.69299867,0 -122.46033633,40.69466534,0 -122.462003,40.69466534,0 -122.462003,40.696332,0 -122.46033633,40.696332,0 -122.46033633,40.69799867,0 -122.45866967,40.69799867,0 -122.45866967,40.69966534,0 -122.457003,40.69966534,0 -122.457003,40.701332,0 -122.45533633,40.701332,0 -122.45533633,40.70299867,0 -122.45533633,40.70466534,0 -122.457003,40.70466534,0 -122.457003,40.706332,0 -122.457003,40.70799867,0 -122.457003,40.70966534,0 -122.44866967,40.70966534,0 -122.44866967,40.71299867,0 -122.447003,40.71299867,0 -122.447003,40.71466534,0 -122.44533633,40.71466534,0 -122.44533633,40.716332,0 -122.44366967,40.716332,0 -122.44366967,40.71799867,0 -122.44366967,40.71966534,0 -122.44366967,40.721332,0 -122.442003,40.721332,0 -122.442003,40.72299867,0 -122.44033633,40.72299867,0 -122.43866967,40.72299867,0 -122.43866967,40.72466534,0 -122.437003,40.72466534,0 -122.437003,40.72299867,0 -122.43533633,40.72299867,0 -122.43533633,40.721332,0 -122.43533633,40.71966534,0 -122.43366967,40.71966534,0 -122.43366967,40.71799867,0 -122.432003,40.71799867,0 -122.43033633,40.71799867,0 -122.42866967,40.71799867,0 -122.427003,40.71799867,0 -122.42533633,40.71799867,0 -122.42533633,40.71966534,0 -122.42366967,40.71966534,0 -122.422003,40.71966534,0 -122.42033633,40.71966534,0 -122.41866967,40.71966534,0 -122.41866967,40.71799867,0 -122.417003,40.71799867,0 -122.417003,40.716332,0 -122.417003,40.71466534,0 -122.41866967,40.71466534,0 -122.41866967,40.71299867,0 -122.417003,40.71299867,0 -122.417003,40.711332,0 -122.417003,40.70966534,0 -122.41866967,40.70966534,0 -122.41866967,40.70799867,0 -122.42033633,40.70799867,0 -122.422003,40.70799867,0 -122.42366967,40.70799867,0 -122.42366967,40.70966534,0 -122.42533633,40.70966534,0 -122.42533633,40.70799867,0 -122.427003,40.70799867,0 -122.42866967,40.70799867,0 -122.43033633,40.70799867,0 -122.43033633,40.706332,0 -122.43033633,40.70466534,0 -122.43033633,40.70299867,0 -122.43033633,40.701332,0 -122.432003,40.701332,0 -122.43366967,40.701332,0 -122.43366967,40.69966534,0 -122.43533633,40.69966534,0 -122.43533633,40.69799867,0 -122.43366967,40.69799867,0 -122.43366967,40.696332,0 -122.43366967,40.69466534,0 -122.43533633,40.69466534,0 -122.43533633,40.69299867,0 -122.437003,40.69299867,0 -122.437003,40.69466534,0 -122.43866967,40.69466534,0 -122.44033633,40.69466534,0 -122.44033633,40.69299867,0 -122.44033633,40.691332,0 -122.44033633,40.68966534,0 -122.442003,40.68966534,0 -122.44366967,40.68966534,0 -122.44366967,40.68799867,0 -122.44366967,40.686332,0 -122.442003,40.686332,0 -122.442003,40.68466534,0 -122.44033633,40.68466534,0 -122.44033633,40.68299867,0 -122.442003,40.68299867,0 -122.442003,40.681332,0 -122.44366967,40.681332,0 -122.44366967,40.67966534,0 -122.44533633,40.67966534,0 -122.44533633,40.67799867,0 -122.44533633,40.676332,0 -122.44366967,40.676332,0 -122.44366967,40.67466534,0 -122.44366967,40.67299867,0 -122.442003,40.67299867,0 -122.442003,40.671332,0 -122.44033633,40.671332,0 -122.44033633,40.66966534,0 -122.43866967,40.66966534,0 -122.43866967,40.66799867,0 -122.437003,40.66799867,0 -122.43533633,40.66799867,0 -122.43533633,40.666332,0 -122.43366967,40.666332,0 -122.43366967,40.66466534,0 -122.432003,40.66466534,0 -122.432003,40.66299867,0 -122.43033633,40.66299867,0 -122.42866967,40.66299867,0 -122.42866967,40.661332,0 -122.427003,40.661332,0 -122.427003,40.65966534,0 -122.427003,40.65799867,0 -122.42533633,40.65799867,0 -122.42533633,40.656332,0 -122.42366967,40.656332,0 -122.422003,40.656332,0 -122.422003,40.65799867,0 -122.422003,40.65966534,0 -122.42033633,40.65966534,0 -122.42033633,40.65799867,0 -122.42033633,40.656332,0 -122.42033633,40.65466534,0 -122.422003,40.65466534,0 -122.42366967,40.65466534,0 -122.42533633,40.65466534,0 -122.42533633,40.65299867,0 -122.427003,40.65299867,0 -122.427003,40.651332,0 -122.427003,40.64966534,0 -122.427003,40.64799867,0 -122.42533633,40.64799867,0 -122.42366967,40.64799867,0 -122.42366967,40.646332,0 -122.422003,40.646332,0 -122.422003,40.64799867,0 -122.42033633,40.64799867,0 -122.42033633,40.646332,0 -122.41866967,40.646332,0 -122.417003,40.646332,0 -122.417003,40.64466534,0 -122.41533633,40.64466534,0 -122.41533633,40.64299867,0 -122.41533633,40.641332,0 -122.41366967,40.641332,0 -122.412003,40.641332,0 -122.412003,40.64299867,0 -122.412003,40.64466534,0 -122.412003,40.646332,0 -122.41033633,40.646332,0 -122.41033633,40.64799867,0 -122.40866967,40.64799867,0 -122.40866967,40.64966534,0 -122.40866967,40.651332,0 -122.40866967,40.65299867,0 -122.407003,40.65299867,0 -122.407003,40.65466534,0 -122.40533633,40.65466534,0 -122.40366967,40.65466534,0 -122.40366967,40.656332,0 -122.402003,40.656332,0 -122.402003,40.65799867,0 -122.402003,40.65966534,0 -122.40366967,40.65966534,0 -122.40366967,40.661332,0 -122.40533633,40.661332,0 -122.407003,40.661332,0 -122.40866967,40.661332,0 -122.41033633,40.661332,0 -122.412003,40.661332,0 -122.41366967,40.661332,0 -122.41366967,40.66299867,0 -122.41366967,40.66466534,0 -122.412003,40.66466534,0 -122.41033633,40.66466534,0 -122.41033633,40.666332,0 -122.41033633,40.66799867,0 -122.41033633,40.66966534,0 -122.41033633,40.671332,0 -122.41033633,40.67299867,0 -122.41033633,40.67466534,0 -122.41033633,40.676332,0 -122.412003,40.676332,0 -122.41366967,40.676332,0 -122.41533633,40.676332,0 -122.417003,40.676332,0 -122.41866967,40.676332,0 -122.42033633,40.676332,0 -122.42033633,40.67799867,0 -122.422003,40.67799867,0 -122.422003,40.67966534,0 -122.42366967,40.67966534,0 -122.42366967,40.67799867,0 -122.42533633,40.67799867,0 -122.42533633,40.67966534,0 -122.42533633,40.681332,0 -122.427003,40.681332,0 -122.427003,40.68299867,0 -122.42533633,40.68299867,0 -122.42366967,40.68299867,0 -122.42366967,40.681332,0 -122.422003,40.681332,0 -122.42033633,40.681332,0 -122.42033633,40.68299867,0 -122.41866967,40.68299867,0 -122.41866967,40.681332,0 -122.417003,40.681332,0 -122.417003,40.68299867,0 -122.41533633,40.68299867,0 -122.41533633,40.68466534,0 -122.41533633,40.686332,0 -122.41533633,40.68799867,0 -122.41366967,40.68799867,0 -122.412003,40.68799867,0 -122.412003,40.686332,0 -122.41033633,40.686332,0 -122.40866967,40.686332,0 -122.40866967,40.68799867,0 -122.407003,40.68799867,0 -122.407003,40.68966534,0 -122.40533633,40.68966534,0 -122.40533633,40.691332,0 -122.407003,40.691332,0 -122.407003,40.69299867,0 -122.40533633,40.69299867,0 -122.40533633,40.69466534,0 -122.40533633,40.696332,0 -122.40366967,40.696332,0 -122.402003,40.696332,0 -122.40033633,40.696332,0 -122.40033633,40.69466534,0 -122.40033633,40.69299867,0 -122.40033633,40.691332,0 -122.39866967,40.691332,0 -122.397003,40.691332,0 -122.39533633,40.691332,0 -122.39366967,40.691332,0 -122.392003,40.691332,0 -122.392003,40.69299867,0 -122.39033633,40.69299867,0 -122.38866967,40.69299867,0 -122.387003,40.69299867,0 -122.38533633,40.69299867,0 -122.38366967,40.69299867,0 -122.38366967,40.691332,0 -122.38366967,40.68966534,0 -122.38533633,40.68966534,0 -122.38533633,40.68799867,0 -122.38533633,40.686332,0 -122.38366967,40.686332,0 -122.38366967,40.68799867,0 -122.382003,40.68799867,0 -122.38033633,40.68799867,0 -122.38033633,40.686332,0 -122.37866967,40.686332,0 -122.377003,40.686332,0 -122.37533633,40.686332,0 -122.37533633,40.68799867,0 -122.377003,40.68799867,0 -122.377003,40.68966534,0 -122.377003,40.691332,0 -122.377003,40.69299867,0 -122.377003,40.69466534,0 -122.37533633,40.69466534,0 -122.37533633,40.69299867,0 -122.37366967,40.69299867,0 -122.37366967,40.691332,0 -122.372003,40.691332,0 -122.37033633,40.691332,0 -122.37033633,40.69299867,0 -122.36866967,40.69299867,0 -122.367003,40.69299867,0 -122.367003,40.691332,0 -122.36533633,40.691332,0 -122.36533633,40.69299867,0 -122.36366967,40.69299867,0 -122.36366967,40.69466534,0 -122.36366967,40.696332,0 -122.36533633,40.696332,0 -122.36533633,40.69799867,0 -122.367003,40.69799867,0 -122.367003,40.69966534,0 -122.36533633,40.69966534,0 -122.36366967,40.69966534,0 -122.362003,40.69966534,0 -122.362003,40.701332,0 -122.362003,40.70299867,0 -122.36366967,40.70299867,0 -122.36533633,40.70299867,0 -122.36533633,40.70466534,0 -122.367003,40.70466534,0 -122.367003,40.706332,0 -122.367003,40.70799867,0 -122.36533633,40.70799867,0 -122.36366967,40.70799867,0 -122.362003,40.70799867,0 -122.362003,40.706332,0 -122.36033633,40.706332,0 -122.35866967,40.706332,0 -122.35866967,40.70799867,0 -122.35866967,40.70966534,0 -122.357003,40.70966534,0 -122.35533633,40.70966534,0 -122.35533633,40.70799867,0 -122.35366967,40.70799867,0 -122.352003,40.70799867,0 -122.352003,40.70966534,0 -122.35033633,40.70966534,0 -122.35033633,40.711332,0 -122.34866967,40.711332,0 -122.347003,40.711332,0 -122.34533633,40.711332,0 -122.34366967,40.711332,0 -122.342003,40.711332,0 -122.34033633,40.711332,0 -122.34033633,40.71299867,0 -122.33866967,40.71299867,0 -122.33866967,40.71466534,0 -122.33866967,40.716332,0 -122.337003,40.716332,0 -122.337003,40.71799867,0 -122.33866967,40.71799867,0 -122.34033633,40.71799867,0 -122.34033633,40.71966534,0 -122.33866967,40.71966534,0 -122.337003,40.71966534,0 -122.33533633,40.71966534,0 -122.33366967,40.71966534,0 -122.332003,40.71966534,0 -122.332003,40.721332,0 -122.33033633,40.721332,0 -122.33033633,40.72299867,0 -122.32866967,40.72299867,0 -122.327003,40.72299867,0 -122.327003,40.72466534,0 -122.327003,40.726332,0 -122.32533633,40.726332,0 -122.32533633,40.72799867,0 -122.32533633,40.72966534,0 -122.32533633,40.731332,0 -122.32366967,40.731332,0 -122.322003,40.731332,0 -122.32033633,40.731332,0 -122.32033633,40.72966534,0 -122.32033633,40.72799867,0 -122.322003,40.72799867,0 -122.322003,40.726332,0 -122.32033633,40.726332,0 -122.32033633,40.72466534,0 -122.322003,40.72466534,0 -122.322003,40.72299867,0 -122.32366967,40.72299867,0 -122.32533633,40.72299867,0 -122.32533633,40.721332,0 -122.327003,40.721332,0 -122.327003,40.71966534,0 -122.32866967,40.71966534,0 -122.32866967,40.71799867,0 -122.327003,40.71799867,0 -122.327003,40.716332,0 -122.327003,40.71466534,0 -122.32533633,40.71466534,0 -122.32533633,40.71299867,0 -122.32533633,40.711332,0 -122.32366967,40.711332,0 -122.32366967,40.70966534,0 -122.322003,40.70966534,0 -122.322003,40.70799867,0 -122.32366967,40.70799867,0 -122.32533633,40.70799867,0 -122.32533633,40.706332,0 -122.32366967,40.706332,0 -122.32366967,40.70466534,0 -122.322003,40.70466534,0 -122.32033633,40.70466534,0 -122.32033633,40.70299867,0 -122.31866967,40.70299867,0 -122.317003,40.70299867,0 -122.317003,40.70466534,0 -122.317003,40.706332,0 -122.317003,40.70799867,0 -122.31866967,40.70799867,0 -122.31866967,40.70966534,0 -122.31866967,40.711332,0 -122.31866967,40.71299867,0 -122.31866967,40.71466534,0 -122.317003,40.71466534,0 -122.31533633,40.71466534,0 -122.31533633,40.71299867,0 -122.31533633,40.711332,0 -122.31533633,40.70966534,0 -122.31366967,40.70966534,0 -122.312003,40.70966534,0 -122.312003,40.70799867,0 -122.312003,40.706332,0 -122.31033633,40.706332,0 -122.31033633,40.70466534,0 -122.30866967,40.70466534,0 -122.30866967,40.70299867,0 -122.307003,40.70299867,0 -122.307003,40.70466534,0 -122.30533633,40.70466534,0 -122.30533633,40.706332,0 -122.30533633,40.70799867,0 -122.30533633,40.70966534,0 -122.302003,40.70966534,0 -122.30033633,40.70966534,0 -122.29866967,40.70966534,0 -122.297003,40.70966534,0 -122.297003,40.70799867,0 -122.297003,40.706332,0 -122.29533633,40.706332,0 -122.29533633,40.70466534,0 -122.29533633,40.70299867,0 -122.29533633,40.701332,0 -122.29366967,40.701332,0 -122.292003,40.701332,0 -122.29033633,40.701332,0 -122.29033633,40.69966534,0 -122.292003,40.69966534,0 -122.29366967,40.69966534,0 -122.29533633,40.69966534,0 -122.297003,40.69966534,0 -122.297003,40.69799867,0 -122.29866967,40.69799867,0 -122.29866967,40.696332,0 -122.29866967,40.69466534,0 -122.297003,40.69466534,0 -122.29533633,40.69466534,0 -122.29533633,40.69299867,0 -122.29366967,40.69299867,0 -122.29366967,40.69466534,0 -122.29366967,40.696332,0 -122.292003,40.696332,0 -122.29033633,40.696332,0 -122.29033633,40.69466534,0 -122.28866967,40.69466534,0 -122.287003,40.69466534,0 -122.287003,40.696332,0 -122.287003,40.69799867,0 -122.28533633,40.69799867,0 -122.28366967,40.69799867,0 -122.28366967,40.69966534,0 -122.28366967,40.701332,0 -122.28366967,40.70299867,0 -122.28366967,40.70466534,0 -122.28366967,40.706332,0 -122.282003,40.706332,0 -122.28033633,40.706332,0 -122.28033633,40.70466534,0 -122.27866967,40.70466534,0 -122.27866967,40.70299867,0 -122.277003,40.70299867,0 -122.277003,40.701332,0 -122.277003,40.69966534,0 -122.27533633,40.69966534,0 -122.27533633,40.701332,0 -122.27533633,40.70299867,0 -122.27366967,40.70299867,0 -122.27366967,40.70466534,0 -122.27366967,40.706332,0 -122.27366967,40.70799867,0 -122.27366967,40.70966534,0 -122.272003,40.70966534,0 -122.27033633,40.70966534,0 -122.27033633,40.70799867,0 -122.27033633,40.706332,0 -122.26866967,40.706332,0 -122.267003,40.706332,0 -122.26533633,40.706332,0 -122.26366967,40.706332,0 -122.262003,40.706332,0 -122.262003,40.70466534,0 -122.26033633,40.70466534,0 -122.25866967,40.70466534,0 -122.25866967,40.70299867,0 -122.26033633,40.70299867,0 -122.26033633,40.701332,0 -122.262003,40.701332,0 -122.26366967,40.701332,0 -122.26533633,40.701332,0 -122.267003,40.701332,0 -122.267003,40.69966534,0 -122.267003,40.69799867,0 -122.26866967,40.69799867,0 -122.26866967,40.696332,0 -122.26866967,40.69466534,0 -122.267003,40.69466534,0 -122.26533633,40.69466534,0 -122.26533633,40.69299867,0 -122.26366967,40.69299867,0 -122.262003,40.69299867,0 -122.262003,40.69466534,0 -122.262003,40.696332,0 -122.26033633,40.696332,0 -122.26033633,40.69466534,0 -122.25866967,40.69466534,0 -122.257003,40.69466534,0 -122.257003,40.696332,0 -122.25533633,40.696332,0 -122.25533633,40.69799867,0 -122.25533633,40.69966534,0 -122.25366967,40.69966534,0 -122.25366967,40.701332,0 -122.25366967,40.70299867,0 -122.25366967,40.70466534,0 -122.252003,40.70466534,0 -122.252003,40.706332,0 -122.25033633,40.706332,0 -122.25033633,40.70799867,0 -122.24866967,40.70799867,0 -122.24866967,40.70966534,0 -122.24866967,40.711332,0 -122.247003,40.711332,0 -122.247003,40.71299867,0 -122.247003,40.71466534,0 -122.247003,40.716332,0 -122.24533633,40.716332,0 -122.24366967,40.716332,0 -122.24366967,40.71799867,0 -122.24366967,40.71966534,0 -122.242003,40.71966534,0 -122.24033633,40.71966534,0 -122.24033633,40.71799867,0 -122.24033633,40.716332,0 -122.24033633,40.71466534,0 -122.24033633,40.71299867,0 -122.24033633,40.711332,0 -122.24033633,40.70966534,0 -122.24033633,40.70799867,0 -122.23866967,40.70799867,0 -122.237003,40.70799867,0 -122.237003,40.706332,0 -122.23866967,40.706332,0 -122.23866967,40.70466534,0 -122.24033633,40.70466534,0 -122.242003,40.70466534,0 -122.242003,40.70299867,0 -122.242003,40.701332,0 -122.24033633,40.701332,0 -122.23866967,40.701332,0 -122.237003,40.701332,0 -122.237003,40.70299867,0 -122.23533633,40.70299867,0 -122.23366967,40.70299867,0 -122.23366967,40.70466534,0 -122.232003,40.70466534,0 -122.232003,40.706332,0 -122.232003,40.70799867,0 -122.23033633,40.70799867,0 -122.22866967,40.70799867,0 -122.22866967,40.706332,0 -122.227003,40.706332,0 -122.227003,40.70799867,0 -122.22533633,40.70799867,0 -122.22533633,40.70966534,0 -122.22366967,40.70966534,0 -122.22033633,40.70966534,0 -122.21866967,40.70966534,0 -122.217003,40.70966534,0 -122.21533633,40.70966534,0 -122.21366967,40.70966534,0 -122.21366967,40.70799867,0 -122.21366967,40.706332,0 -122.212003,40.706332,0 -122.21033633,40.706332,0 -122.20866967,40.706332,0 -122.207003,40.706332,0 -122.207003,40.70466534,0 -122.207003,40.70299867,0 -122.20533633,40.70299867,0 -122.20533633,40.701332,0 -122.20366967,40.701332,0 -122.20366967,40.70299867,0 -122.20366967,40.70466534,0 -122.202003,40.70466534,0 -122.202003,40.706332,0 -122.20033633,40.706332,0 -122.20033633,40.70799867,0 -122.19866967,40.70799867,0 -122.197003,40.70799867,0 -122.197003,40.70966534,0 -122.19533633,40.70966534,0 -122.19033633,40.70966534,0 -122.18866967,40.70966534,0 -122.187003,40.70966534,0 -122.18533633,40.70966534,0 -122.18366967,40.70966534,0 -122.18366967,40.70799867,0 -122.18533633,40.70799867,0 -122.187003,40.70799867,0 -122.18866967,40.70799867,0 -122.19033633,40.70799867,0 -122.19033633,40.706332,0 -122.192003,40.706332,0 -122.19366967,40.706332,0 -122.19366967,40.70466534,0 -122.19366967,40.70299867,0 -122.19533633,40.70299867,0 -122.19533633,40.701332,0 -122.19533633,40.69966534,0 -122.197003,40.69966534,0 -122.197003,40.69799867,0 -122.19533633,40.69799867,0 -122.19366967,40.69799867,0 -122.192003,40.69799867,0 -122.192003,40.69966534,0 -122.19033633,40.69966534,0 -122.19033633,40.701332,0 -122.18866967,40.701332,0 -122.18866967,40.69966534,0 -122.187003,40.69966534,0 -122.187003,40.701332,0 -122.187003,40.70299867,0 -122.18533633,40.70299867,0 -122.18533633,40.701332,0 -122.18366967,40.701332,0 -122.18366967,40.70299867,0 -122.182003,40.70299867,0 -122.18033633,40.70299867,0 -122.17866967,40.70299867,0 -122.17866967,40.701332,0 -122.177003,40.701332,0 -122.17533633,40.701332,0 -122.17366967,40.701332,0 -122.17366967,40.69966534,0 -122.172003,40.69966534,0 -122.172003,40.69799867,0 -122.17033633,40.69799867,0 -122.16866967,40.69799867,0 -122.16866967,40.69966534,0 -122.167003,40.69966534,0 -122.167003,40.701332,0 -122.16533633,40.701332,0 -122.16366967,40.701332,0 -122.16366967,40.70299867,0 -122.16533633,40.70299867,0 -122.16533633,40.70466534,0 -122.16366967,40.70466534,0 -122.162003,40.70466534,0 -122.162003,40.70299867,0 -122.162003,40.701332,0 -122.16033633,40.701332,0 -122.15866967,40.701332,0 -122.15866967,40.70299867,0 -122.15866967,40.70466534,0 -122.15866967,40.706332,0 -122.157003,40.706332,0 -122.157003,40.70466534,0 -122.15533633,40.70466534,0 -122.15533633,40.70299867,0 -122.15366967,40.70299867,0 -122.15366967,40.701332,0 -122.152003,40.701332,0 -122.152003,40.69966534,0 -122.15033633,40.69966534,0 -122.15033633,40.69799867,0 -122.14866967,40.69799867,0 -122.14866967,40.69966534,0 -122.14866967,40.701332,0 -122.15033633,40.701332,0 -122.15033633,40.70299867,0 -122.14866967,40.70299867,0 -122.14866967,40.70466534,0 -122.147003,40.70466534,0 -122.147003,40.706332,0 -122.14533633,40.706332,0 -122.14533633,40.70466534,0 -122.14366967,40.70466534,0 -122.142003,40.70466534,0 -122.142003,40.70299867,0 -122.142003,40.701332,0 -122.142003,40.69966534,0 -122.142003,40.69799867,0 -122.14033633,40.69799867,0 -122.14033633,40.696332,0 -122.13866967,40.696332,0 -122.137003,40.696332,0 -122.137003,40.69799867,0 -122.137003,40.69966534,0 -122.13533633,40.69966534,0 -122.13533633,40.701332,0 -122.13533633,40.70299867,0 -122.13366967,40.70299867,0 -122.13366967,40.701332,0 -122.13366967,40.69966534,0 -122.132003,40.69966534,0 -122.132003,40.69799867,0 -122.132003,40.696332,0 -122.132003,40.69299867,0 -122.13033633,40.69299867,0 -122.13033633,40.691332,0 -122.13033633,40.68966534,0 -122.132003,40.68966534,0 -122.132003,40.68799867,0 -122.132003,40.686332,0 -122.13033633,40.686332,0 -122.12866967,40.686332,0 -122.127003,40.686332,0 -122.12533633,40.686332,0 -122.12366967,40.686332,0 -122.122003,40.686332,0 -122.122003,40.68466534,0 -122.12033633,40.68466534,0 -122.12033633,40.68299867,0 -122.11866967,40.68299867,0 -122.11866967,40.681332,0 -122.117003,40.681332,0 -122.11533633,40.681332,0 -122.11533633,40.68299867,0 -122.11366967,40.68299867,0 -122.112003,40.68299867,0 -122.11033633,40.68299867,0 -122.10866967,40.68299867,0 -122.10866967,40.68466534,0 -122.107003,40.68466534,0 -122.10533633,40.68466534,0 -122.10366967,40.68466534,0 -122.102003,40.68466534,0 -122.102003,40.68299867,0 -122.10033633,40.68299867,0 -122.09866967,40.68299867,0 -122.097003,40.68299867,0 -122.097003,40.68466534,0 -122.09533633,40.68466534,0 -122.09533633,40.686332,0 -122.09366967,40.686332,0 -122.09366967,40.68799867,0 -122.092003,40.68799867,0 -122.09033633,40.68799867,0 -122.09033633,40.68966534,0 -122.08866967,40.68966534,0 -122.08866967,40.68799867,0 -122.08866967,40.686332,0 -122.09033633,40.686332,0 -122.092003,40.686332,0 -122.092003,40.68466534,0 -122.092003,40.68299867,0 -122.09366967,40.68299867,0 -122.09533633,40.68299867,0 -122.09533633,40.681332,0 -122.097003,40.681332,0 -122.097003,40.67966534,0 -122.09866967,40.67966534,0 -122.10033633,40.67966534,0 -122.102003,40.67966534,0 -122.10366967,40.67966534,0 -122.10533633,40.67966534,0 -122.10533633,40.67799867,0 -122.107003,40.67799867,0 -122.107003,40.676332,0 -122.10866967,40.676332,0 -122.10866967,40.67799867,0 -122.11033633,40.67799867,0 -122.11033633,40.676332,0 -122.112003,40.676332,0 -122.11366967,40.676332,0 -122.11533633,40.676332,0 -122.11533633,40.67466534,0 -122.117003,40.67466534,0 -122.11866967,40.67466534,0 -122.11866967,40.67299867,0 -122.12033633,40.67299867,0 -122.12033633,40.67466534,0 -122.122003,40.67466534,0 -122.12366967,40.67466534,0 -122.12533633,40.67466534,0 -122.127003,40.67466534,0 -122.127003,40.67299867,0 -122.127003,40.671332,0 -122.127003,40.66966534,0 -122.127003,40.66799867,0 -122.127003,40.666332,0 -122.12533633,40.666332,0 -122.12366967,40.666332,0 -122.12366967,40.66799867,0 -122.122003,40.66799867,0 -122.122003,40.66966534,0 -122.12033633,40.66966534,0 -122.11866967,40.66966534,0 -122.11866967,40.66799867,0 -122.11866967,40.666332,0 -122.11866967,40.66466534,0 -122.12033633,40.66466534,0 -122.122003,40.66466534,0 -122.12366967,40.66466534,0 -122.12366967,40.66299867,0 -122.122003,40.66299867,0 -122.122003,40.661332,0 -122.12366967,40.661332,0 -122.12366967,40.65966534,0 -122.12366967,40.65799867,0 -122.122003,40.65799867,0 -122.122003,40.656332,0 -122.12033633,40.656332,0 -122.11866967,40.656332,0 -122.11866967,40.65799867,0 -122.117003,40.65799867,0 -122.11533633,40.65799867,0 -122.11366967,40.65799867,0 -122.112003,40.65799867,0 -122.11033633,40.65799867,0 -122.10866967,40.65799867,0 -122.10866967,40.65966534,0 -122.10866967,40.661332,0 -122.10866967,40.66299867,0 -122.10866967,40.66466534,0 -122.10866967,40.666332,0 -122.107003,40.666332,0 -122.10533633,40.666332,0 -122.10533633,40.66799867,0 -122.10533633,40.66966534,0 -122.10366967,40.66966534,0 -122.10366967,40.66799867,0 -122.10366967,40.666332,0 -122.10366967,40.66466534,0 -122.10366967,40.66299867,0 -122.10366967,40.661332,0 -122.10366967,40.65966534,0 -122.102003,40.65966534,0 -122.10033633,40.65966534,0 -122.09866967,40.65966534,0 -122.097003,40.65966534,0 -122.097003,40.65799867,0 -122.09866967,40.65799867,0 -122.09866967,40.656332,0 -122.09866967,40.65466534,0 -122.097003,40.65466534,0 -122.097003,40.65299867,0 -122.097003,40.651332,0 -122.097003,40.64966534,0 -122.097003,40.64799867,0 -122.09866967,40.64799867,0 -122.09866967,40.646332,0 -122.10033633,40.646332,0 -122.102003,40.646332,0 -122.10366967,40.646332,0 -122.10366967,40.64466534,0 -122.10366967,40.64299867,0 -122.10533633,40.64299867,0 -122.107003,40.64299867,0 -122.107003,40.641332,0 -122.107003,40.63966534,0 -122.10866967,40.63966534,0 -122.10866967,40.63799867,0 -122.107003,40.63799867,0 -122.10533633,40.63799867,0 -122.10366967,40.63799867,0 -122.102003,40.63799867,0 -122.102003,40.63966534,0 -122.10033633,40.63966534,0 -122.10033633,40.641332,0 -122.09866967,40.641332,0 -122.097003,40.641332,0 -122.09533633,40.641332,0 -122.09533633,40.64299867,0 -122.09366967,40.64299867,0 -122.09366967,40.64466534,0 -122.092003,40.64466534,0 -122.09033633,40.64466534,0 -122.09033633,40.646332,0 -122.08866967,40.646332,0 -122.08866967,40.64799867,0 -122.08866967,40.64966534,0 -122.087003,40.64966534,0 -122.087003,40.651332,0 -122.08533633,40.651332,0 -122.08533633,40.64966534,0 -122.08533633,40.64799867,0 -122.08366967,40.64799867,0 -122.08366967,40.64966534,0 -122.08366967,40.651332,0 -122.082003,40.651332,0 -122.08033633,40.651332,0 -122.07866967,40.651332,0 -122.07866967,40.65299867,0 -122.07866967,40.65466534,0 -122.07866967,40.656332,0 -122.07866967,40.65799867,0 -122.07866967,40.65966534,0 -122.07866967,40.661332,0 -122.077003,40.661332,0 -122.07533633,40.661332,0 -122.07533633,40.66299867,0 -122.077003,40.66299867,0 -122.077003,40.66466534,0 -122.07866967,40.66466534,0 -122.07866967,40.666332,0 -122.077003,40.666332,0 -122.077003,40.66799867,0 -122.077003,40.66966534,0 -122.07533633,40.66966534,0 -122.07533633,40.671332,0 -122.07533633,40.67299867,0 -122.077003,40.67299867,0 -122.077003,40.67466534,0 -122.07533633,40.67466534,0 -122.07533633,40.676332,0 -122.07366967,40.676332,0 -122.07366967,40.67466534,0 -122.072003,40.67466534,0 -122.07033633,40.67466534,0 -122.07033633,40.676332,0 -122.06866967,40.676332,0 -122.06866967,40.67466534,0 -122.06866967,40.67299867,0 -122.07033633,40.67299867,0 -122.072003,40.67299867,0 -122.072003,40.671332,0 -122.072003,40.66966534,0 -122.07033633,40.66966534,0 -122.07033633,40.66799867,0 -122.07033633,40.666332,0 -122.06866967,40.666332,0 -122.067003,40.666332,0 -122.067003,40.66466534,0 -122.06866967,40.66466534,0 -122.06866967,40.66299867,0 -122.067003,40.66299867,0 -122.067003,40.661332,0 -122.06866967,40.661332,0 -122.06866967,40.65966534,0 -122.07033633,40.65966534,0 -122.07033633,40.65799867,0 -122.07033633,40.656332,0 -122.06866967,40.656332,0 -122.067003,40.656332,0 -122.06533633,40.656332,0 -122.06533633,40.65799867,0 -122.06366967,40.65799867,0 -122.062003,40.65799867,0 -122.06033633,40.65799867,0 -122.06033633,40.656332,0 -122.05866967,40.656332,0 -122.05866967,40.65799867,0 -122.057003,40.65799867,0 -122.057003,40.65966534,0 -122.05533633,40.65966534,0 -122.05366967,40.65966534,0 -122.05366967,40.661332,0 -122.052003,40.661332,0 -122.052003,40.65966534,0 -122.05033633,40.65966534,0 -122.05033633,40.65799867,0 -122.052003,40.65799867,0 -122.05366967,40.65799867,0 -122.05366967,40.656332,0 -122.05366967,40.65466534,0 -122.052003,40.65466534,0 -122.052003,40.65299867,0 -122.05366967,40.65299867,0 -122.05366967,40.651332,0 -122.05366967,40.64966534,0 -122.052003,40.64966534,0 -122.052003,40.64799867,0 -122.05033633,40.64799867,0 -122.04866967,40.64799867,0 -122.04866967,40.64466534,0 -122.05033633,40.64466534,0 -122.052003,40.64466534,0 -122.052003,40.646332,0 -122.05366967,40.646332,0 -122.05533633,40.646332,0 -122.057003,40.646332,0 -122.057003,40.64466534,0 -122.05866967,40.64466534,0 -122.06033633,40.64466534,0 -122.062003,40.64466534,0 -122.062003,40.64299867,0 -122.062003,40.641332,0 -122.06033633,40.641332,0 -122.06033633,40.64299867,0 -122.05866967,40.64299867,0 -122.05866967,40.641332,0 -122.057003,40.641332,0 -122.057003,40.63966534,0 -122.05866967,40.63966534,0 -122.05866967,40.63799867,0 -122.06033633,40.63799867,0 -122.062003,40.63799867,0 -122.062003,40.636332,0 -122.06033633,40.636332,0 -122.06033633,40.63466534,0 -122.062003,40.63466534,0 -122.06366967,40.63466534,0 -122.06533633,40.63466534,0 -122.06533633,40.63299867,0 -122.06366967,40.63299867,0 -122.062003,40.63299867,0 -122.06033633,40.63299867,0 -122.06033633,40.631332,0 -122.062003,40.631332,0 -122.06366967,40.631332,0 -122.06533633,40.631332,0 -122.067003,40.631332,0 -122.06866967,40.631332,0 -122.07033633,40.631332,0 -122.07033633,40.62966534,0 -122.072003,40.62966534,0 -122.072003,40.62799867,0 -122.07033633,40.62799867,0 -122.07033633,40.626332,0 -122.072003,40.626332,0 -122.07366967,40.626332,0 -122.07366967,40.62466534,0 -122.07533633,40.62466534,0 -122.077003,40.62466534,0 -122.07866967,40.62466534,0 -122.07866967,40.62299867,0 -122.08033633,40.62299867,0 -122.082003,40.62299867,0 -122.082003,40.621332,0 -122.08366967,40.621332,0 -122.08533633,40.621332,0 -122.087003,40.621332,0 -122.087003,40.61966534,0 -122.08533633,40.61966534,0 -122.08533633,40.61799867,0 -122.08533633,40.616332,0 -122.087003,40.616332,0 -122.087003,40.61466534,0 -122.087003,40.61299867,0 -122.08533633,40.61299867,0 -122.08533633,40.611332,0 -122.08366967,40.611332,0 -122.08366967,40.61299867,0 -122.082003,40.61299867,0 -122.08033633,40.61299867,0 -122.08033633,40.611332,0 -122.07866967,40.611332,0 -122.07866967,40.61299867,0 -122.077003,40.61299867,0 -122.07533633,40.61299867,0 -122.07533633,40.61466534,0 -122.07366967,40.61466534,0 -122.072003,40.61466534,0 -122.072003,40.616332,0 -122.07033633,40.616332,0 -122.06866967,40.616332,0 -122.06866967,40.61799867,0 -122.067003,40.61799867,0 -122.067003,40.61966534,0 -122.06533633,40.61966534,0 -122.06366967,40.61966534,0 -122.06366967,40.621332,0 -122.06366967,40.62299867,0 -122.06366967,40.62466534,0 -122.062003,40.62466534,0 -122.062003,40.626332,0 -122.06033633,40.626332,0 -122.05866967,40.626332,0 -122.05866967,40.62799867,0 -122.057003,40.62799867,0 -122.057003,40.626332,0 -122.05533633,40.626332,0 -122.05366967,40.626332,0 -122.052003,40.626332,0 -122.05033633,40.626332,0 -122.05033633,40.62799867,0 -122.04866967,40.62799867,0 -122.04866967,40.62966534,0 -122.047003,40.62966534,0 -122.04533633,40.62966534,0 -122.04366967,40.62966534,0 -122.04366967,40.631332,0 -122.042003,40.631332,0 -122.042003,40.62966534,0 -122.04033633,40.62966534,0 -122.03866967,40.62966534,0 -122.03866967,40.631332,0 -122.037003,40.631332,0 -122.03533633,40.631332,0 -122.03366967,40.631332,0 -122.03366967,40.63299867,0 -122.03533633,40.63299867,0 -122.037003,40.63299867,0 -122.037003,40.63466534,0 -122.03533633,40.63466534,0 -122.03366967,40.63466534,0 -122.032003,40.63466534,0 -122.03033633,40.63466534,0 -122.02866967,40.63466534,0 -122.02866967,40.636332,0 -122.027003,40.636332,0 -122.027003,40.63799867,0 -122.027003,40.63966534,0 -122.027003,40.641332,0 -122.02533633,40.641332,0 -122.02533633,40.64299867,0 -122.02366967,40.64299867,0 -122.022003,40.64299867,0 -122.022003,40.641332,0 -122.02366967,40.641332,0 -122.02366967,40.63966534,0 -122.02366967,40.63799867,0 -122.022003,40.63799867,0 -122.022003,40.636332,0 -122.02033633,40.636332,0 -122.01866967,40.636332,0 -122.017003,40.636332,0 -122.01533633,40.636332,0 -122.01533633,40.63466534,0 -122.017003,40.63466534,0 -122.01866967,40.63466534,0 -122.02033633,40.63466534,0 -122.02033633,40.63299867,0 -122.022003,40.63299867,0 -122.022003,40.631332,0 -122.02366967,40.631332,0 -122.02533633,40.631332,0 -122.02533633,40.62966534,0 -122.027003,40.62966534,0 -122.027003,40.62799867,0 -122.02866967,40.62799867,0 -122.03033633,40.62799867,0 -122.03033633,40.626332,0 -122.032003,40.626332,0 -122.03366967,40.626332,0 -122.03533633,40.626332,0 -122.037003,40.626332,0 -122.037003,40.62466534,0 -122.03866967,40.62466534,0 -122.04033633,40.62466534,0 -122.042003,40.62466534,0 -122.042003,40.62299867,0 -122.04366967,40.62299867,0 -122.04533633,40.62299867,0 -122.047003,40.62299867,0 -122.047003,40.621332,0 -122.047003,40.61966534,0 -122.04866967,40.61966534,0 -122.05033633,40.61966534,0 -122.05033633,40.61799867,0 -122.052003,40.61799867,0 -122.05366967,40.61799867,0 -122.05366967,40.616332,0 -122.05533633,40.616332,0 -122.057003,40.616332,0 -122.05866967,40.616332,0 -122.05866967,40.61466534,0 -122.06033633,40.61466534,0 -122.06033633,40.61299867,0 -122.062003,40.61299867,0 -122.06366967,40.61299867,0 -122.06366967,40.611332,0 -122.06533633,40.611332,0 -122.06533633,40.60966534,0 -122.067003,40.60966534,0 -122.06866967,40.60966534,0 -122.06866967,40.60799867,0 -122.07033633,40.60799867,0 -122.072003,40.60799867,0 -122.072003,40.606332,0 -122.07366967,40.606332,0 -122.07533633,40.606332,0 -122.07533633,40.60466534,0 -122.077003,40.60466534,0 -122.07866967,40.60466534,0 -122.07866967,40.60299867,0 -122.08033633,40.60299867,0 -122.08033633,40.601332,0 -122.082003,40.601332,0 -122.08366967,40.601332,0 -122.08366967,40.59966534,0 -122.08533633,40.59966534,0 -122.087003,40.59966534,0 -122.087003,40.59799867,0 -122.08533633,40.59799867,0 -122.08366967,40.59799867,0 -122.08366967,40.596332,0 -122.08366967,40.59466534,0 -122.08533633,40.59466534,0 -122.087003,40.59466534,0 -122.08866967,40.59466534,0 -122.09033633,40.59466534,0 -122.09033633,40.59299867,0 -122.09033633,40.591332,0 -122.092003,40.591332,0 -122.09366967,40.591332,0 -122.09533633,40.591332,0 -122.097003,40.591332,0 -122.09866967,40.591332,0 -122.10033633,40.591332,0 -122.102003,40.591332,0 -122.10366967,40.591332,0 -122.10366967,40.58966534,0 -122.102003,40.58966534,0 -122.10033633,40.58966534,0 -122.09866967,40.58966534,0 -122.09866967,40.58799867,0 -122.09866967,40.586332,0 -122.097003,40.586332,0 -122.097003,40.58799867,0 -122.09533633,40.58799867,0 -122.09533633,40.58966534,0 -122.09366967,40.58966534,0 -122.09366967,40.58799867,0 -122.092003,40.58799867,0 -122.09033633,40.58799867,0 -122.09033633,40.58966534,0 -122.08866967,40.58966534,0 -122.087003,40.58966534,0 -122.08533633,40.58966534,0 -122.08366967,40.58966534,0 -122.08366967,40.58799867,0 -122.08533633,40.58799867,0 -122.08533633,40.586332,0 -122.08533633,40.58466534,0 -122.087003,40.58466534,0 -122.08866967,40.58466534,0 -122.09033633,40.58466534,0 -122.09033633,40.58299867,0 -122.08866967,40.58299867,0 -122.087003,40.58299867,0 -122.08533633,40.58299867,0 -122.08366967,40.58299867,0 -122.08366967,40.58466534,0 -122.082003,40.58466534,0 -122.082003,40.586332,0 -122.08033633,40.586332,0 -122.07866967,40.586332,0 -122.07866967,40.58799867,0 -122.077003,40.58799867,0 -122.077003,40.58966534,0 -122.077003,40.591332,0 -122.07866967,40.591332,0 -122.07866967,40.59299867,0 -122.077003,40.59299867,0 -122.077003,40.59466534,0 -122.07533633,40.59466534,0 -122.07533633,40.596332,0 -122.07366967,40.596332,0 -122.072003,40.596332,0 -122.072003,40.59466534,0 -122.072003,40.59299867,0 -122.07033633,40.59299867,0 -122.07033633,40.59466534,0 -122.06866967,40.59466534,0 -122.067003,40.59466534,0 -122.067003,40.596332,0 -122.06533633,40.596332,0 -122.06533633,40.59799867,0 -122.06366967,40.59799867,0 -122.06366967,40.596332,0 -122.062003,40.596332,0 -122.06033633,40.596332,0 -122.06033633,40.59466534,0 -122.05866967,40.59466534,0 -122.057003,40.59466534,0 -122.05533633,40.59466534,0 -122.05533633,40.59299867,0 -122.057003,40.59299867,0 -122.05866967,40.59299867,0 -122.05866967,40.591332,0 -122.05866967,40.58966534,0 -122.06033633,40.58966534,0 -122.06033633,40.58799867,0 -122.06033633,40.586332,0 -122.06033633,40.58466534,0 -122.05866967,40.58466534,0 -122.057003,40.58466534,0 -122.05533633,40.58466534,0 -122.05533633,40.586332,0 -122.05366967,40.586332,0 -122.052003,40.586332,0 -122.052003,40.58466534,0 -122.05366967,40.58466534,0 -122.05366967,40.58299867,0 -122.05533633,40.58299867,0 -122.05533633,40.581332,0 -122.057003,40.581332,0 -122.057003,40.57966534,0 -122.05866967,40.57966534,0 -122.06033633,40.57966534,0 -122.06033633,40.57799867,0 -122.062003,40.57799867,0 -122.06366967,40.57799867,0 -122.06366967,40.576332,0 -122.06533633,40.576332,0 -122.06533633,40.57466534,0 -122.067003,40.57466534,0 -122.067003,40.57299867,0 -122.06866967,40.57299867,0 -122.06866967,40.571332,0 -122.07033633,40.571332,0 -122.072003,40.571332,0 -122.07366967,40.571332,0 -122.07366967,40.56966534,0 -122.07533633,40.56966534,0 -122.077003,40.56966534,0 -122.07866967,40.56966534,0 -122.08033633,40.56966534,0 -122.08033633,40.56799867,0 -122.082003,40.56799867,0 -122.08366967,40.56799867,0 -122.08533633,40.56799867,0 -122.08533633,40.566332,0 -122.087003,40.566332,0 -122.087003,40.56466534,0 -122.08866967,40.56466534,0 -122.09033633,40.56466534,0 -122.09033633,40.56299867,0 -122.092003,40.56299867,0 -122.092003,40.561332,0 -122.092003,40.55966534,0 -122.09033633,40.55966534,0 -122.08866967,40.55966534,0 -122.087003,40.55966534,0 -122.087003,40.561332,0 -122.08533633,40.561332,0 -122.08366967,40.561332,0 -122.082003,40.561332,0 -122.082003,40.56299867,0 -122.08033633,40.56299867,0 -122.07866967,40.56299867,0 -122.077003,40.56299867,0 -122.07533633,40.56299867,0 -122.07366967,40.56299867,0 -122.07366967,40.561332,0 -122.072003,40.561332,0 -122.07033633,40.561332,0 -122.06866967,40.561332,0 -122.06866967,40.56299867,0 -122.067003,40.56299867,0 -122.06533633,40.56299867,0 -122.06366967,40.56299867,0 -122.062003,40.56299867,0 -122.062003,40.56466534,0 -122.06033633,40.56466534,0 -122.05866967,40.56466534,0 -122.057003,40.56466534,0 -122.057003,40.566332,0 -122.05533633,40.566332,0 -122.05366967,40.566332,0 -122.052003,40.566332,0 -122.05033633,40.566332,0 -122.04866967,40.566332,0 -122.047003,40.566332,0 -122.04533633,40.566332,0 -122.04366967,40.566332,0 -122.042003,40.566332,0 -122.04033633,40.566332,0 -122.04033633,40.56799867,0 -122.03866967,40.56799867,0 -122.037003,40.56799867,0 -122.037003,40.56966534,0 -122.03533633,40.56966534,0 -122.03533633,40.571332,0 -122.03366967,40.571332,0 -122.032003,40.571332,0 -122.03033633,40.571332,0 -122.03033633,40.57299867,0 -122.02866967,40.57299867,0 -122.02866967,40.57466534,0 -122.027003,40.57466534,0 -122.027003,40.57299867,0 -122.02533633,40.57299867,0 -122.02366967,40.57299867,0 -122.022003,40.57299867,0 -122.02033633,40.57299867,0 -122.01866967,40.57299867,0 -122.017003,40.57299867,0 -122.01533633,40.57299867,0 -122.01366967,40.57299867,0 -122.01366967,40.571332,0 -122.012003,40.571332,0 -122.01033633,40.571332,0 -122.00866967,40.571332,0 -122.007003,40.571332,0 -122.00533633,40.571332,0 -122.00533633,40.56966534,0 -122.007003,40.56966534,0 -122.00866967,40.56966534,0 -122.00866967,40.56799867,0 -122.01033633,40.56799867,0 -122.01033633,40.566332,0 -122.012003,40.566332,0 -122.012003,40.56466534,0 -122.012003,40.56299867,0 -122.01366967,40.56299867,0 -122.01366967,40.561332,0 -122.01533633,40.561332,0 -122.01533633,40.55966534,0 -122.017003,40.55966534,0 -122.017003,40.55799867,0 -122.01533633,40.55799867,0 -122.01533633,40.556332,0 -122.01533633,40.55466534,0 -122.017003,40.55466534,0 -122.017003,40.556332,0 -122.01866967,40.556332,0 -122.02033633,40.556332,0 -122.022003,40.556332,0 -122.022003,40.55799867,0 -122.02366967,40.55799867,0 -122.02533633,40.55799867,0 -122.02533633,40.55966534,0 -122.027003,40.55966534,0 -122.027003,40.55799867,0 -122.02866967,40.55799867,0 -122.03033633,40.55799867,0 -122.032003,40.55799867,0 -122.03366967,40.55799867,0 -122.03533633,40.55799867,0 -122.037003,40.55799867,0 -122.037003,40.556332,0 -122.03533633,40.556332,0 -122.03366967,40.556332,0 -122.032003,40.556332,0 -122.032003,40.55466534,0 -122.03033633,40.55466534,0 -122.02866967,40.55466534,0 -122.027003,40.55466534,0 -122.02533633,40.55466534,0 -122.02533633,40.55299867,0 -122.02366967,40.55299867,0 -122.02366967,40.551332,0 -122.02533633,40.551332,0 -122.02533633,40.54966534,0 -122.02533633,40.54799867,0 -122.02366967,40.54799867,0 -122.02366967,40.546332,0 -122.02366967,40.54466534,0 -122.02533633,40.54466534,0 -122.02533633,40.546332,0 -122.027003,40.546332,0 -122.027003,40.54799867,0 -122.02866967,40.54799867,0 -122.03033633,40.54799867,0 -122.03033633,40.54966534,0 -122.032003,40.54966534,0 -122.03366967,40.54966534,0 -122.03533633,40.54966534,0 -122.037003,40.54966534,0 -122.03866967,40.54966534,0 -122.04033633,40.54966534,0 -122.042003,40.54966534,0 -122.04366967,40.54966534,0 -122.04533633,40.54966534,0 -122.047003,40.54966534,0 -122.04866967,40.54966534,0 -122.04866967,40.54799867,0 -122.05033633,40.54799867,0 -122.05033633,40.546332,0 -122.04866967,40.546332,0 -122.04866967,40.54466534,0 -122.05033633,40.54466534,0 -122.052003,40.54466534,0 -122.05366967,40.54466534,0 -122.05533633,40.54466534,0 -122.05533633,40.546332,0 -122.057003,40.546332,0 -122.05866967,40.546332,0 -122.06033633,40.546332,0 -122.062003,40.546332,0 -122.062003,40.54466534,0 -122.06366967,40.54466534,0 -122.06366967,40.54299867,0 -122.062003,40.54299867,0 -122.062003,40.541332,0 -122.06033633,40.541332,0 -122.05866967,40.541332,0 -122.05866967,40.53966534,0 -122.06033633,40.53966534,0 -122.062003,40.53966534,0 -122.062003,40.53799867,0 -122.06366967,40.53799867,0 -122.06533633,40.53799867,0 -122.06533633,40.536332,0 -122.06533633,40.53466534,0 -122.06366967,40.53466534,0 -122.06366967,40.53299867,0 -122.062003,40.53299867,0 -122.06033633,40.53299867,0 -122.05866967,40.53299867,0 -122.05866967,40.531332,0 -122.05866967,40.52966534,0 -122.06033633,40.52966534,0 -122.06033633,40.52799867,0 -122.05866967,40.52799867,0 -122.05866967,40.526332,0 -122.06033633,40.526332,0 -122.062003,40.526332,0 -122.06366967,40.526332,0 -122.06533633,40.526332,0 -122.06533633,40.52799867,0 -122.067003,40.52799867,0 -122.067003,40.52966534,0 -122.06866967,40.52966534,0 -122.06866967,40.531332,0 -122.07033633,40.531332,0 -122.07033633,40.53299867,0 -122.072003,40.53299867,0 -122.07366967,40.53299867,0 -122.07533633,40.53299867,0 -122.07533633,40.531332,0 -122.077003,40.531332,0 -122.077003,40.53299867,0 -122.07866967,40.53299867,0 -122.07866967,40.53466534,0 -122.077003,40.53466534,0 -122.077003,40.536332,0 -122.07533633,40.536332,0 -122.07533633,40.53799867,0 -122.077003,40.53799867,0 -122.077003,40.53966534,0 -122.07866967,40.53966534,0 -122.08033633,40.53966534,0 -122.082003,40.53966534,0 -122.082003,40.53799867,0 -122.08366967,40.53799867,0 -122.08366967,40.53966534,0 -122.08533633,40.53966534,0 -122.087003,40.53966534,0 -122.08866967,40.53966534,0 -122.09033633,40.53966534,0 -122.092003,40.53966534,0 -122.092003,40.53799867,0 -122.09366967,40.53799867,0 -122.09366967,40.536332,0 -122.09366967,40.53466534,0 -122.09366967,40.53299867,0 -122.09366967,40.531332,0 -122.092003,40.531332,0 -122.092003,40.52966534,0 -122.092003,40.52799867,0 -122.09366967,40.52799867,0 -122.09366967,40.526332,0 -122.09366967,40.52466534,0 -122.09366967,40.52299867,0 -122.09366967,40.521332,0 -122.092003,40.521332,0 -122.092003,40.51966534,0 -122.09033633,40.51966534,0 -122.08866967,40.51966534,0 -122.087003,40.51966534,0 -122.08533633,40.51966534,0 -122.08366967,40.51966534,0 -122.082003,40.51966534,0 -122.082003,40.51799867,0 -122.08366967,40.51799867,0 -122.08533633,40.51799867,0 -122.087003,40.51799867,0 -122.08866967,40.51799867,0 -122.09033633,40.51799867,0 -122.092003,40.51799867,0 -122.092003,40.516332,0 -122.09366967,40.516332,0 -122.09366967,40.51799867,0 -122.09533633,40.51799867,0 -122.09533633,40.51966534,0 -122.09533633,40.521332,0 -122.097003,40.521332,0 -122.09866967,40.521332,0 -122.09866967,40.51966534,0 -122.097003,40.51966534,0 -122.097003,40.51799867,0 -122.097003,40.516332,0 -122.09866967,40.516332,0 -122.09866967,40.51466534,0 -122.097003,40.51466534,0 -122.097003,40.51299867,0 -122.09866967,40.51299867,0 -122.09866967,40.511332,0 -122.10033633,40.511332,0 -122.10033633,40.50966534,0 -122.10033633,40.50799867,0 -122.10033633,40.506332,0 -122.09866967,40.506332,0 -122.097003,40.506332,0 -122.097003,40.50466534,0 -122.09866967,40.50466534,0 -122.09866967,40.50299867,0 -122.10033633,40.50299867,0 -122.10033633,40.501332,0 -122.09866967,40.501332,0 -122.097003,40.501332,0 -122.097003,40.50299867,0 -122.09533633,40.50299867,0 -122.09366967,40.50299867,0 -122.092003,40.50299867,0 -122.09033633,40.50299867,0 -122.08866967,40.50299867,0 -122.087003,40.50299867,0 -122.08533633,40.50299867,0 -122.08366967,40.50299867,0 -122.082003,40.50299867,0 -122.08033633,40.50299867,0 -122.08033633,40.501332,0 -122.07866967,40.501332,0 -122.07866967,40.49966534,0 -122.077003,40.49966534,0 -122.077003,40.49799867,0 -122.07533633,40.49799867,0 -122.07366967,40.49799867,0 -122.07366967,40.496332,0 -122.072003,40.496332,0 -122.072003,40.49466534,0 -122.072003,40.49299867,0 -122.072003,40.491332,0 -122.072003,40.48966534,0 -122.07366967,40.48966534,0 -122.07533633,40.48966534,0 -122.07533633,40.48799867,0 -122.077003,40.48799867,0 -122.077003,40.486332,0 -122.07866967,40.486332,0 -122.07866967,40.48466534,0 -122.08033633,40.48466534,0 -122.08033633,40.48299867,0 -122.082003,40.48299867,0 -122.08366967,40.48299867,0 -122.08366967,40.481332,0 -122.08533633,40.481332,0 -122.087003,40.481332,0 -122.087003,40.47966534,0 -122.08866967,40.47966534,0 -122.08866967,40.47799867,0 -122.08866967,40.476332,0 -122.09033633,40.476332,0 -122.09033633,40.47466534,0 -122.092003,40.47466534,0 -122.092003,40.47299867,0 -122.09366967,40.47299867,0 -122.09366967,40.471332,0 -122.09366967,40.46966534,0 -122.092003,40.46966534,0 -122.092003,40.46799867,0 -122.09033633,40.46799867,0 -122.09033633,40.46966534,0 -122.08866967,40.46966534,0 -122.08866967,40.46799867,0 -122.087003,40.46799867,0 -122.08533633,40.46799867,0 -122.08366967,40.46799867,0 -122.08366967,40.46966534,0 -122.082003,40.46966534,0 -122.082003,40.46799867,0 -122.08033633,40.46799867,0 -122.08033633,40.466332,0 -122.08033633,40.46466534,0 -122.082003,40.46466534,0 -122.082003,40.46299867,0 -122.08366967,40.46299867,0 -122.08366967,40.461332,0 -122.08533633,40.461332,0 -122.087003,40.461332,0 -122.087003,40.45966534,0 -122.08533633,40.45966534,0 -122.08533633,40.45799867,0 -122.087003,40.45799867,0 -122.087003,40.456332,0 -122.08866967,40.456332,0 -122.08866967,40.45466534,0 -122.08866967,40.45299867,0 -122.087003,40.45299867,0 -122.08533633,40.45299867,0 -122.08366967,40.45299867,0 -122.08366967,40.451332,0 -122.08533633,40.451332,0 -122.08533633,40.44966534,0 -122.087003,40.44966534,0 -122.08866967,40.44966534,0 -122.09033633,40.44966534,0 -122.09033633,40.44799867,0 -122.092003,40.44799867,0 -122.092003,40.446332,0 -122.09366967,40.446332,0 -122.09533633,40.446332,0 -122.09533633,40.44466534,0 -122.097003,40.44466534,0 -122.097003,40.44299867,0 -122.097003,40.441332,0 -122.09866967,40.441332,0 -122.09866967,40.43966534,0 -122.09866967,40.43799867,0 -122.10033633,40.43799867,0 -122.10033633,40.436332,0 -122.10033633,40.43466534,0 -122.102003,40.43466534,0 -122.102003,40.43299867,0 -122.10366967,40.43299867,0 -122.10366967,40.431332,0 -122.10533633,40.431332,0 -122.107003,40.431332,0 -122.107003,40.42966534,0 -122.10866967,40.42966534,0 -122.10866967,40.42799867,0 -122.11033633,40.42799867,0 -122.11033633,40.426332,0 -122.11033633,40.42466534,0 -122.112003,40.42466534,0 -122.112003,40.42299867,0 -122.112003,40.421332,0 -122.112003,40.41966534,0 -122.11033633,40.41966534,0 -122.11033633,40.41799867,0 -122.10866967,40.41799867,0 -122.10866967,40.416332,0 -122.10866967,40.41466534,0 -122.107003,40.41466534,0 -122.107003,40.416332,0 -122.10533633,40.416332,0 -122.10366967,40.416332,0 -122.10366967,40.41799867,0 -122.10366967,40.41966534,0 -122.102003,40.41966534,0 -122.10033633,40.41966534,0 -122.10033633,40.41799867,0 -122.09866967,40.41799867,0 -122.097003,40.41799867,0 -122.09533633,40.41799867,0 -122.09366967,40.41799867,0 -122.09366967,40.41966534,0 -122.092003,40.41966534,0 -122.09033633,40.41966534,0 -122.09033633,40.421332,0 -122.08866967,40.421332,0 -122.087003,40.421332,0 -122.08533633,40.421332,0 -122.08366967,40.421332,0 -122.082003,40.421332,0 -122.082003,40.42299867,0 -122.08033633,40.42299867,0 -122.07866967,40.42299867,0 -122.077003,40.42299867,0 -122.07533633,40.42299867,0 -122.07366967,40.42299867,0 -122.072003,40.42299867,0 -122.07033633,40.42299867,0 -122.06866967,40.42299867,0 -122.067003,40.42299867,0 -122.06533633,40.42299867,0 -122.06366967,40.42299867,0 -122.062003,40.42299867,0 -122.062003,40.42466534,0 -122.06033633,40.42466534,0 -122.05866967,40.42466534,0 -122.057003,40.42466534,0 -122.05533633,40.42466534,0 -122.05366967,40.42466534,0 -122.05366967,40.426332,0 -122.052003,40.426332,0 -122.05033633,40.426332,0 -122.04866967,40.426332,0 -122.047003,40.426332,0 -122.04033633,40.426332,0 -122.03866967,40.426332,0 -122.037003,40.426332,0 -122.032003,40.426332,0 -122.01533633,40.426332,0 -122.01533633,40.42799867,0 -122.01366967,40.42799867,0 -122.01366967,40.42966534,0 -122.012003,40.42966534,0 -122.012003,40.431332,0 -122.01033633,40.431332,0 -122.00866967,40.431332,0 -122.007003,40.431332,0 -122.00533633,40.431332,0 -122.00366967,40.431332,0 -122.00366967,40.43299867,0 -122.002003,40.43299867,0 -122.00033633,40.43299867,0 -122.00033633,40.431332,0 -122.00033633,40.42966534,0 -122.00033633,40.42799867,0 -122.00033633,40.426332,0 -121.99866967,40.426332,0 -121.99866967,40.42466534,0 -121.997003,40.42466534,0 -121.997003,40.426332,0 -121.99533633,40.426332,0 -121.99366967,40.426332,0 -121.992003,40.426332,0 -121.992003,40.42466534,0 -121.99033633,40.42466534,0 -121.98866967,40.42466534,0 -121.987003,40.42466534,0 -121.98533633,40.42466534,0 -121.98366967,40.42466534,0 -121.98366967,40.42299867,0 -121.98533633,40.42299867,0 -121.987003,40.42299867,0 -121.98866967,40.42299867,0 -121.99033633,40.42299867,0 -121.992003,40.42299867,0 -121.99366967,40.42299867,0 -121.99366967,40.421332,0 -121.99366967,40.41966534,0 -121.992003,40.41966534,0 -121.992003,40.41799867,0 -121.99033633,40.41799867,0 -121.99033633,40.416332,0 -121.992003,40.416332,0 -121.99366967,40.416332,0 -121.99533633,40.416332,0 -121.997003,40.416332,0 -121.997003,40.41799867,0 -121.99866967,40.41799867,0 -121.99866967,40.416332,0 -121.99866967,40.41466534,0 -122.00033633,40.41466534,0 -122.002003,40.41466534,0 -122.00366967,40.41466534,0 -122.00533633,40.41466534,0 -122.007003,40.41466534,0 -122.00866967,40.41466534,0 -122.01033633,40.41466534,0 -122.01033633,40.41299867,0 -122.012003,40.41299867,0 -122.012003,40.411332,0 -122.01366967,40.411332,0 -122.01533633,40.411332,0 -122.01533633,40.40966534,0 -122.01533633,40.40799867,0 -122.017003,40.40799867,0 -122.01866967,40.40799867,0 -122.01866967,40.406332,0 -122.01866967,40.40466534,0 -122.02033633,40.40466534,0 -122.022003,40.40466534,0 -122.022003,40.40299867,0 -122.02033633,40.40299867,0 -122.02033633,40.401332,0 -122.02033633,40.39966534,0 -122.02033633,40.39799867,0 -122.022003,40.39799867,0 -122.022003,40.396332,0 -122.022003,40.39466534,0 -122.02366967,40.39466534,0 -122.02366967,40.39299867,0 -122.022003,40.39299867,0 -122.022003,40.391332,0 -122.022003,40.38966534,0 -122.02366967,40.38966534,0 -122.02533633,40.38966534,0 -122.027003,40.38966534,0 -122.02866967,40.38966534,0 -122.03033633,40.38966534,0 -122.03033633,40.38799867,0 -122.032003,40.38799867,0 -122.03366967,40.38799867,0 -122.03366967,40.386332,0 -122.03533633,40.386332,0 -122.037003,40.386332,0 -122.03866967,40.386332,0 -122.03866967,40.38466534,0 -122.037003,40.38466534,0 -122.03533633,40.38466534,0 -122.03533633,40.38299867,0 -122.037003,40.38299867,0 -122.037003,40.381332,0 -122.037003,40.37966534,0 -122.03533633,40.37966534,0 -122.03366967,40.37966534,0 -122.03366967,40.37799867,0 -122.03533633,40.37799867,0 -122.03533633,40.376332,0 -122.037003,40.376332,0 -122.037003,40.37466534,0 -122.037003,40.37299867,0 -122.03533633,40.37299867,0 -122.03366967,40.37299867,0 -122.032003,40.37299867,0 -122.03033633,40.37299867,0 -122.03033633,40.371332,0 -122.02866967,40.371332,0 -122.027003,40.371332,0 -122.02533633,40.371332,0 -122.02366967,40.371332,0 -122.022003,40.371332,0 -122.022003,40.36966534,0 -122.02033633,40.36966534,0 -122.02033633,40.36799867,0 -122.02033633,40.366332,0 -122.02033633,40.36466534,0 -122.02033633,40.36299867,0 -122.02033633,40.361332,0 -122.01866967,40.361332,0 -122.017003,40.361332,0 -122.017003,40.35966534,0 -122.01866967,40.35966534,0 -122.01866967,40.35799867,0 -122.01866967,40.356332,0 -122.02033633,40.356332,0 -122.022003,40.356332,0 -122.022003,40.35466534,0 -122.02366967,40.35466534,0 -122.02366967,40.35299867,0 -122.02366967,40.351332,0 -122.022003,40.351332,0 -122.022003,40.34966534,0 -122.02033633,40.34966534,0 -122.02033633,40.34799867,0 -122.01866967,40.34799867,0 -122.017003,40.34799867,0 -122.01533633,40.34799867,0 -122.01533633,40.346332,0 -122.01366967,40.346332,0 -122.012003,40.346332,0 -122.012003,40.34466534,0 -122.01033633,40.34466534,0 -122.01033633,40.34299867,0 -122.01033633,40.341332,0 -122.01033633,40.33966534,0 -122.012003,40.33966534,0 -122.012003,40.33799867,0 -122.01366967,40.33799867,0 -122.01366967,40.336332,0 -122.01366967,40.33466534,0 -122.01533633,40.33466534,0 -122.01533633,40.33299867,0 -122.01533633,40.331332,0 -122.01366967,40.331332,0 -122.01366967,40.32966534,0 -122.01533633,40.32966534,0 -122.017003,40.32966534,0 -122.01866967,40.32966534,0 -122.01866967,40.32799867,0 -122.01866967,40.326332,0 -122.02033633,40.326332,0 -122.02033633,40.32466534,0 -122.022003,40.32466534,0 -122.022003,40.32299867,0 -122.022003,40.321332,0 -122.02366967,40.321332,0 -122.02366967,40.31966534,0 -122.02366967,40.31799867,0 -122.022003,40.31799867,0 -122.02033633,40.31799867,0 -122.02033633,40.31966534,0 -122.01866967,40.31966534,0 -122.017003,40.31966534,0 -122.017003,40.31799867,0 -122.017003,40.316332,0 -122.01866967,40.316332,0 -122.01866967,40.31466534,0 -122.017003,40.31466534,0 -122.017003,40.31299867,0 -122.01533633,40.31299867,0 -122.01533633,40.311332,0 -122.01366967,40.311332,0 -122.01366967,40.30966534,0 -122.01533633,40.30966534,0 -122.017003,40.30966534,0 -122.01866967,40.30966534,0 -122.02033633,40.30966534,0 -122.022003,40.30966534,0 -122.022003,40.311332,0 -122.02366967,40.311332,0 -122.02533633,40.311332,0 -122.02533633,40.31299867,0 -122.027003,40.31299867,0 -122.02866967,40.31299867,0 -122.03033633,40.31299867,0 -122.03033633,40.311332,0 -122.032003,40.311332,0 -122.032003,40.30966534,0 -122.03366967,40.30966534,0 -122.03533633,40.30966534,0 -122.03533633,40.30799867,0 -122.03533633,40.306332,0 -122.03366967,40.306332,0 -122.032003,40.306332,0 -122.032003,40.30466534,0 -122.032003,40.30299867,0 -122.032003,40.301332,0 -122.03366967,40.301332,0 -122.03366967,40.30299867,0 -122.03533633,40.30299867,0 -122.037003,40.30299867,0 -122.037003,40.30466534,0 -122.03866967,40.30466534,0 -122.04033633,40.30466534,0 -122.042003,40.30466534,0 -122.04366967,40.30466534,0 -122.04533633,40.30466534,0 -122.04533633,40.30299867,0 -122.047003,40.30299867,0 -122.047003,40.301332,0 -122.04866967,40.301332,0 -122.05033633,40.301332,0 -122.052003,40.301332,0 -122.052003,40.29966534,0 -122.05366967,40.29966534,0 -122.05533633,40.29966534,0 -122.05533633,40.29799867,0 -122.05533633,40.296332,0 -122.05366967,40.296332,0 -122.052003,40.296332,0 -122.05033633,40.296332,0 -122.05033633,40.29466534,0 -122.052003,40.29466534,0 -122.05366967,40.29466534,0 -122.05533633,40.29466534,0 -122.057003,40.29466534,0 -122.05866967,40.29466534,0 -122.06033633,40.29466534,0 -122.062003,40.29466534,0 -122.06366967,40.29466534,0 -122.06366967,40.29299867,0 -122.06533633,40.29299867,0 -122.067003,40.29299867,0 -122.06866967,40.29299867,0 -122.06866967,40.291332,0 -122.07033633,40.291332,0 -122.072003,40.291332,0 -122.07366967,40.291332,0 -122.07533633,40.291332,0 -122.07533633,40.28966534,0 -122.077003,40.28966534,0 -122.077003,40.28799867,0 -122.07533633,40.28799867,0 -122.07533633,40.286332,0 -122.077003,40.286332,0 -122.077003,40.28466534,0 -122.07866967,40.28466534,0 -122.08033633,40.28466534,0 -122.08033633,40.286332,0 -122.082003,40.286332,0 -122.082003,40.28466534,0 -122.082003,40.28299867,0 -122.082003,40.281332,0 -122.082003,40.27966534,0 -122.08366967,40.27966534,0 -122.08366967,40.281332,0 -122.08533633,40.281332,0 -122.087003,40.281332,0 -122.087003,40.27966534,0 -122.087003,40.27799867,0 -122.08866967,40.27799867,0 -122.09033633,40.27799867,0 -122.09033633,40.27966534,0 -122.092003,40.27966534,0 -122.09366967,40.27966534,0 -122.09366967,40.281332,0 -122.09533633,40.281332,0 -122.097003,40.281332,0 -122.097003,40.27966534,0 -122.097003,40.27799867,0 -122.09866967,40.27799867,0 -122.10033633,40.27799867,0 -122.102003,40.27799867,0 -122.102003,40.276332,0 -122.102003,40.27466534,0 -122.10366967,40.27466534,0 -122.10366967,40.27299867,0 -122.10366967,40.271332,0 -122.10533633,40.271332,0 -122.10533633,40.26966534,0 -122.107003,40.26966534,0 -122.107003,40.26799867,0 -122.10866967,40.26799867,0 -122.11033633,40.26799867,0 -122.11033633,40.266332,0 -122.11033633,40.26466534,0 -122.112003,40.26466534,0 -122.112003,40.26299867,0 -122.11033633,40.26299867,0 -122.11033633,40.261332,0 -122.112003,40.261332,0 -122.112003,40.25966534,0 -122.11366967,40.25966534,0 -122.11366967,40.25799867,0 -122.112003,40.25799867,0 -122.11033633,40.25799867,0 -122.11033633,40.256332,0 -122.10866967,40.256332,0 -122.10866967,40.25466534,0 -122.11033633,40.25466534,0 -122.112003,40.25466534,0 -122.112003,40.256332,0 -122.11366967,40.256332,0 -122.11533633,40.256332,0 -122.117003,40.256332,0 -122.117003,40.25466534,0 -122.117003,40.25299867,0 -122.117003,40.251332,0 -122.11866967,40.251332,0 -122.12033633,40.251332,0 -122.12033633,40.24966534,0 -122.12033633,40.24799867,0 -122.122003,40.24799867,0 -122.122003,40.246332,0 -122.12366967,40.246332,0 -122.12366967,40.24466534,0 -122.122003,40.24466534,0 -122.12033633,40.24466534,0 -122.11866967,40.24466534,0 -122.117003,40.24466534,0 -122.11533633,40.24466534,0 -122.11533633,40.24299867,0 -122.11366967,40.24299867,0 -122.112003,40.24299867,0 -122.11033633,40.24299867,0 -122.11033633,40.24466534,0 -122.10866967,40.24466534,0 -122.107003,40.24466534,0 -122.107003,40.24299867,0 -122.107003,40.241332,0 -122.107003,40.23966534,0 -122.107003,40.23799867,0 -122.10866967,40.23799867,0 -122.11033633,40.23799867,0 -122.112003,40.23799867,0 -122.11366967,40.23799867,0 -122.11533633,40.23799867,0 -122.117003,40.23799867,0 -122.117003,40.23966534,0 -122.11866967,40.23966534,0 -122.12033633,40.23966534,0 -122.12033633,40.23799867,0 -122.122003,40.23799867,0 -122.122003,40.236332,0 -122.12033633,40.236332,0 -122.12033633,40.23466534,0 -122.12033633,40.23299867,0 -122.122003,40.23299867,0 -122.122003,40.231332,0 -122.12366967,40.231332,0 -122.12366967,40.22966534,0 -122.12366967,40.22799867,0 -122.12533633,40.22799867,0 -122.12533633,40.226332,0 -122.12533633,40.22466534,0 -122.12533633,40.22299867,0 -122.12533633,40.221332,0 -122.127003,40.221332,0 -122.127003,40.21966534,0 -122.12533633,40.21966534,0 -122.12533633,40.21799867,0 -122.12366967,40.21799867,0 -122.12366967,40.21966534,0 -122.122003,40.21966534,0 -122.122003,40.221332,0 -122.12033633,40.221332,0 -122.12033633,40.22299867,0 -122.11866967,40.22299867,0 -122.11866967,40.22466534,0 -122.117003,40.22466534,0 -122.117003,40.226332,0 -122.11533633,40.226332,0 -122.11533633,40.22799867,0 -122.11366967,40.22799867,0 -122.112003,40.22799867,0 -122.112003,40.22966534,0 -122.11033633,40.22966534,0 -122.11033633,40.231332,0 -122.11033633,40.23299867,0 -122.10866967,40.23299867,0 -122.107003,40.23299867,0 -122.107003,40.23466534,0 -122.10533633,40.23466534,0 -122.10533633,40.236332,0 -122.10366967,40.236332,0 -122.10366967,40.23799867,0 -122.102003,40.23799867,0 -122.10033633,40.23799867,0 -122.10033633,40.23966534,0 -122.09866967,40.23966534,0 -122.09866967,40.241332,0 -122.097003,40.241332,0 -122.09533633,40.241332,0 -122.09533633,40.24299867,0 -122.09366967,40.24299867,0 -122.09366967,40.24466534,0 -122.092003,40.24466534,0 -122.092003,40.246332,0 -122.09033633,40.246332,0 -122.09033633,40.24799867,0 -122.09033633,40.24966534,0 -122.092003,40.24966534,0 -122.092003,40.251332,0 -122.09366967,40.251332,0 -122.09366967,40.25299867,0 -122.09533633,40.25299867,0 -122.09533633,40.25466534,0 -122.09366967,40.25466534,0 -122.092003,40.25466534,0 -122.092003,40.25299867,0 -122.09033633,40.25299867,0 -122.08866967,40.25299867,0 -122.087003,40.25299867,0 -122.08533633,40.25299867,0 -122.08533633,40.25466534,0 -122.08366967,40.25466534,0 -122.082003,40.25466534,0 -122.082003,40.256332,0 -122.08033633,40.256332,0 -122.08033633,40.25799867,0 -122.07866967,40.25799867,0 -122.077003,40.25799867,0 -122.077003,40.25966534,0 -122.07533633,40.25966534,0 -122.07533633,40.25799867,0 -122.07533633,40.256332,0 -122.07533633,40.25466534,0 -122.077003,40.25466534,0 -122.07866967,40.25466534,0 -122.08033633,40.25466534,0 -122.08033633,40.25299867,0 -122.082003,40.25299867,0 -122.082003,40.251332,0 -122.08366967,40.251332,0 -122.08366967,40.24966534,0 -122.08366967,40.24799867,0 -122.08366967,40.246332,0 -122.082003,40.246332,0 -122.08033633,40.246332,0 -122.07866967,40.246332,0 -122.077003,40.246332,0 -122.07533633,40.246332,0 -122.07366967,40.246332,0 -122.072003,40.246332,0 -122.072003,40.24799867,0 -122.07033633,40.24799867,0 -122.06866967,40.24799867,0 -122.067003,40.24799867,0 -122.067003,40.24966534,0 -122.06533633,40.24966534,0 -122.06366967,40.24966534,0 -122.062003,40.24966534,0 -122.06033633,40.24966534,0 -122.05866967,40.24966534,0 -122.05866967,40.251332,0 -122.057003,40.251332,0 -122.057003,40.24966534,0 -122.05533633,40.24966534,0 -122.05366967,40.24966534,0 -122.052003,40.24966534,0 -122.052003,40.251332,0 -122.05033633,40.251332,0 -122.05033633,40.24966534,0 -122.04866967,40.24966534,0 -122.04866967,40.24299867,0 -122.04533633,40.24299867,0 -122.04533633,40.241332,0 -122.04533633,40.23966534,0 -122.04533633,40.23799867,0 -122.04366967,40.23799867,0 -122.04366967,40.236332,0 -122.04533633,40.236332,0 -122.04533633,40.23466534,0 -122.04366967,40.23466534,0 -122.042003,40.23466534,0 -122.042003,40.23299867,0 -122.04033633,40.23299867,0 -122.04033633,40.231332,0 -122.042003,40.231332,0 -122.04366967,40.231332,0 -122.04533633,40.231332,0 -122.04533633,40.22966534,0 -122.047003,40.22966534,0 -122.04866967,40.22966534,0 -122.04866967,40.22799867,0 -122.05033633,40.22799867,0 -122.052003,40.22799867,0 -122.052003,40.226332,0 -122.052003,40.22466534,0 -122.05033633,40.22466534,0 -122.05033633,40.22299867,0 -122.052003,40.22299867,0 -122.05366967,40.22299867,0 -122.05533633,40.22299867,0 -122.057003,40.22299867,0 -122.05866967,40.22299867,0 -122.06033633,40.22299867,0 -122.062003,40.22299867,0 -122.06366967,40.22299867,0 -122.06366967,40.221332,0 -122.06366967,40.21966534,0 -122.06366967,40.21799867,0 -122.062003,40.21799867,0 -122.062003,40.216332,0 -122.06033633,40.216332,0 -122.05866967,40.216332,0 -122.05866967,40.21466534,0 -122.05866967,40.21299867,0 -122.057003,40.21299867,0 -122.05533633,40.21299867,0 -122.05366967,40.21299867,0 -122.052003,40.21299867,0 -122.052003,40.211332,0 -122.05033633,40.211332,0 -122.04866967,40.211332,0 -122.047003,40.211332,0 -122.047003,40.20966534,0 -122.04533633,40.20966534,0 -122.04366967,40.20966534,0 -122.042003,40.20966534,0 -122.042003,40.20799867,0 -122.04033633,40.20799867,0 -122.03866967,40.20799867,0 -122.03866967,40.20966534,0 -122.037003,40.20966534,0 -122.03533633,40.20966534,0 -122.03366967,40.20966534,0 -122.03366967,40.211332,0 -122.032003,40.211332,0 -122.03033633,40.211332,0 -122.02866967,40.211332,0 -122.027003,40.211332,0 -122.02533633,40.211332,0 -122.02366967,40.211332,0 -122.02366967,40.21299867,0 -122.022003,40.21299867,0 -122.02033633,40.21299867,0 -122.01866967,40.21299867,0 -122.01866967,40.21466534,0 -122.017003,40.21466534,0 -122.01533633,40.21466534,0 -122.01366967,40.21466534,0 -122.012003,40.21466534,0 -122.01033633,40.21466534,0 -122.01033633,40.216332,0 -122.00866967,40.216332,0 -122.007003,40.216332,0 -122.00533633,40.216332,0 -122.00366967,40.216332,0 -122.00366967,40.21799867,0 -122.002003,40.21799867,0 -122.002003,40.21966534,0 -122.00033633,40.21966534,0 -121.99866967,40.21966534,0 -121.997003,40.21966534,0 -121.997003,40.221332,0 -121.99533633,40.221332,0 -121.99366967,40.221332,0 -121.99366967,40.22299867,0 -121.99366967,40.22466534,0 -121.992003,40.22466534,0 -121.99033633,40.22466534,0 -121.99033633,40.226332,0 -121.98866967,40.226332,0 -121.98366967,40.226332,0 -121.98366967,40.22466534,0 -121.98533633,40.22466534,0 -121.98533633,40.22299867,0 -121.987003,40.22299867,0 -121.987003,40.221332,0 -121.98866967,40.221332,0 -121.99033633,40.221332,0 -121.99033633,40.21966534,0 -121.99033633,40.21799867,0 -121.992003,40.21799867,0 -121.99366967,40.21799867,0 -121.99533633,40.21799867,0 -121.997003,40.21799867,0 -121.997003,40.216332,0 -121.99866967,40.216332,0 -122.00033633,40.216332,0 -122.00033633,40.21466534,0 -122.002003,40.21466534,0 -122.002003,40.21299867,0 -122.00366967,40.21299867,0 -122.00533633,40.21299867,0 -122.007003,40.21299867,0 -122.007003,40.211332,0 -122.00533633,40.211332,0 -122.00533633,40.20966534,0 -122.007003,40.20966534,0 -122.00866967,40.20966534,0 -122.00866967,40.20799867,0 -122.01033633,40.20799867,0 -122.012003,40.20799867,0 -122.01366967,40.20799867,0 -122.01366967,40.20966534,0 -122.01533633,40.20966534,0 -122.017003,40.20966534,0 -122.01866967,40.20966534,0 -122.02033633,40.20966534,0 -122.02033633,40.20799867,0 -122.022003,40.20799867,0 -122.02366967,40.20799867,0 -122.02366967,40.206332,0 -122.02533633,40.206332,0 -122.027003,40.206332,0 -122.02866967,40.206332,0 -122.03033633,40.206332,0 -122.032003,40.206332,0 -122.03366967,40.206332,0 -122.03533633,40.206332,0 -122.03533633,40.20466534,0 -122.037003,40.20466534,0 -122.03866967,40.20466534,0 -122.04033633,40.20466534,0 -122.04033633,40.20299867,0 -122.042003,40.20299867,0 -122.04366967,40.20299867,0 -122.04366967,40.20466534,0 -122.04533633,40.20466534,0 -122.047003,40.20466534,0 -122.047003,40.20299867,0 -122.04866967,40.20299867,0 -122.05033633,40.20299867,0 -122.052003,40.20299867,0 -122.05366967,40.20299867,0 -122.05533633,40.20299867,0 -122.05533633,40.20466534,0 -122.05533633,40.206332,0 -122.057003,40.206332,0 -122.05866967,40.206332,0 -122.06033633,40.206332,0 -122.062003,40.206332,0 -122.06366967,40.206332,0 -122.06533633,40.206332,0 -122.067003,40.206332,0 -122.067003,40.20799867,0 -122.06866967,40.20799867,0 -122.07033633,40.20799867,0 -122.07033633,40.20966534,0 -122.072003,40.20966534,0 -122.07366967,40.20966534,0 -122.07533633,40.20966534,0 -122.077003,40.20966534,0 -122.07866967,40.20966534,0 -122.07866967,40.20799867,0 -122.07866967,40.206332,0 -122.077003,40.206332,0 -122.07533633,40.206332,0 -122.07366967,40.206332,0 -122.07366967,40.20466534,0 -122.07533633,40.20466534,0 -122.07533633,40.20299867,0 -122.07366967,40.20299867,0 -122.07366967,40.201332,0 -122.07533633,40.201332,0 -122.077003,40.201332,0 -122.07866967,40.201332,0 -122.07866967,40.20299867,0 -122.08033633,40.20299867,0 -122.082003,40.20299867,0 -122.08366967,40.20299867,0 -122.08533633,40.20299867,0 -122.087003,40.20299867,0 -122.087003,40.201332,0 -122.08866967,40.201332,0 -122.08866967,40.19966534,0 -122.087003,40.19966534,0 -122.087003,40.19799867,0 -122.08533633,40.19799867,0 -122.08533633,40.196332,0 -122.08366967,40.196332,0 -122.082003,40.196332,0 -122.082003,40.19466534,0 -122.08366967,40.19466534,0 -122.08366967,40.19299867,0 -122.082003,40.19299867,0 -122.082003,40.191332,0 -122.08033633,40.191332,0 -122.07866967,40.191332,0 -122.07866967,40.18966534,0 -122.07866967,40.18799867,0 -122.077003,40.18799867,0 -122.07533633,40.18799867,0 -122.07366967,40.18799867,0 -122.072003,40.18799867,0 -122.072003,40.18966534,0 -122.07033633,40.18966534,0 -122.07033633,40.191332,0 -122.06866967,40.191332,0 -122.06866967,40.19299867,0 -122.067003,40.19299867,0 -122.06533633,40.19299867,0 -122.06533633,40.191332,0 -122.06366967,40.191332,0 -122.062003,40.191332,0 -122.06033633,40.191332,0 -122.05866967,40.191332,0 -122.057003,40.191332,0 -122.05533633,40.191332,0 -122.05366967,40.191332,0 -122.052003,40.191332,0 -122.052003,40.19299867,0 -122.05033633,40.19299867,0 -122.05033633,40.191332,0 -122.05033633,40.18966534,0 -122.04866967,40.18966534,0 -122.047003,40.18966534,0 -122.047003,40.18799867,0 -122.04533633,40.18799867,0 -122.04366967,40.18799867,0 -122.042003,40.18799867,0 -122.04033633,40.18799867,0 -122.04033633,40.18966534,0 -122.03866967,40.18966534,0 -122.03866967,40.18799867,0 -122.037003,40.18799867,0 -122.037003,40.186332,0 -122.03533633,40.186332,0 -122.03533633,40.18799867,0 -122.03366967,40.18799867,0 -122.032003,40.18799867,0 -122.032003,40.186332,0 -122.032003,40.18466534,0 -122.03033633,40.18466534,0 -122.02866967,40.18466534,0 -122.02866967,40.186332,0 -122.027003,40.186332,0 -122.02533633,40.186332,0 -122.02533633,40.18799867,0 -122.02366967,40.18799867,0 -122.022003,40.18799867,0 -122.02033633,40.18799867,0 -122.02033633,40.18966534,0 -122.01866967,40.18966534,0 -122.01866967,40.191332,0 -122.02033633,40.191332,0 -122.02033633,40.19299867,0 -122.02033633,40.19466534,0 -122.01866967,40.19466534,0 -122.01866967,40.196332,0 -122.017003,40.196332,0 -122.01533633,40.196332,0 -122.01366967,40.196332,0 -122.012003,40.196332,0 -122.012003,40.19799867,0 -122.012003,40.19966534,0 -122.01033633,40.19966534,0 -122.00866967,40.19966534,0 -122.007003,40.19966534,0 -122.007003,40.201332,0 -122.00533633,40.201332,0 -122.00366967,40.201332,0 -122.00366967,40.19966534,0 -122.002003,40.19966534,0 -122.002003,40.19799867,0 -122.00366967,40.19799867,0 -122.00533633,40.19799867,0 -122.007003,40.19799867,0 -122.00866967,40.19799867,0 -122.00866967,40.196332,0 -122.00866967,40.19466534,0 -122.01033633,40.19466534,0 -122.01033633,40.19299867,0 -122.012003,40.19299867,0 -122.01366967,40.19299867,0 -122.01533633,40.19299867,0 -122.01533633,40.191332,0 -122.01366967,40.191332,0 -122.01366967,40.18966534,0 -122.012003,40.18966534,0 -122.012003,40.18799867,0 -122.01366967,40.18799867,0 -122.01366967,40.186332,0 -122.01533633,40.186332,0 -122.017003,40.186332,0 -122.017003,40.18466534,0 -122.01866967,40.18466534,0 -122.01866967,40.18299867,0 -122.02033633,40.18299867,0 -122.02033633,40.181332,0 -122.02033633,40.17966534,0 -122.01866967,40.17966534,0 -122.017003,40.17966534,0 -122.01533633,40.17966534,0 -122.01533633,40.181332,0 -122.01366967,40.181332,0 -122.012003,40.181332,0 -122.012003,40.17966534,0 -122.01366967,40.17966534,0 -122.01366967,40.17799867,0 -122.01533633,40.17799867,0 -122.01533633,40.176332,0 -122.017003,40.176332,0 -122.01866967,40.176332,0 -122.022003,40.176332,0 -122.02366967,40.176332,0 -122.02866967,40.176332,0 -122.03033633,40.176332,0 -122.032003,40.176332,0 -122.032003,40.17466534,0 -122.03366967,40.17466534,0 -122.03366967,40.176332,0 -122.03533633,40.176332,0 -122.037003,40.176332,0 -122.037003,40.17799867,0 -122.03866967,40.17799867,0 -122.04033633,40.17799867,0 -122.042003,40.17799867,0 -122.042003,40.176332,0 -122.042003,40.17466534,0 -122.042003,40.17299867,0 -122.04033633,40.17299867,0 -122.04033633,40.171332,0 -122.042003,40.171332,0 -122.04366967,40.171332,0 -122.04366967,40.17299867,0 -122.04533633,40.17299867,0 -122.047003,40.17299867,0 -122.04866967,40.17299867,0 -122.04866967,40.17466534,0 -122.04866967,40.176332,0 -122.05033633,40.176332,0 -122.05033633,40.17799867,0 -122.052003,40.17799867,0 -122.05366967,40.17799867,0 -122.05366967,40.176332,0 -122.05533633,40.176332,0 -122.057003,40.176332,0 -122.057003,40.17466534,0 -122.05866967,40.17466534,0 -122.05866967,40.176332,0 -122.06033633,40.176332,0 -122.062003,40.176332,0 -122.06366967,40.176332,0 -122.06533633,40.176332,0 -122.067003,40.176332,0 -122.067003,40.17466534,0 -122.06866967,40.17466534,0 -122.07033633,40.17466534,0 -122.072003,40.17466534,0 -122.07366967,40.17466534,0 -122.07366967,40.17299867,0 -122.072003,40.17299867,0 -122.072003,40.171332,0 -122.07366967,40.171332,0 -122.07366967,40.16966534,0 -122.072003,40.16966534,0 -122.07033633,40.16966534,0 -122.06866967,40.16966534,0 -122.067003,40.16966534,0 -122.06533633,40.16966534,0 -122.06366967,40.16966534,0 -122.06366967,40.16799867,0 -122.06533633,40.16799867,0 -122.06533633,40.166332,0 -122.067003,40.166332,0 -122.06866967,40.166332,0 -122.06866967,40.16466534,0 -122.07033633,40.16466534,0 -122.072003,40.16466534,0 -122.072003,40.16299867,0 -122.072003,40.161332,0 -122.07033633,40.161332,0 -122.06866967,40.161332,0 -122.067003,40.161332,0 -122.067003,40.16299867,0 -122.06533633,40.16299867,0 -122.06366967,40.16299867,0 -122.06366967,40.16466534,0 -122.062003,40.16466534,0 -122.062003,40.166332,0 -122.06033633,40.166332,0 -122.05866967,40.166332,0 -122.057003,40.166332,0 -122.057003,40.16466534,0 -122.05866967,40.16466534,0 -122.05866967,40.16299867,0 -122.05866967,40.161332,0 -122.05866967,40.15966534,0 -122.057003,40.15966534,0 -122.05533633,40.15966534,0 -122.05366967,40.15966534,0 -122.052003,40.15966534,0 -122.052003,40.15799867,0 -122.05366967,40.15799867,0 -122.05533633,40.15799867,0 -122.05533633,40.156332,0 -122.057003,40.156332,0 -122.05866967,40.156332,0 -122.06033633,40.156332,0 -122.06033633,40.15466534,0 -122.062003,40.15466534,0 -122.062003,40.15299867,0 -122.062003,40.151332,0 -122.062003,40.14966534,0 -122.062003,40.14799867,0 -122.06033633,40.14799867,0 -122.05866967,40.14799867,0 -122.057003,40.14799867,0 -122.05533633,40.14799867,0 -122.05533633,40.14966534,0 -122.05533633,40.151332,0 -122.05366967,40.151332,0 -122.052003,40.151332,0 -122.05033633,40.151332,0 -122.05033633,40.15299867,0 -122.05033633,40.15466534,0 -122.04866967,40.15466534,0 -122.047003,40.15466534,0 -122.047003,40.156332,0 -122.04533633,40.156332,0 -122.04366967,40.156332,0 -122.04366967,40.15799867,0 -122.042003,40.15799867,0 -122.04033633,40.15799867,0 -122.03866967,40.15799867,0 -122.03866967,40.15966534,0 -122.037003,40.15966534,0 -122.03533633,40.15966534,0 -122.03366967,40.15966534,0 -122.03366967,40.161332,0 -122.032003,40.161332,0 -122.032003,40.15966534,0 -122.032003,40.15799867,0 -122.03366967,40.15799867,0 -122.03366967,40.156332,0 -122.03533633,40.156332,0 -122.037003,40.156332,0 -122.037003,40.15466534,0 -122.03866967,40.15466534,0 -122.03866967,40.15299867,0 -122.037003,40.15299867,0 -122.03533633,40.15299867,0 -122.03533633,40.151332,0 -122.037003,40.151332,0 -122.037003,40.14966534,0 -122.03866967,40.14966534,0 -122.04033633,40.14966534,0 -122.04033633,40.14799867,0 -122.042003,40.14799867,0 -122.04366967,40.14799867,0 -122.04366967,40.146332,0 -122.04533633,40.146332,0 -122.04533633,40.14466534,0 -122.047003,40.14466534,0 -122.047003,40.14299867,0 -122.047003,40.141332,0 -122.047003,40.13966534,0 -122.04866967,40.13966534,0 -122.05033633,40.13966534,0 -122.052003,40.13966534,0 -122.052003,40.13799867,0 -122.052003,40.136332,0 -122.05033633,40.136332,0 -122.04866967,40.136332,0 -122.04866967,40.13466534,0 -122.05033633,40.13466534,0 -122.05033633,40.13299867,0 -122.04866967,40.13299867,0 -122.047003,40.13299867,0 -122.04533633,40.13299867,0 -122.04533633,40.13466534,0 -122.04366967,40.13466534,0 -122.04366967,40.136332,0 -122.042003,40.136332,0 -122.04033633,40.136332,0 -122.04033633,40.13799867,0 -122.03866967,40.13799867,0 -122.037003,40.13799867,0 -122.03533633,40.13799867,0 -122.03366967,40.13799867,0 -122.03366967,40.136332,0 -122.032003,40.136332,0 -122.032003,40.13799867,0 -122.03033633,40.13799867,0 -122.03033633,40.13966534,0 -122.02866967,40.13966534,0 -122.027003,40.13966534,0 -122.027003,40.141332,0 -122.02533633,40.141332,0 -122.02533633,40.13966534,0 -122.02366967,40.13966534,0 -122.02366967,40.13799867,0 -122.02533633,40.13799867,0 -122.02533633,40.136332,0 -122.027003,40.136332,0 -122.02866967,40.136332,0 -122.02866967,40.13466534,0 -122.03033633,40.13466534,0 -122.03033633,40.13299867,0 -122.032003,40.13299867,0 -122.032003,40.131332,0 -122.03366967,40.131332,0 -122.03366967,40.12966534,0 -122.032003,40.12966534,0 -122.032003,40.12799867,0 -122.03366967,40.12799867,0 -122.03533633,40.12799867,0 -122.03533633,40.126332,0 -122.037003,40.126332,0 -122.037003,40.12466534,0 -122.037003,40.12299867,0 -122.03866967,40.12299867,0 -122.03866967,40.121332,0 -122.03866967,40.11966534,0 -122.04033633,40.11966534,0 -122.04033633,40.11799867,0 -122.03866967,40.11799867,0 -122.037003,40.11799867,0 -122.03533633,40.11799867,0 -122.03366967,40.11799867,0 -122.032003,40.11799867,0 -122.032003,40.11966534,0 -122.03033633,40.11966534,0 -122.03033633,40.11799867,0 -122.03033633,40.116332,0 -122.02866967,40.116332,0 -122.02866967,40.11466534,0 -122.027003,40.11466534,0 -122.02533633,40.11466534,0 -122.02533633,40.116332,0 -122.02533633,40.11799867,0 -122.02366967,40.11799867,0 -122.022003,40.11799867,0 -122.02033633,40.11799867,0 -122.02033633,40.116332,0 -122.022003,40.116332,0 -122.022003,40.11466534,0 -122.022003,40.11299867,0 -122.02033633,40.11299867,0 -122.01866967,40.11299867,0 -122.01866967,40.11466534,0 -122.017003,40.11466534,0 -122.01533633,40.11466534,0 -122.01533633,40.116332,0 -122.01533633,40.11799867,0 -122.01533633,40.11966534,0 -122.01366967,40.11966534,0 -122.01366967,40.121332,0 -122.01366967,40.12299867,0 -122.012003,40.12299867,0 -122.01033633,40.12299867,0 -122.01033633,40.121332,0 -122.01033633,40.11966534,0 -122.00866967,40.11966534,0 -122.00866967,40.121332,0 -122.007003,40.121332,0 -122.007003,40.11966534,0 -122.007003,40.11799867,0 -122.007003,40.116332,0 -122.00533633,40.116332,0 -122.00366967,40.116332,0 -122.00366967,40.11799867,0 -122.002003,40.11799867,0 -122.002003,40.11966534,0 -122.00033633,40.11966534,0 -122.00033633,40.121332,0 -122.00033633,40.12299867,0 -121.99866967,40.12299867,0 -121.99866967,40.121332,0 -121.99866967,40.11966534,0 -121.99866967,40.11799867,0 -121.99866967,40.116332,0 -121.997003,40.116332,0 -121.99533633,40.116332,0 -121.99366967,40.116332,0 -121.992003,40.116332,0 -121.992003,40.11799867,0 -121.99033633,40.11799867,0 -121.99033633,40.11966534,0 -121.99033633,40.121332,0 -121.99033633,40.12299867,0 -121.98866967,40.12299867,0 -121.98866967,40.121332,0 -121.987003,40.121332,0 -121.987003,40.11966534,0 -121.98866967,40.11966534,0 -121.98866967,40.11799867,0 -121.987003,40.11799867,0 -121.987003,40.116332,0 -121.98866967,40.116332,0 -121.98866967,40.11466534,0 -121.987003,40.11466534,0 -121.98533633,40.11466534,0 -121.98533633,40.116332,0 -121.98366967,40.116332,0 -121.982003,40.116332,0 -121.982003,40.11466534,0 -121.98366967,40.11466534,0 -121.98366967,40.11299867,0 -121.98533633,40.11299867,0 -121.98533633,40.111332,0 -121.987003,40.111332,0 -121.98866967,40.111332,0 -121.98866967,40.11299867,0 -121.99033633,40.11299867,0 -121.992003,40.11299867,0 -121.99366967,40.11299867,0 -121.99533633,40.11299867,0 -121.997003,40.11299867,0 -121.99866967,40.11299867,0 -122.00033633,40.11299867,0 -122.00033633,40.111332,0 -122.002003,40.111332,0 -122.00366967,40.111332,0 -122.00533633,40.111332,0 -122.00533633,40.10966534,0 -122.00366967,40.10966534,0 -122.002003,40.10966534,0 -122.00033633,40.10966534,0 -121.99866967,40.10966534,0 -121.99866967,40.10799867,0 -121.997003,40.10799867,0 -121.997003,40.106332,0 -121.99533633,40.106332,0 -121.99366967,40.106332,0 -121.99366967,40.10799867,0 -121.992003,40.10799867,0 -121.99033633,40.10799867,0 -121.98866967,40.10799867,0 -121.987003,40.10799867,0 -121.987003,40.106332,0 -121.98533633,40.106332,0 -121.98533633,40.10466534,0 -121.98366967,40.10466534,0 -121.982003,40.10466534,0 -121.98033633,40.10466534,0 -121.97866967,40.10466534,0 -121.977003,40.10466534,0 -121.97533633,40.10466534,0 -121.97533633,40.106332,0 -121.97366967,40.106332,0 -121.972003,40.106332,0 -121.97033633,40.106332,0 -121.97033633,40.10466534,0 -121.96866967,40.10466534,0 -121.96866967,40.10299867,0 -121.967003,40.10299867,0 -121.96533633,40.10299867,0 -121.96533633,40.101332,0 -121.967003,40.101332,0 -121.96866967,40.101332,0 -121.97033633,40.101332,0 -121.972003,40.101332,0 -121.97366967,40.101332,0 -121.97533633,40.101332,0 -121.97533633,40.10299867,0 -121.977003,40.10299867,0 -121.977003,40.101332,0 -121.97866967,40.101332,0 -121.97866967,40.10299867,0 -121.98033633,40.10299867,0 -121.982003,40.10299867,0 -121.982003,40.101332,0 -121.98366967,40.101332,0 -121.98533633,40.101332,0 -121.98533633,40.10299867,0 -121.987003,40.10299867,0 -121.98866967,40.10299867,0 -121.99033633,40.10299867,0 -121.992003,40.10299867,0 -121.99366967,40.10299867,0 -121.99366967,40.101332,0 -121.99533633,40.101332,0 -121.997003,40.101332,0 -121.99866967,40.101332,0 -121.99866967,40.10299867,0 -122.00033633,40.10299867,0 -122.002003,40.10299867,0 -122.002003,40.10466534,0 -122.00366967,40.10466534,0 -122.00533633,40.10466534,0 -122.00533633,40.106332,0 -122.007003,40.106332,0 -122.007003,40.10466534,0 -122.00866967,40.10466534,0 -122.01033633,40.10466534,0 -122.01033633,40.10299867,0 -122.012003,40.10299867,0 -122.012003,40.10466534,0 -122.01366967,40.10466534,0 -122.01533633,40.10466534,0 -122.017003,40.10466534,0 -122.01866967,40.10466534,0 -122.01866967,40.10299867,0 -122.01866967,40.101332,0 -122.017003,40.101332,0 -122.017003,40.09966534,0 -122.01533633,40.09966534,0 -122.01533633,40.09799867,0 -122.01366967,40.09799867,0 -122.012003,40.09799867,0 -122.01033633,40.09799867,0 -122.00866967,40.09799867,0 -122.007003,40.09799867,0 -122.007003,40.096332,0 -122.00533633,40.096332,0 -122.00366967,40.096332,0 -122.002003,40.096332,0 -122.002003,40.09466534,0 -122.00366967,40.09466534,0 -122.00366967,40.09299867,0 -122.00533633,40.09299867,0 -122.00533633,40.09466534,0 -122.007003,40.09466534,0 -122.00866967,40.09466534,0 -122.01033633,40.09466534,0 -122.012003,40.09466534,0 -122.012003,40.09299867,0 -122.01033633,40.09299867,0 -122.01033633,40.091332,0 -122.01033633,40.08966534,0 -122.00866967,40.08966534,0 -122.007003,40.08966534,0 -122.007003,40.08799867,0 -122.00533633,40.08799867,0 -122.00366967,40.08799867,0 -122.00366967,40.086332,0 -122.00366967,40.08466534,0 -122.002003,40.08466534,0 -122.002003,40.08299867,0 -122.00366967,40.08299867,0 -122.00366967,40.081332,0 -122.002003,40.081332,0 -122.00033633,40.081332,0 -121.99866967,40.081332,0 -121.997003,40.081332,0 -121.99533633,40.081332,0 -121.99366967,40.081332,0 -121.99366967,40.07966534,0 -121.99366967,40.07799867,0 -121.99533633,40.07799867,0 -121.997003,40.07799867,0 -121.997003,40.076332,0 -121.997003,40.07466534,0 -121.99533633,40.07466534,0 -121.99533633,40.07299867,0 -121.99533633,40.071332,0 -121.99366967,40.071332,0 -121.99366967,40.06966534,0 -121.992003,40.06966534,0 -121.99033633,40.06966534,0 -121.99033633,40.071332,0 -121.98866967,40.071332,0 -121.98866967,40.06966534,0 -121.987003,40.06966534,0 -121.987003,40.06799867,0 -121.98866967,40.06799867,0 -121.98866967,40.066332,0 -121.98866967,40.06466534,0 -121.987003,40.06466534,0 -121.987003,40.066332,0 -121.98533633,40.066332,0 -121.98366967,40.066332,0 -121.98366967,40.06799867,0 -121.982003,40.06799867,0 -121.98033633,40.06799867,0 -121.98033633,40.06966534,0 -121.97866967,40.06966534,0 -121.977003,40.06966534,0 -121.97533633,40.06966534,0 -121.97366967,40.06966534,0 -121.972003,40.06966534,0 -121.972003,40.071332,0 -121.97033633,40.071332,0 -121.96866967,40.071332,0 -121.967003,40.071332,0 -121.967003,40.07299867,0 -121.96533633,40.07299867,0 -121.96533633,40.07466534,0 -121.96366967,40.07466534,0 -121.962003,40.07466534,0 -121.962003,40.076332,0 -121.96033633,40.076332,0 -121.95866967,40.076332,0 -121.94866967,40.076332,0 -121.94866967,40.07966534,0 -121.94866967,40.081332,0 -121.94866967,40.08299867,0 -121.947003,40.08299867,0 -121.94533633,40.08299867,0 -121.94533633,40.08466534,0 -121.94366967,40.08466534,0 -121.942003,40.08466534,0 -121.942003,40.086332,0 -121.94033633,40.086332,0 -121.93866967,40.086332,0 -121.937003,40.086332,0 -121.937003,40.08799867,0 -121.93533633,40.08799867,0 -121.93366967,40.08799867,0 -121.932003,40.08799867,0 -121.932003,40.08299867,0 -121.93366967,40.08299867,0 -121.93533633,40.08299867,0 -121.93533633,40.081332,0 -121.937003,40.081332,0 -121.93866967,40.081332,0 -121.93866967,40.07966534,0 -121.94033633,40.07966534,0 -121.942003,40.07966534,0 -121.94366967,40.07966534,0 -121.94366967,40.07799867,0 -121.94366967,40.076332,0 -121.94533633,40.076332,0 -121.94533633,40.07466534,0 -121.94533633,40.07299867,0 -121.947003,40.07299867,0 -121.94866967,40.07299867,0 -121.95033633,40.07299867,0 -121.95033633,40.071332,0 -121.952003,40.071332,0 -121.95366967,40.071332,0 -121.95366967,40.07299867,0 -121.95533633,40.07299867,0 -121.95533633,40.071332,0 -121.957003,40.071332,0 -121.957003,40.06966534,0 -121.95866967,40.06966534,0 -121.96033633,40.06966534,0 -121.96033633,40.06799867,0 -121.962003,40.06799867,0 -121.962003,40.066332,0 -121.96366967,40.066332,0 -121.96533633,40.066332,0 -121.967003,40.066332,0 -121.967003,40.06466534,0 -121.96866967,40.06466534,0 -121.96866967,40.06299867,0 -121.97033633,40.06299867,0 -121.972003,40.06299867,0 -121.97366967,40.06299867,0 -121.97533633,40.06299867,0 -121.97533633,40.061332,0 -121.977003,40.061332,0 -121.97866967,40.061332,0 -121.97866967,40.05966534,0 -121.98033633,40.05966534,0 -121.98033633,40.05799867,0 -121.98033633,40.056332,0 -121.97866967,40.056332,0 -121.977003,40.056332,0 -121.97533633,40.056332,0 -121.97533633,40.05466534,0 -121.97366967,40.05466534,0 -121.972003,40.05466534,0 -121.97033633,40.05466534,0 -121.97033633,40.056332,0 -121.97033633,40.05799867,0 -121.96866967,40.05799867,0 -121.967003,40.05799867,0 -121.96533633,40.05799867,0 -121.96533633,40.05966534,0 -121.96366967,40.05966534,0 -121.96366967,40.061332,0 -121.962003,40.061332,0 -121.96033633,40.061332,0 -121.96033633,40.06299867,0 -121.95866967,40.06299867,0 -121.95866967,40.06466534,0 -121.957003,40.06466534,0 -121.95533633,40.06466534,0 -121.95533633,40.066332,0 -121.95366967,40.066332,0 -121.952003,40.066332,0 -121.952003,40.06466534,0 -121.95366967,40.06466534,0 -121.95366967,40.06299867,0 -121.952003,40.06299867,0 -121.95033633,40.06299867,0 -121.94866967,40.06299867,0 -121.947003,40.06299867,0 -121.94533633,40.06299867,0 -121.94366967,40.06299867,0 -121.94366967,40.06466534,0 -121.942003,40.06466534,0 -121.94033633,40.06466534,0 -121.94033633,40.06299867,0 -121.93866967,40.06299867,0 -121.937003,40.06299867,0 -121.93533633,40.06299867,0 -121.93533633,40.06466534,0 -121.93366967,40.06466534,0 -121.932003,40.06466534,0 -121.932003,40.061332,0 -121.932003,40.05966534,0 -121.93033633,40.05966534,0 -121.92866967,40.05966534,0 -121.927003,40.05966534,0 -121.92533633,40.05966534,0 -121.92533633,40.05799867,0 -121.92366967,40.05799867,0 -121.922003,40.05799867,0 -121.92033633,40.05799867,0 -121.91866967,40.05799867,0 -121.917003,40.05799867,0 -121.91533633,40.05799867,0 -121.91533633,40.056332,0 -121.917003,40.056332,0 -121.91866967,40.056332,0 -121.92033633,40.056332,0 -121.922003,40.056332,0 -121.92366967,40.056332,0 -121.92533633,40.056332,0 -121.927003,40.056332,0 -121.92866967,40.056332,0 -121.93033633,40.056332,0 -121.932003,40.056332,0 -121.93366967,40.056332,0 -121.93366967,40.05799867,0 -121.93533633,40.05799867,0 -121.937003,40.05799867,0 -121.93866967,40.05799867,0 -121.94033633,40.05799867,0 -121.94033633,40.05966534,0 -121.942003,40.05966534,0 -121.94366967,40.05966534,0 -121.94366967,40.05799867,0 -121.94533633,40.05799867,0 -121.94533633,40.056332,0 -121.947003,40.056332,0 -121.94866967,40.056332,0 -121.95033633,40.056332,0 -121.95033633,40.05799867,0 -121.952003,40.05799867,0 -121.95366967,40.05799867,0 -121.95533633,40.05799867,0 -121.957003,40.05799867,0 -121.957003,40.056332,0 -121.95533633,40.056332,0 -121.95533633,40.05466534,0 -121.957003,40.05466534,0 -121.95866967,40.05466534,0 -121.95866967,40.05299867,0 -121.96033633,40.05299867,0 -121.962003,40.05299867,0 -121.962003,40.051332,0 -121.96366967,40.051332,0 -121.96366967,40.04966534,0 -121.962003,40.04966534,0 -121.962003,40.04799867,0 -121.96033633,40.04799867,0 -121.96033633,40.04966534,0 -121.95866967,40.04966534,0 -121.957003,40.04966534,0 -121.957003,40.04799867,0 -121.95866967,40.04799867,0 -121.95866967,40.046332,0 -121.957003,40.046332,0 -121.95533633,40.046332,0 -121.95366967,40.046332,0 -121.95366967,40.04799867,0 -121.952003,40.04799867,0 -121.95033633,40.04799867,0 -121.95033633,40.04966534,0 -121.94866967,40.04966534,0 -121.947003,40.04966534,0 -121.947003,40.04799867,0 -121.94866967,40.04799867,0 -121.94866967,40.046332,0 -121.95033633,40.046332,0 -121.95033633,40.04466534,0 -121.952003,40.04466534,0 -121.95366967,40.04466534,0 -121.95366967,40.04299867,0 -121.95533633,40.04299867,0 -121.95533633,40.041332,0 -121.95366967,40.041332,0 -121.952003,40.041332,0 -121.95033633,40.041332,0 -121.95033633,40.04299867,0 -121.94866967,40.04299867,0 -121.947003,40.04299867,0 -121.94533633,40.04299867,0 -121.94366967,40.04299867,0 -121.942003,40.04299867,0 -121.94033633,40.04299867,0 -121.94033633,40.04466534,0 -121.93866967,40.04466534,0 -121.937003,40.04466534,0 -121.93533633,40.04466534,0 -121.93366967,40.04466534,0 -121.932003,40.04466534,0 -121.93033633,40.04466534,0 -121.92866967,40.04466534,0 -121.927003,40.04466534,0 -121.92533633,40.04466534,0 -121.92366967,40.04466534,0 -121.922003,40.04466534,0 -121.922003,40.046332,0 -121.92033633,40.046332,0 -121.91866967,40.046332,0 -121.917003,40.046332,0 -121.91533633,40.046332,0 -121.91533633,40.04466534,0 -121.917003,40.04466534,0 -121.91866967,40.04466534,0 -121.92033633,40.04466534,0 -121.92033633,40.04299867,0 -121.922003,40.04299867,0 -121.92366967,40.04299867,0 -121.932003,40.04299867,0 -121.932003,40.041332,0 -121.93366967,40.041332,0 -121.93533633,40.041332,0 -121.937003,40.041332,0 -121.937003,40.03966534,0 -121.93866967,40.03966534,0 -121.94033633,40.03966534,0 -121.942003,40.03966534,0 -121.94366967,40.03966534,0 -121.94366967,40.03799867,0 -121.942003,40.03799867,0 -121.94033633,40.03799867,0 -121.94033633,40.036332,0 -121.942003,40.036332,0 -121.94366967,40.036332,0 -121.94533633,40.036332,0 -121.947003,40.036332,0 -121.94866967,40.036332,0 -121.95033633,40.036332,0 -121.952003,40.036332,0 -121.952003,40.03466534,0 -121.952003,40.03299867,0 -121.952003,40.031332,0 -121.95366967,40.031332,0 -121.95366967,40.02966534,0 -121.952003,40.02966534,0 -121.95033633,40.02966534,0 -121.94866967,40.02966534,0 -121.94866967,40.02799867,0 -121.947003,40.02799867,0 -121.94533633,40.02799867,0 -121.94366967,40.02799867,0 -121.942003,40.02799867,0 -121.94033633,40.02799867,0 -121.94033633,40.026332,0 -121.94033633,40.02466534,0 -121.942003,40.02466534,0 -121.94366967,40.02466534,0 -121.94533633,40.02466534,0 -121.947003,40.02466534,0 -121.947003,40.02299867,0 -121.94533633,40.02299867,0 -121.94533633,40.021332,0 -121.94366967,40.021332,0 -121.942003,40.021332,0 -121.94033633,40.021332,0 -121.93866967,40.021332,0 -121.937003,40.021332,0 -121.93533633,40.021332,0 -121.93366967,40.021332,0 -121.932003,40.021332,0 -121.93033633,40.021332,0 -121.92866967,40.021332,0 -121.92866967,40.01966534,0 -121.927003,40.01966534,0 -121.927003,40.021332,0 -121.92533633,40.021332,0 -121.92533633,40.01966534,0 -121.92366967,40.01966534,0 -121.922003,40.01966534,0 -121.92033633,40.01966534,0 -121.92033633,40.021332,0 -121.91866967,40.021332,0 -121.917003,40.021332,0 -121.91533633,40.021332,0 -121.91366967,40.021332,0 -121.912003,40.021332,0 -121.912003,40.02299867,0 -121.91033633,40.02299867,0 -121.90866967,40.02299867,0 -121.90866967,40.021332,0 -121.907003,40.021332,0 -121.90533633,40.021332,0 -121.90533633,40.02299867,0 -121.90366967,40.02299867,0 -121.902003,40.02299867,0 -121.90033633,40.02299867,0 -121.89866967,40.02299867,0 -121.89866967,40.02466534,0 -121.897003,40.02466534,0 -121.89533633,40.02466534,0 -121.89366967,40.02466534,0 -121.89366967,40.02299867,0 -121.892003,40.02299867,0 -121.892003,40.021332,0 -121.89033633,40.021332,0 -121.88866967,40.021332,0 -121.88866967,40.01966534,0 -121.887003,40.01966534,0 -121.88533633,40.01966534,0 -121.88366967,40.01966534,0 -121.882003,40.01966534,0 -121.882003,40.01799867,0 -121.882003,40.01466534,0 -121.88366967,40.01466534,0 -121.88533633,40.01466534,0 -121.88533633,40.016332,0 -121.887003,40.016332,0 -121.88866967,40.016332,0 -121.88866967,40.01466534,0 -121.89033633,40.01466534,0 -121.89033633,40.016332,0 -121.892003,40.016332,0 -121.892003,40.01466534,0 -121.89366967,40.01466534,0 -121.89533633,40.01466534,0 -121.89533633,40.016332,0 -121.897003,40.016332,0 -121.89866967,40.016332,0 -121.90033633,40.016332,0 -121.902003,40.016332,0 -121.90366967,40.016332,0 -121.90533633,40.016332,0 -121.907003,40.016332,0 -121.90866967,40.016332,0 -121.91033633,40.016332,0 -121.91033633,40.01466534,0 -121.912003,40.01466534,0 -121.91366967,40.01466534,0 -121.91366967,40.016332,0 -121.91533633,40.016332,0 -121.917003,40.016332,0 -121.917003,40.01466534,0 -121.917003,40.01299867,0 -121.91866967,40.01299867,0 -121.92033633,40.01299867,0 -121.922003,40.01299867,0 -121.922003,40.011332,0 -121.92366967,40.011332,0 -121.92533633,40.011332,0 -121.92533633,40.01299867,0 -121.92533633,40.01466534,0 -121.927003,40.01466534,0 -121.92866967,40.01466534,0 -121.92866967,40.01299867,0 -121.93033633,40.01299867,0 -121.932003,40.01299867,0 -121.93366967,40.01299867,0 -121.93366967,40.01466534,0 -121.93533633,40.01466534,0 -121.93533633,40.01299867,0 -121.937003,40.01299867,0 -121.937003,40.011332,0 -121.937003,40.00966534,0 -121.93866967,40.00966534,0 -121.93866967,40.00799867,0 -121.94033633,40.00799867,0 -121.94033633,40.006332,0 -121.93866967,40.006332,0 -121.937003,40.006332,0 -121.937003,40.00466534,0 -121.93533633,40.00466534,0 -121.93366967,40.00466534,0 -121.932003,40.00466534,0 -121.932003,40.00299867,0 -121.93366967,40.00299867,0 -121.93366967,40.001332,0 -121.932003,40.001332,0 -121.932003,39.99966534,0 -121.93033633,39.99966534,0 -121.92866967,39.99966534,0 -121.92866967,39.99799867,0 -121.92866967,39.996332,0 -121.927003,39.996332,0 -121.927003,39.99466534,0 -121.927003,39.99299867,0 -121.92533633,39.99299867,0 -121.92533633,39.99466534,0 -121.92366967,39.99466534,0 -121.922003,39.99466534,0 -121.922003,39.996332,0 -121.92033633,39.996332,0 -121.92033633,39.99799867,0 -121.91866967,39.99799867,0 -121.91866967,39.99966534,0 -121.917003,39.99966534,0 -121.917003,39.99799867,0 -121.91533633,39.99799867,0 -121.91533633,39.996332,0 -121.91533633,39.99466534,0 -121.917003,39.99466534,0 -121.917003,39.99299867,0 -121.91533633,39.99299867,0 -121.91366967,39.99299867,0 -121.91366967,39.991332,0 -121.91533633,39.991332,0 -121.91533633,39.98966534,0 -121.91366967,39.98966534,0 -121.912003,39.98966534,0 -121.912003,39.98799867,0 -121.912003,39.986332,0 -121.91366967,39.986332,0 -121.91533633,39.986332,0 -121.91533633,39.98466534,0 -121.91533633,39.98299867,0 -121.91533633,39.981332,0 -121.91533633,39.97966534,0 -121.91366967,39.97966534,0 -121.912003,39.97966534,0 -121.912003,39.981332,0 -121.91033633,39.981332,0 -121.91033633,39.97966534,0 -121.91033633,39.97799867,0 -121.90866967,39.97799867,0 -121.90866967,39.976332,0 -121.90866967,39.97466534,0 -121.90866967,39.97299867,0 -121.907003,39.97299867,0 -121.907003,39.971332,0 -121.907003,39.96966534,0 -121.90533633,39.96966534,0 -121.90533633,39.96799867,0 -121.90366967,39.96799867,0 -121.902003,39.96799867,0 -121.902003,39.96966534,0 -121.902003,39.971332,0 -121.902003,39.97299867,0 -121.902003,39.97466534,0 -121.902003,39.976332,0 -121.90033633,39.976332,0 -121.90033633,39.97799867,0 -121.902003,39.97799867,0 -121.902003,39.97966534,0 -121.902003,39.981332,0 -121.90033633,39.981332,0 -121.90033633,39.97966534,0 -121.89866967,39.97966534,0 -121.89866967,39.97799867,0 -121.89866967,39.976332,0 -121.897003,39.976332,0 -121.89533633,39.976332,0 -121.89533633,39.97466534,0 -121.89533633,39.97299867,0 -121.89533633,39.971332,0 -121.89366967,39.971332,0 -121.89366967,39.97299867,0 -121.892003,39.97299867,0 -121.892003,39.971332,0 -121.89033633,39.971332,0 -121.88866967,39.971332,0 -121.887003,39.971332,0 -121.887003,39.96966534,0 -121.88866967,39.96966534,0 -121.89033633,39.96966534,0 -121.89033633,39.96799867,0 -121.892003,39.96799867,0 -121.89366967,39.96799867,0 -121.89533633,39.96799867,0 -121.89533633,39.966332,0 -121.89533633,39.96466534,0 -121.89533633,39.96299867,0 -121.89533633,39.961332,0 -121.89366967,39.961332,0 -121.892003,39.961332,0 -121.892003,39.96299867,0 -121.89033633,39.96299867,0 -121.88866967,39.96299867,0 -121.88866967,39.961332,0 -121.88866967,39.95966534,0 -121.89033633,39.95966534,0 -121.89033633,39.95799867,0 -121.88866967,39.95799867,0 -121.887003,39.95799867,0 -121.887003,39.95966534,0 -121.88533633,39.95966534,0 -121.88366967,39.95966534,0 -121.88366967,39.961332,0 -121.88366967,39.96299867,0 -121.882003,39.96299867,0 -121.88033633,39.96299867,0 -121.88033633,39.96466534,0 -121.87866967,39.96466534,0 -121.87866967,39.966332,0 -121.877003,39.966332,0 -121.877003,39.96799867,0 -121.87533633,39.96799867,0 -121.87366967,39.96799867,0 -121.87366967,39.96966534,0 -121.872003,39.96966534,0 -121.872003,39.96799867,0 -121.87033633,39.96799867,0 -121.87033633,39.96966534,0 -121.86866967,39.96966534,0 -121.86866967,39.971332,0 -121.867003,39.971332,0 -121.86533633,39.971332,0 -121.86533633,39.96799867,0 -121.86533633,39.966332,0 -121.867003,39.966332,0 -121.867003,39.96466534,0 -121.86866967,39.96466534,0 -121.87033633,39.96466534,0 -121.87033633,39.96299867,0 -121.872003,39.96299867,0 -121.872003,39.961332,0 -121.87366967,39.961332,0 -121.87366967,39.95966534,0 -121.87366967,39.95799867,0 -121.87533633,39.95799867,0 -121.877003,39.95799867,0 -121.877003,39.956332,0 -121.87866967,39.956332,0 -121.87866967,39.95466534,0 -121.88033633,39.95466534,0 -121.88033633,39.95299867,0 -121.88033633,39.951332,0 -121.882003,39.951332,0 -121.88366967,39.951332,0 -121.88366967,39.94966534,0 -121.88366967,39.94799867,0 -121.88366967,39.946332,0 -121.88533633,39.946332,0 -121.88533633,39.94466534,0 -121.88366967,39.94466534,0 -121.88366967,39.94299867,0 -121.882003,39.94299867,0 -121.88033633,39.94299867,0 -121.88033633,39.94466534,0 -121.87866967,39.94466534,0 -121.877003,39.94466534,0 -121.877003,39.946332,0 -121.87533633,39.946332,0 -121.87366967,39.946332,0 -121.872003,39.946332,0 -121.872003,39.94466534,0 -121.87366967,39.94466534,0 -121.87366967,39.94299867,0 -121.87533633,39.94299867,0 -121.877003,39.94299867,0 -121.877003,39.941332,0 -121.877003,39.93966534,0 -121.87866967,39.93966534,0 -121.87866967,39.93799867,0 -121.877003,39.93799867,0 -121.87533633,39.93799867,0 -121.87366967,39.93799867,0 -121.872003,39.93799867,0 -121.87033633,39.93799867,0 -121.87033633,39.93966534,0 -121.86866967,39.93966534,0 -121.86866967,39.941332,0 -121.867003,39.941332,0 -121.86533633,39.941332,0 -121.86533633,39.93966534,0 -121.86533633,39.93799867,0 -121.867003,39.93799867,0 -121.867003,39.936332,0 -121.86866967,39.936332,0 -121.86866967,39.93466534,0 -121.87033633,39.93466534,0 -121.872003,39.93466534,0 -121.872003,39.93299867,0 -121.872003,39.931332,0 -121.872003,39.92966534,0 -121.87033633,39.92966534,0 -121.87033633,39.92799867,0 -121.86866967,39.92799867,0 -121.867003,39.92799867,0 -121.86533633,39.92799867,0 -121.86533633,39.926332,0 -121.86366967,39.926332,0 -121.862003,39.926332,0 -121.862003,39.92466534,0 -121.86366967,39.92466534,0 -121.86366967,39.92299867,0 -121.86533633,39.92299867,0 -121.86533633,39.921332,0 -121.86366967,39.921332,0 -121.862003,39.921332,0 -121.86033633,39.921332,0 -121.86033633,39.92299867,0 -121.85866967,39.92299867,0 -121.857003,39.92299867,0 -121.85533633,39.92299867,0 -121.85533633,39.921332,0 -121.857003,39.921332,0 -121.857003,39.91966534,0 -121.85866967,39.91966534,0 -121.85866967,39.91799867,0 -121.86033633,39.91799867,0 -121.862003,39.91799867,0 -121.862003,39.916332,0 -121.86033633,39.916332,0 -121.85866967,39.916332,0 -121.857003,39.916332,0 -121.85533633,39.916332,0 -121.85533633,39.91799867,0 -121.85366967,39.91799867,0 -121.85366967,39.91966534,0 -121.852003,39.91966534,0 -121.85033633,39.91966534,0 -121.85033633,39.921332,0 -121.85033633,39.92299867,0 -121.84866967,39.92299867,0 -121.84866967,39.91799867,0 -121.84866967,39.916332,0 -121.85033633,39.916332,0 -121.85033633,39.91466534,0 -121.852003,39.91466534,0 -121.852003,39.91299867,0 -121.85033633,39.91299867,0 -121.84866967,39.91299867,0 -121.84866967,39.911332,0 -121.84866967,39.90966534,0 -121.84533633,39.90966534,0 -121.84366967,39.90966534,0 -121.83366967,39.90966534,0 -121.83366967,39.90799867,0 -121.83533633,39.90799867,0 -121.837003,39.90799867,0 -121.837003,39.906332,0 -121.83866967,39.906332,0 -121.84033633,39.906332,0 -121.84033633,39.90466534,0 -121.842003,39.90466534,0 -121.84366967,39.90466534,0 -121.84533633,39.90466534,0 -121.84533633,39.90299867,0 -121.84533633,39.901332,0 -121.847003,39.901332,0 -121.847003,39.89966534,0 -121.84533633,39.89966534,0 -121.84533633,39.89799867,0 -121.847003,39.89799867,0 -121.847003,39.896332,0 -121.84533633,39.896332,0 -121.84366967,39.896332,0 -121.84366967,39.89466534,0 -121.842003,39.89466534,0 -121.84033633,39.89466534,0 -121.84033633,39.896332,0 -121.83866967,39.896332,0 -121.83866967,39.89466534,0 -121.83866967,39.89299867,0 -121.837003,39.89299867,0 -121.83533633,39.89299867,0 -121.83533633,39.891332,0 -121.83366967,39.891332,0 -121.832003,39.891332,0 -121.832003,39.88966534,0 -121.83366967,39.88966534,0 -121.83366967,39.88799867,0 -121.83366967,39.886332,0 -121.832003,39.886332,0 -121.832003,39.88466534,0 -121.83366967,39.88466534,0 -121.83366967,39.88299867,0 -121.832003,39.88299867,0 -121.832003,39.881332,0 -121.83033633,39.881332,0 -121.83033633,39.88299867,0 -121.82866967,39.88299867,0 -121.827003,39.88299867,0 -121.827003,39.881332,0 -121.82866967,39.881332,0 -121.82866967,39.87966534,0 -121.82866967,39.87799867,0 -121.827003,39.87799867,0 -121.82533633,39.87799867,0 -121.82366967,39.87799867,0 -121.82366967,39.87966534,0 -121.822003,39.87966534,0 -121.82033633,39.87966534,0 -121.81866967,39.87966534,0 -121.81866967,39.881332,0 -121.817003,39.881332,0 -121.817003,39.87966534,0 -121.817003,39.87799867,0 -121.81866967,39.87799867,0 -121.81866967,39.876332,0 -121.81866967,39.87466534,0 -121.82033633,39.87466534,0 -121.82033633,39.87299867,0 -121.822003,39.87299867,0 -121.822003,39.871332,0 -121.822003,39.86966534,0 -121.82033633,39.86966534,0 -121.82033633,39.871332,0 -121.81866967,39.871332,0 -121.817003,39.871332,0 -121.81533633,39.871332,0 -121.81533633,39.86966534,0 -121.817003,39.86966534,0 -121.817003,39.86799867,0 -121.817003,39.866332,0 -121.81533633,39.866332,0 -121.81533633,39.86466534,0 -121.81366967,39.86466534,0 -121.81366967,39.866332,0 -121.812003,39.866332,0 -121.812003,39.86799867,0 -121.81033633,39.86799867,0 -121.81033633,39.86966534,0 -121.81033633,39.871332,0 -121.81033633,39.87299867,0 -121.81033633,39.87466534,0 -121.80866967,39.87466534,0 -121.80866967,39.876332,0 -121.80366967,39.876332,0 -121.80366967,39.87466534,0 -121.802003,39.87466534,0 -121.80033633,39.87466534,0 -121.80033633,39.87299867,0 -121.802003,39.87299867,0 -121.802003,39.871332,0 -121.80366967,39.871332,0 -121.80366967,39.86966534,0 -121.80366967,39.86799867,0 -121.802003,39.86799867,0 -121.802003,39.866332,0 -121.80366967,39.866332,0 -121.80366967,39.86466534,0 -121.80366967,39.86299867,0 -121.80533633,39.86299867,0 -121.80533633,39.861332,0 -121.807003,39.861332,0 -121.807003,39.85966534,0 -121.80866967,39.85966534,0 -121.80866967,39.85799867,0 -121.807003,39.85799867,0 -121.80533633,39.85799867,0 -121.80366967,39.85799867,0 -121.80366967,39.85966534,0 -121.802003,39.85966534,0 -121.802003,39.85799867,0 -121.802003,39.856332,0 -121.80366967,39.856332,0 -121.80366967,39.85466534,0 -121.802003,39.85466534,0 -121.80033633,39.85466534,0 -121.79866967,39.85466534,0 -121.79866967,39.85299867,0 -121.80033633,39.85299867,0 -121.80033633,39.851332,0 -121.802003,39.851332,0 -121.80366967,39.851332,0 -121.80366967,39.84966534,0 -121.80533633,39.84966534,0 -121.80533633,39.84799867,0 -121.807003,39.84799867,0 -121.807003,39.846332,0 -121.807003,39.84466534,0 -121.807003,39.84299867,0 -121.807003,39.841332,0 -121.80533633,39.841332,0 -121.80366967,39.841332,0 -121.802003,39.841332,0 -121.80033633,39.841332,0 -121.79866967,39.841332,0 -121.79866967,39.84299867,0 -121.797003,39.84299867,0 -121.79533633,39.84299867,0 -121.79366967,39.84299867,0 -121.792003,39.84299867,0 -121.782003,39.84299867,0 -121.78033633,39.84299867,0 -121.77866967,39.84299867,0 -121.772003,39.84299867,0 -121.772003,39.841332,0 -121.77033633,39.841332,0 -121.77033633,39.84299867,0 -121.76866967,39.84299867,0 -121.76866967,39.841332,0 -121.767003,39.841332,0 -121.76533633,39.841332,0 -121.76533633,39.83799867,0 -121.76533633,39.836332,0 -121.767003,39.836332,0 -121.76866967,39.836332,0 -121.77033633,39.836332,0 -121.772003,39.836332,0 -121.77366967,39.836332,0 -121.77533633,39.836332,0 -121.77533633,39.83466534,0 -121.777003,39.83466534,0 -121.777003,39.83299867,0 -121.77866967,39.83299867,0 -121.77866967,39.83466534,0 -121.78033633,39.83466534,0 -121.78033633,39.836332,0 -121.782003,39.836332,0 -121.78366967,39.836332,0 -121.78533633,39.836332,0 -121.78533633,39.83466534,0 -121.787003,39.83466534,0 -121.78866967,39.83466534,0 -121.78866967,39.83299867,0 -121.787003,39.83299867,0 -121.787003,39.831332,0 -121.78866967,39.831332,0 -121.79033633,39.831332,0 -121.79033633,39.82966534,0 -121.792003,39.82966534,0 -121.79366967,39.82966534,0 -121.79533633,39.82966534,0 -121.797003,39.82966534,0 -121.797003,39.82799867,0 -121.79866967,39.82799867,0 -121.79866967,39.826332,0 -121.797003,39.826332,0 -121.797003,39.82466534,0 -121.79533633,39.82466534,0 -121.79366967,39.82466534,0 -121.79366967,39.826332,0 -121.79366967,39.82799867,0 -121.792003,39.82799867,0 -121.79033633,39.82799867,0 -121.78866967,39.82799867,0 -121.78866967,39.826332,0 -121.78866967,39.82466534,0 -121.787003,39.82466534,0 -121.787003,39.826332,0 -121.78533633,39.826332,0 -121.78366967,39.826332,0 -121.78366967,39.82466534,0 -121.782003,39.82466534,0 -121.782003,39.826332,0 -121.78033633,39.826332,0 -121.77866967,39.826332,0 -121.777003,39.826332,0 -121.777003,39.82799867,0 -121.77533633,39.82799867,0 -121.77366967,39.82799867,0 -121.77366967,39.826332,0 -121.77366967,39.82466534,0 -121.772003,39.82466534,0 -121.772003,39.82299867,0 -121.77366967,39.82299867,0 -121.77533633,39.82299867,0 -121.777003,39.82299867,0 -121.777003,39.821332,0 -121.777003,39.81966534,0 -121.777003,39.81799867,0 -121.77866967,39.81799867,0 -121.78033633,39.81799867,0 -121.782003,39.81799867,0 -121.782003,39.816332,0 -121.782003,39.81466534,0 -121.782003,39.81299867,0 -121.78033633,39.81299867,0 -121.78033633,39.81466534,0 -121.77866967,39.81466534,0 -121.777003,39.81466534,0 -121.77533633,39.81466534,0 -121.77533633,39.816332,0 -121.77366967,39.816332,0 -121.772003,39.816332,0 -121.772003,39.81466534,0 -121.77366967,39.81466534,0 -121.77366967,39.81299867,0 -121.772003,39.81299867,0 -121.77033633,39.81299867,0 -121.76866967,39.81299867,0 -121.767003,39.81299867,0 -121.76533633,39.81299867,0 -121.76533633,39.80966534,0 -121.76533633,39.80799867,0 -121.76366967,39.80799867,0 -121.76366967,39.80966534,0 -121.762003,39.80966534,0 -121.76033633,39.80966534,0 -121.75866967,39.80966534,0 -121.757003,39.80966534,0 -121.757003,39.80799867,0 -121.75866967,39.80799867,0 -121.75866967,39.806332,0 -121.76033633,39.806332,0 -121.762003,39.806332,0 -121.762003,39.80466534,0 -121.76033633,39.80466534,0 -121.75866967,39.80466534,0 -121.75866967,39.80299867,0 -121.75866967,39.801332,0 -121.757003,39.801332,0 -121.757003,39.79966534,0 -121.757003,39.79799867,0 -121.75533633,39.79799867,0 -121.75366967,39.79799867,0 -121.75366967,39.79966534,0 -121.752003,39.79966534,0 -121.75033633,39.79966534,0 -121.75033633,39.801332,0 -121.74866967,39.801332,0 -121.74866967,39.80299867,0 -121.747003,39.80299867,0 -121.747003,39.80466534,0 -121.74533633,39.80466534,0 -121.74533633,39.80299867,0 -121.74533633,39.801332,0 -121.74533633,39.79966534,0 -121.747003,39.79966534,0 -121.747003,39.79799867,0 -121.74866967,39.79799867,0 -121.74866967,39.796332,0 -121.74866967,39.79466534,0 -121.75033633,39.79466534,0 -121.752003,39.79466534,0 -121.752003,39.79299867,0 -121.75033633,39.79299867,0 -121.74866967,39.79299867,0 -121.74866967,39.791332,0 -121.75033633,39.791332,0 -121.75033633,39.78966534,0 -121.752003,39.78966534,0 -121.75366967,39.78966534,0 -121.75533633,39.78966534,0 -121.757003,39.78966534,0 -121.757003,39.78799867,0 -121.757003,39.786332,0 -121.757003,39.78466534,0 -121.75533633,39.78466534,0 -121.75366967,39.78466534,0 -121.75366967,39.786332,0 -121.752003,39.786332,0 -121.75033633,39.786332,0 -121.75033633,39.78799867,0 -121.74866967,39.78799867,0 -121.74866967,39.78966534,0 -121.747003,39.78966534,0 -121.74533633,39.78966534,0 -121.74366967,39.78966534,0 -121.742003,39.78966534,0 -121.742003,39.791332,0 -121.742003,39.79299867,0 -121.742003,39.79466534,0 -121.74033633,39.79466534,0 -121.74033633,39.796332,0 -121.74033633,39.79799867,0 -121.73866967,39.79799867,0 -121.73866967,39.79966534,0 -121.737003,39.79966534,0 -121.737003,39.801332,0 -121.73533633,39.801332,0 -121.73533633,39.80299867,0 -121.73366967,39.80299867,0 -121.73366967,39.80466534,0 -121.732003,39.80466534,0 -121.732003,39.806332,0 -121.73033633,39.806332,0 -121.73033633,39.80799867,0 -121.72866967,39.80799867,0 -121.727003,39.80799867,0 -121.727003,39.80966534,0 -121.72533633,39.80966534,0 -121.72533633,39.811332,0 -121.727003,39.811332,0 -121.727003,39.81299867,0 -121.727003,39.81466534,0 -121.727003,39.816332,0 -121.727003,39.81799867,0 -121.72533633,39.81799867,0 -121.72366967,39.81799867,0 -121.72366967,39.81966534,0 -121.72366967,39.821332,0 -121.72366967,39.82299867,0 -121.72533633,39.82299867,0 -121.72533633,39.82466534,0 -121.72366967,39.82466534,0 -121.72366967,39.826332,0 -121.71866967,39.826332,0 -121.71866967,39.82466534,0 -121.71866967,39.82299867,0 -121.71866967,39.821332,0 -121.717003,39.821332,0 -121.717003,39.81966534,0 -121.71866967,39.81966534,0 -121.71866967,39.81799867,0 -121.71866967,39.816332,0 -121.71866967,39.81466534,0 -121.71866967,39.81299867,0 -121.71866967,39.811332,0 -121.72033633,39.811332,0 -121.72033633,39.80966534,0 -121.722003,39.80966534,0 -121.722003,39.80799867,0 -121.722003,39.806332,0 -121.722003,39.80466534,0 -121.72366967,39.80466534,0 -121.72366967,39.80299867,0 -121.72366967,39.801332,0 -121.72533633,39.801332,0 -121.72533633,39.79966534,0 -121.727003,39.79966534,0 -121.727003,39.79799867,0 -121.72866967,39.79799867,0 -121.72866967,39.796332,0 -121.72866967,39.79466534,0 -121.73033633,39.79466534,0 -121.73033633,39.79299867,0 -121.732003,39.79299867,0 -121.732003,39.791332,0 -121.732003,39.78299867,0 -121.73366967,39.78299867,0 -121.73366967,39.781332,0 -121.73533633,39.781332,0 -121.73533633,39.77966534,0 -121.737003,39.77966534,0 -121.73866967,39.77966534,0 -121.73866967,39.77799867,0 -121.74033633,39.77799867,0 -121.742003,39.77799867,0 -121.742003,39.776332,0 -121.742003,39.77466534,0 -121.742003,39.77299867,0 -121.74366967,39.77299867,0 -121.74366967,39.771332,0 -121.74366967,39.76966534,0 -121.74366967,39.76799867,0 -121.742003,39.76799867,0 -121.742003,39.76966534,0 -121.74033633,39.76966534,0 -121.73866967,39.76966534,0 -121.737003,39.76966534,0 -121.737003,39.76799867,0 -121.73866967,39.76799867,0 -121.73866967,39.766332,0 -121.74033633,39.766332,0 -121.74033633,39.76466534,0 -121.74033633,39.76299867,0 -121.74033633,39.761332,0 -121.73866967,39.761332,0 -121.737003,39.761332,0 -121.73533633,39.761332,0 -121.73533633,39.76299867,0 -121.73533633,39.76466534,0 -121.73366967,39.76466534,0 -121.73366967,39.766332,0 -121.73366967,39.76799867,0 -121.732003,39.76799867,0 -121.732003,39.76966534,0 -121.732003,39.771332,0 -121.73033633,39.771332,0 -121.73033633,39.77299867,0 -121.73033633,39.77466534,0 -121.72866967,39.77466534,0 -121.727003,39.77466534,0 -121.727003,39.776332,0 -121.71533633,39.776332,0 -121.71533633,39.771332,0 -121.71533633,39.76966534,0 -121.717003,39.76966534,0 -121.71866967,39.76966534,0 -121.71866967,39.76799867,0 -121.717003,39.76799867,0 -121.71533633,39.76799867,0 -121.71533633,39.76466534,0 -121.717003,39.76466534,0 -121.717003,39.76299867,0 -121.71866967,39.76299867,0 -121.71866967,39.761332,0 -121.72033633,39.761332,0 -121.72033633,39.75966534,0 -121.71866967,39.75966534,0 -121.717003,39.75966534,0 -121.717003,39.761332,0 -121.71533633,39.761332,0 -121.71533633,39.75966534,0 -121.71366967,39.75966534,0 -121.71366967,39.75799867,0 -121.71533633,39.75799867,0 -121.71533633,39.756332,0 -121.717003,39.756332,0 -121.71866967,39.756332,0 -121.71866967,39.75466534,0 -121.72033633,39.75466534,0 -121.722003,39.75466534,0 -121.722003,39.75299867,0 -121.72366967,39.75299867,0 -121.72533633,39.75299867,0 -121.72533633,39.751332,0 -121.72366967,39.751332,0 -121.722003,39.751332,0 -121.72033633,39.751332,0 -121.72033633,39.75299867,0 -121.71866967,39.75299867,0 -121.71866967,39.751332,0 -121.71866967,39.74966534,0 -121.72033633,39.74966534,0 -121.72033633,39.74799867,0 -121.722003,39.74799867,0 -121.72366967,39.74799867,0 -121.72366967,39.746332,0 -121.72533633,39.746332,0 -121.72533633,39.74466534,0 -121.72366967,39.74466534,0 -121.722003,39.74466534,0 -121.722003,39.74299867,0 -121.722003,39.741332,0 -121.72033633,39.741332,0 -121.72033633,39.74299867,0 -121.71866967,39.74299867,0 -121.717003,39.74299867,0 -121.717003,39.74466534,0 -121.71533633,39.74466534,0 -121.71366967,39.74466534,0 -121.71366967,39.74299867,0 -121.71533633,39.74299867,0 -121.71533633,39.741332,0 -121.717003,39.741332,0 -121.717003,39.73966534,0 -121.71866967,39.73966534,0 -121.71866967,39.73799867,0 -121.717003,39.73799867,0 -121.717003,39.736332,0 -121.71533633,39.736332,0 -121.71533633,39.73799867,0 -121.71366967,39.73799867,0 -121.71366967,39.73966534,0 -121.712003,39.73966534,0 -121.712003,39.741332,0 -121.71033633,39.741332,0 -121.71033633,39.74299867,0 -121.70866967,39.74299867,0 -121.70866967,39.741332,0 -121.70866967,39.73966534,0 -121.71033633,39.73966534,0 -121.71033633,39.73799867,0 -121.71033633,39.736332,0 -121.71033633,39.73466534,0 -121.70866967,39.73466534,0 -121.70866967,39.736332,0 -121.70866967,39.73799867,0 -121.707003,39.73799867,0 -121.707003,39.73966534,0 -121.70533633,39.73966534,0 -121.70533633,39.741332,0 -121.70366967,39.741332,0 -121.70366967,39.74299867,0 -121.702003,39.74299867,0 -121.702003,39.74466534,0 -121.70033633,39.74466534,0 -121.70033633,39.746332,0 -121.70033633,39.74799867,0 -121.69866967,39.74799867,0 -121.69866967,39.74966534,0 -121.697003,39.74966534,0 -121.697003,39.751332,0 -121.69533633,39.751332,0 -121.69366967,39.751332,0 -121.692003,39.751332,0 -121.692003,39.75299867,0 -121.692003,39.75466534,0 -121.69033633,39.75466534,0 -121.68866967,39.75466534,0 -121.68866967,39.756332,0 -121.68866967,39.75799867,0 -121.687003,39.75799867,0 -121.687003,39.75966534,0 -121.682003,39.75966534,0 -121.682003,39.766332,0 -121.682003,39.76799867,0 -121.682003,39.76966534,0 -121.682003,39.771332,0 -121.68033633,39.771332,0 -121.68033633,39.77299867,0 -121.67866967,39.77299867,0 -121.67866967,39.77466534,0 -121.67866967,39.776332,0 -121.677003,39.776332,0 -121.66533633,39.776332,0 -121.66533633,39.78799867,0 -121.66533633,39.78966534,0 -121.66533633,39.791332,0 -121.66533633,39.79299867,0 -121.66533633,39.79466534,0 -121.66533633,39.796332,0 -121.66533633,39.80299867,0 -121.66533633,39.80466534,0 -121.66366967,39.80466534,0 -121.66366967,39.806332,0 -121.66366967,39.80799867,0 -121.662003,39.80799867,0 -121.662003,39.80966534,0 -121.66366967,39.80966534,0 -121.66366967,39.811332,0 -121.662003,39.811332,0 -121.662003,39.81299867,0 -121.66033633,39.81299867,0 -121.66033633,39.81466534,0 -121.65866967,39.81466534,0 -121.657003,39.81466534,0 -121.65533633,39.81466534,0 -121.65533633,39.816332,0 -121.65366967,39.816332,0 -121.65366967,39.81799867,0 -121.65533633,39.81799867,0 -121.65533633,39.81966534,0 -121.65366967,39.81966534,0 -121.652003,39.81966534,0 -121.65033633,39.81966534,0 -121.65033633,39.821332,0 -121.65033633,39.82299867,0 -121.64866967,39.82299867,0 -121.64866967,39.80966534,0 -121.64866967,39.79466534,0 -121.64866967,39.79299867,0 -121.64866967,39.791332,0 -121.64866967,39.78966534,0 -121.64866967,39.78799867,0 -121.65033633,39.78799867,0 -121.65033633,39.786332,0 -121.65033633,39.78466534,0 -121.652003,39.78466534,0 -121.652003,39.78299867,0 -121.652003,39.781332,0 -121.652003,39.77966534,0 -121.65366967,39.77966534,0 -121.65366967,39.77799867,0 -121.65533633,39.77799867,0 -121.657003,39.77799867,0 -121.657003,39.776332,0 -121.657003,39.77466534,0 -121.65866967,39.77466534,0 -121.65866967,39.77299867,0 -121.66033633,39.77299867,0 -121.66033633,39.771332,0 -121.662003,39.771332,0 -121.66366967,39.771332,0 -121.66366967,39.76966534,0 -121.66533633,39.76966534,0 -121.66533633,39.76799867,0 -121.667003,39.76799867,0 -121.667003,39.766332,0 -121.667003,39.76466534,0 -121.66866967,39.76466534,0 -121.66866967,39.76299867,0 -121.66866967,39.761332,0 -121.667003,39.761332,0 -121.667003,39.76299867,0 -121.66533633,39.76299867,0 -121.66533633,39.76466534,0 -121.66366967,39.76466534,0 -121.66366967,39.766332,0 -121.662003,39.766332,0 -121.66033633,39.766332,0 -121.66033633,39.76799867,0 -121.65866967,39.76799867,0 -121.657003,39.76799867,0 -121.65533633,39.76799867,0 -121.65533633,39.76966534,0 -121.65366967,39.76966534,0 -121.652003,39.76966534,0 -121.65033633,39.76966534,0 -121.65033633,39.771332,0 -121.64866967,39.771332,0 -121.64866967,39.76466534,0 -121.65033633,39.76466534,0 -121.65033633,39.76299867,0 -121.652003,39.76299867,0 -121.65366967,39.76299867,0 -121.65533633,39.76299867,0 -121.65533633,39.761332,0 -121.657003,39.761332,0 -121.65866967,39.761332,0 -121.65866967,39.75966534,0 -121.65866967,39.75799867,0 -121.66033633,39.75799867,0 -121.66033633,39.756332,0 -121.66033633,39.75466534,0 -121.66033633,39.75299867,0 -121.662003,39.75299867,0 -121.662003,39.751332,0 -121.66033633,39.751332,0 -121.66033633,39.74966534,0 -121.65866967,39.74966534,0 -121.65866967,39.751332,0 -121.657003,39.751332,0 -121.65533633,39.751332,0 -121.65533633,39.74966534,0 -121.65366967,39.74966534,0 -121.65366967,39.74799867,0 -121.65533633,39.74799867,0 -121.657003,39.74799867,0 -121.65866967,39.74799867,0 -121.65866967,39.746332,0 -121.66033633,39.746332,0 -121.662003,39.746332,0 -121.662003,39.74466534,0 -121.66366967,39.74466534,0 -121.66533633,39.74466534,0 -121.667003,39.74466534,0 -121.667003,39.74299867,0 -121.66866967,39.74299867,0 -121.66866967,39.741332,0 -121.67033633,39.741332,0 -121.67033633,39.73966534,0 -121.672003,39.73966534,0 -121.672003,39.73799867,0 -121.672003,39.736332,0 -121.67366967,39.736332,0 -121.67366967,39.73466534,0 -121.67533633,39.73466534,0 -121.677003,39.73466534,0 -121.677003,39.73299867,0 -121.67866967,39.73299867,0 -121.68033633,39.73299867,0 -121.682003,39.73299867,0 -121.68366967,39.73299867,0 -121.68366967,39.731332,0 -121.68533633,39.731332,0 -121.68533633,39.72966534,0 -121.687003,39.72966534,0 -121.687003,39.72799867,0 -121.68866967,39.72799867,0 -121.69033633,39.72799867,0 -121.692003,39.72799867,0 -121.692003,39.726332,0 -121.69366967,39.726332,0 -121.69366967,39.72799867,0 -121.69533633,39.72799867,0 -121.697003,39.72799867,0 -121.697003,39.726332,0 -121.69866967,39.726332,0 -121.70033633,39.726332,0 -121.70033633,39.72466534,0 -121.69866967,39.72466534,0 -121.69866967,39.72299867,0 -121.69866967,39.721332,0 -121.697003,39.721332,0 -121.69533633,39.721332,0 -121.69533633,39.72299867,0 -121.69366967,39.72299867,0 -121.692003,39.72299867,0 -121.69033633,39.72299867,0 -121.68866967,39.72299867,0 -121.687003,39.72299867,0 -121.687003,39.72466534,0 -121.687003,39.726332,0 -121.68533633,39.726332,0 -121.68533633,39.72799867,0 -121.68366967,39.72799867,0 -121.68366967,39.726332,0 -121.68366967,39.72466534,0 -121.682003,39.72466534,0 -121.68033633,39.72466534,0 -121.68033633,39.726332,0 -121.67866967,39.726332,0 -121.677003,39.726332,0 -121.67533633,39.726332,0 -121.67533633,39.72799867,0 -121.67533633,39.72966534,0 -121.67366967,39.72966534,0 -121.672003,39.72966534,0 -121.67033633,39.72966534,0 -121.66866967,39.72966534,0 -121.66866967,39.72799867,0 -121.67033633,39.72799867,0 -121.67033633,39.726332,0 -121.672003,39.726332,0 -121.672003,39.72466534,0 -121.67366967,39.72466534,0 -121.67533633,39.72466534,0 -121.67533633,39.72299867,0 -121.677003,39.72299867,0 -121.677003,39.721332,0 -121.67866967,39.721332,0 -121.68033633,39.721332,0 -121.68033633,39.71966534,0 -121.68033633,39.71799867,0 -121.68033633,39.716332,0 -121.68033633,39.71466534,0 -121.67866967,39.71466534,0 -121.677003,39.71466534,0 -121.677003,39.716332,0 -121.67533633,39.716332,0 -121.67366967,39.716332,0 -121.67366967,39.71799867,0 -121.672003,39.71799867,0 -121.672003,39.71966534,0 -121.67033633,39.71966534,0 -121.66866967,39.71966534,0 -121.66866967,39.721332,0 -121.667003,39.721332,0 -121.667003,39.71966534,0 -121.667003,39.71799867,0 -121.66866967,39.71799867,0 -121.66866967,39.716332,0 -121.67033633,39.716332,0 -121.67033633,39.71466534,0 -121.66866967,39.71466534,0 -121.66866967,39.71299867,0 -121.66866967,39.711332,0 -121.67033633,39.711332,0 -121.672003,39.711332,0 -121.672003,39.70966534,0 -121.67033633,39.70966534,0 -121.67033633,39.70799867,0 -121.66866967,39.70799867,0 -121.667003,39.70799867,0 -121.66533633,39.70799867,0 -121.66533633,39.70966534,0 -121.66366967,39.70966534,0 -121.662003,39.70966534,0 -121.662003,39.711332,0 -121.66033633,39.711332,0 -121.65866967,39.711332,0 -121.65866967,39.71299867,0 -121.657003,39.71299867,0 -121.657003,39.71466534,0 -121.657003,39.716332,0 -121.65533633,39.716332,0 -121.65366967,39.716332,0 -121.652003,39.716332,0 -121.652003,39.71466534,0 -121.65366967,39.71466534,0 -121.65366967,39.71299867,0 -121.65533633,39.71299867,0 -121.65533633,39.711332,0 -121.65533633,39.70966534,0 -121.657003,39.70966534,0 -121.657003,39.70799867,0 -121.65866967,39.70799867,0 -121.65866967,39.706332,0 -121.657003,39.706332,0 -121.65533633,39.706332,0 -121.65366967,39.706332,0 -121.652003,39.706332,0 -121.652003,39.70466534,0 -121.65366967,39.70466534,0 -121.65533633,39.70466534,0 -121.65533633,39.70299867,0 -121.657003,39.70299867,0 -121.657003,39.701332,0 -121.65533633,39.701332,0 -121.65533633,39.69966534,0 -121.65366967,39.69966534,0 -121.65366967,39.69799867,0 -121.652003,39.69799867,0 -121.652003,39.69966534,0 -121.652003,39.701332,0 -121.65033633,39.701332,0 -121.65033633,39.70299867,0 -121.65033633,39.70466534,0 -121.64866967,39.70466534,0 -121.647003,39.70466534,0 -121.647003,39.706332,0 -121.647003,39.70799867,0 -121.64533633,39.70799867,0 -121.64533633,39.70966534,0 -121.642003,39.70966534,0 -121.642003,39.70799867,0 -121.642003,39.706332,0 -121.642003,39.70466534,0 -121.64033633,39.70466534,0 -121.63866967,39.70466534,0 -121.63866967,39.706332,0 -121.637003,39.706332,0 -121.637003,39.70466534,0 -121.637003,39.70299867,0 -121.637003,39.701332,0 -121.63866967,39.701332,0 -121.64033633,39.701332,0 -121.64033633,39.69966534,0 -121.642003,39.69966534,0 -121.642003,39.69799867,0 -121.642003,39.696332,0 -121.64033633,39.696332,0 -121.63866967,39.696332,0 -121.63866967,39.69799867,0 -121.637003,39.69799867,0 -121.637003,39.696332,0 -121.637003,39.69466534,0 -121.63866967,39.69466534,0 -121.64033633,39.69466534,0 -121.64033633,39.69299867,0 -121.64033633,39.691332,0 -121.64033633,39.68966534,0 -121.63866967,39.68966534,0 -121.637003,39.68966534,0 -121.637003,39.691332,0 -121.637003,39.69299867,0 -121.63533633,39.69299867,0 -121.63533633,39.69466534,0 -121.63533633,39.696332,0 -121.63366967,39.696332,0 -121.63366967,39.69799867,0 -121.63366967,39.69966534,0 -121.632003,39.69966534,0 -121.632003,39.701332,0 -121.632003,39.70299867,0 -121.63033633,39.70299867,0 -121.63033633,39.70466534,0 -121.62866967,39.70466534,0 -121.62866967,39.706332,0 -121.62866967,39.70799867,0 -121.62866967,39.70966534,0 -121.627003,39.70966534,0 -121.627003,39.70799867,0 -121.62533633,39.70799867,0 -121.62533633,39.706332,0 -121.62533633,39.70466534,0 -121.62533633,39.70299867,0 -121.627003,39.70299867,0 -121.627003,39.701332,0 -121.627003,39.69966534,0 -121.627003,39.69799867,0 -121.627003,39.696332,0 -121.627003,39.69466534,0 -121.62533633,39.69466534,0 -121.62533633,39.696332,0 -121.62366967,39.696332,0 -121.62366967,39.69799867,0 -121.62366967,39.69966534,0 -121.62366967,39.701332,0 -121.622003,39.701332,0 -121.622003,39.70299867,0 -121.62033633,39.70299867,0 -121.61866967,39.70299867,0 -121.61866967,39.701332,0 -121.617003,39.701332,0 -121.617003,39.70299867,0 -121.61533633,39.70299867,0 -121.61366967,39.70299867,0 -121.61366967,39.70466534,0 -121.612003,39.70466534,0 -121.61033633,39.70466534,0 -121.61033633,39.70299867,0 -121.612003,39.70299867,0 -121.612003,39.701332,0 -121.612003,39.69966534,0 -121.612003,39.69799867,0 -121.61033633,39.69799867,0 -121.60866967,39.69799867,0 -121.60866967,39.69966534,0 -121.60866967,39.701332,0 -121.607003,39.701332,0 -121.607003,39.70299867,0 -121.607003,39.70466534,0 -121.607003,39.706332,0 -121.607003,39.70799867,0 -121.607003,39.70966534,0 -121.602003,39.70966534,0 -121.602003,39.70799867,0 -121.60033633,39.70799867,0 -121.60033633,39.706332,0 -121.60033633,39.70466534,0 -121.60033633,39.70299867,0 -121.60033633,39.701332,0 -121.60033633,39.69966534,0 -121.60033633,39.69799867,0 -121.60033633,39.696332,0 -121.60033633,39.69466534,0 -121.60033633,39.69299867,0 -121.602003,39.69299867,0 -121.602003,39.691332,0 -121.60366967,39.691332,0 -121.60366967,39.68966534,0 -121.60533633,39.68966534,0 -121.60533633,39.68799867,0 -121.60533633,39.686332,0 -121.60366967,39.686332,0 -121.602003,39.686332,0 -121.602003,39.68799867,0 -121.602003,39.68966534,0 -121.60033633,39.68966534,0 -121.60033633,39.691332,0 -121.59866967,39.691332,0 -121.59866967,39.68966534,0 -121.59866967,39.68799867,0 -121.59866967,39.686332,0 -121.59866967,39.68466534,0 -121.59866967,39.68299867,0 -121.597003,39.68299867,0 -121.59533633,39.68299867,0 -121.59533633,39.68466534,0 -121.59366967,39.68466534,0 -121.59366967,39.686332,0 -121.59366967,39.68799867,0 -121.592003,39.68799867,0 -121.592003,39.686332,0 -121.592003,39.68466534,0 -121.592003,39.68299867,0 -121.59366967,39.68299867,0 -121.59366967,39.681332,0 -121.59366967,39.67966534,0 -121.59366967,39.67799867,0 -121.59366967,39.676332,0 -121.59533633,39.676332,0 -121.59533633,39.67466534,0 -121.597003,39.67466534,0 -121.597003,39.67299867,0 -121.59533633,39.67299867,0 -121.59366967,39.67299867,0 -121.59366967,39.67466534,0 -121.592003,39.67466534,0 -121.592003,39.676332,0 -121.592003,39.67799867,0 -121.592003,39.67966534,0 -121.59033633,39.67966534,0 -121.59033633,39.681332,0 -121.59033633,39.68299867,0 -121.59033633,39.68466534,0 -121.59033633,39.686332,0 -121.59033633,39.68799867,0 -121.59033633,39.68966534,0 -121.59033633,39.691332,0 -121.59033633,39.69299867,0 -121.59033633,39.69466534,0 -121.59033633,39.696332,0 -121.59033633,39.69799867,0 -121.59033633,39.69966534,0 -121.59033633,39.701332,0 -121.59033633,39.70299867,0 -121.59033633,39.70466534,0 -121.59033633,39.706332,0 -121.59033633,39.70799867,0 -121.59033633,39.70966534,0 -121.58866967,39.70966534,0 -121.587003,39.70966534,0 -121.587003,39.70799867,0 -121.58533633,39.70799867,0 -121.58533633,39.70966534,0 -121.58366967,39.70966534,0 -121.582003,39.70966534,0 -121.582003,39.70799867,0 -121.582003,39.706332,0 -121.58366967,39.706332,0 -121.58366967,39.70466534,0 -121.58366967,39.70299867,0 -121.58533633,39.70299867,0 -121.58533633,39.701332,0 -121.58533633,39.69966534,0 -121.58366967,39.69966534,0 -121.58366967,39.69799867,0 -121.582003,39.69799867,0 -121.582003,39.696332,0 -121.582003,39.69466534,0 -121.582003,39.69299867,0 -121.582003,39.691332,0 -121.58033633,39.691332,0 -121.58033633,39.69299867,0 -121.57866967,39.69299867,0 -121.57866967,39.691332,0 -121.57866967,39.68966534,0 -121.57866967,39.68799867,0 -121.57866967,39.686332,0 -121.57866967,39.68466534,0 -121.57866967,39.68299867,0 -121.577003,39.68299867,0 -121.57533633,39.68299867,0 -121.57533633,39.681332,0 -121.57533633,39.67966534,0 -121.57533633,39.67799867,0 -121.57366967,39.67799867,0 -121.572003,39.67799867,0 -121.572003,39.676332,0 -121.57366967,39.676332,0 -121.57366967,39.67466534,0 -121.572003,39.67466534,0 -121.57033633,39.67466534,0 -121.57033633,39.676332,0 -121.56866967,39.676332,0 -121.56866967,39.67799867,0 -121.56866967,39.67966534,0 -121.56866967,39.681332,0 -121.56866967,39.68299867,0 -121.56866967,39.68466534,0 -121.56866967,39.686332,0 -121.567003,39.686332,0 -121.567003,39.68466534,0 -121.567003,39.68299867,0 -121.56533633,39.68299867,0 -121.56366967,39.68299867,0 -121.56366967,39.681332,0 -121.562003,39.681332,0 -121.56033633,39.681332,0 -121.56033633,39.67966534,0 -121.55866967,39.67966534,0 -121.55866967,39.681332,0 -121.557003,39.681332,0 -121.557003,39.68299867,0 -121.55866967,39.68299867,0 -121.56033633,39.68299867,0 -121.56033633,39.68466534,0 -121.56033633,39.686332,0 -121.562003,39.686332,0 -121.562003,39.68799867,0 -121.562003,39.68966534,0 -121.56033633,39.68966534,0 -121.56033633,39.691332,0 -121.562003,39.691332,0 -121.56366967,39.691332,0 -121.56533633,39.691332,0 -121.567003,39.691332,0 -121.56866967,39.691332,0 -121.56866967,39.69299867,0 -121.56533633,39.69299867,0 -121.56533633,39.69799867,0 -121.56366967,39.69799867,0 -121.56366967,39.69966534,0 -121.56366967,39.701332,0 -121.56366967,39.70299867,0 -121.56533633,39.70299867,0 -121.56533633,39.706332,0 -121.56366967,39.706332,0 -121.56366967,39.70799867,0 -121.562003,39.70799867,0 -121.562003,39.70966534,0 -121.56033633,39.70966534,0 -121.55866967,39.70966534,0 -121.557003,39.70966534,0 -121.557003,39.70799867,0 -121.55866967,39.70799867,0 -121.55866967,39.706332,0 -121.56033633,39.706332,0 -121.56033633,39.70466534,0 -121.56033633,39.70299867,0 -121.56033633,39.701332,0 -121.55866967,39.701332,0 -121.55866967,39.69966534,0 -121.55866967,39.69799867,0 -121.56033633,39.69799867,0 -121.56033633,39.696332,0 -121.56033633,39.69466534,0 -121.55866967,39.69466534,0 -121.557003,39.69466534,0 -121.55533633,39.69466534,0 -121.55533633,39.69299867,0 -121.55533633,39.691332,0 -121.55533633,39.68966534,0 -121.55533633,39.68799867,0 -121.55533633,39.686332,0 -121.55366967,39.686332,0 -121.55366967,39.68466534,0 -121.552003,39.68466534,0 -121.552003,39.68299867,0 -121.55033633,39.68299867,0 -121.55033633,39.681332,0 -121.55033633,39.67966534,0 -121.552003,39.67966534,0 -121.552003,39.67799867,0 -121.552003,39.676332,0 -121.55033633,39.676332,0 -121.54866967,39.676332,0 -121.547003,39.676332,0 -121.547003,39.67466534,0 -121.54533633,39.67466534,0 -121.54366967,39.67466534,0 -121.54366967,39.67299867,0 -121.542003,39.67299867,0 -121.542003,39.671332,0 -121.54033633,39.671332,0 -121.53866967,39.671332,0 -121.537003,39.671332,0 -121.53533633,39.671332,0 -121.53366967,39.671332,0 -121.53366967,39.66966534,0 -121.532003,39.66966534,0 -121.53033633,39.66966534,0 -121.53033633,39.66799867,0 -121.52866967,39.66799867,0 -121.527003,39.66799867,0 -121.52533633,39.66799867,0 -121.52366967,39.66799867,0 -121.522003,39.66799867,0 -121.522003,39.666332,0 -121.52033633,39.666332,0 -121.52033633,39.66466534,0 -121.51866967,39.66466534,0 -121.517003,39.66466534,0 -121.51533633,39.66466534,0 -121.51533633,39.666332,0 -121.517003,39.666332,0 -121.51866967,39.666332,0 -121.51866967,39.66799867,0 -121.51866967,39.66966534,0 -121.52033633,39.66966534,0 -121.52033633,39.671332,0 -121.52033633,39.67299867,0 -121.522003,39.67299867,0 -121.522003,39.67466534,0 -121.522003,39.676332,0 -121.52033633,39.676332,0 -121.51866967,39.676332,0 -121.51866967,39.67466534,0 -121.51866967,39.67299867,0 -121.517003,39.67299867,0 -121.517003,39.671332,0 -121.51533633,39.671332,0 -121.51533633,39.66966534,0 -121.51366967,39.66966534,0 -121.512003,39.66966534,0 -121.51033633,39.66966534,0 -121.51033633,39.671332,0 -121.50866967,39.671332,0 -121.507003,39.671332,0 -121.50533633,39.671332,0 -121.50533633,39.67299867,0 -121.50366967,39.67299867,0 -121.50366967,39.67466534,0 -121.50533633,39.67466534,0 -121.50533633,39.676332,0 -121.49866967,39.676332,0 -121.497003,39.676332,0 -121.497003,39.67466534,0 -121.49866967,39.67466534,0 -121.49866967,39.67299867,0 -121.49866967,39.671332,0 -121.49866967,39.66966534,0 -121.497003,39.66966534,0 -121.497003,39.671332,0 -121.49533633,39.671332,0 -121.49533633,39.67299867,0 -121.49366967,39.67299867,0 -121.49366967,39.67466534,0 -121.492003,39.67466534,0 -121.492003,39.676332,0 -121.49033633,39.676332,0 -121.48866967,39.676332,0 -121.482003,39.676332,0 -121.482003,39.67466534,0 -121.482003,39.67299867,0 -121.48366967,39.67299867,0 -121.48533633,39.67299867,0 -121.48533633,39.671332,0 -121.487003,39.671332,0 -121.487003,39.66966534,0 -121.48866967,39.66966534,0 -121.48866967,39.66799867,0 -121.49033633,39.66799867,0 -121.49033633,39.666332,0 -121.49033633,39.66466534,0 -121.492003,39.66466534,0 -121.492003,39.66299867,0 -121.492003,39.661332,0 -121.49033633,39.661332,0 -121.49033633,39.65966534,0 -121.49866967,39.65966534,0 -121.50033633,39.65966534,0 -121.50033633,39.661332,0 -121.50033633,39.66299867,0 -121.502003,39.66299867,0 -121.502003,39.66466534,0 -121.502003,39.666332,0 -121.50366967,39.666332,0 -121.50533633,39.666332,0 -121.507003,39.666332,0 -121.507003,39.66466534,0 -121.507003,39.66299867,0 -121.50533633,39.66299867,0 -121.50533633,39.661332,0 -121.507003,39.661332,0 -121.507003,39.65966534,0 -121.50866967,39.65966534,0 -121.51533633,39.65966534,0 -121.51866967,39.65966534,0 -121.52033633,39.65966534,0 -121.52033633,39.661332,0 -121.522003,39.661332,0 -121.52366967,39.661332,0 -121.52366967,39.66299867,0 -121.52533633,39.66299867,0 -121.527003,39.66299867,0 -121.52866967,39.66299867,0 -121.53033633,39.66299867,0 -121.53033633,39.661332,0 -121.53033633,39.65966534,0 -121.532003,39.65966534,0 -121.532003,39.65799867,0 -121.532003,39.656332,0 -121.53366967,39.656332,0 -121.53533633,39.656332,0 -121.53533633,39.65466534,0 -121.537003,39.65466534,0 -121.53866967,39.65466534,0 -121.53866967,39.656332,0 -121.537003,39.656332,0 -121.537003,39.65799867,0 -121.53533633,39.65799867,0 -121.53533633,39.65966534,0 -121.53533633,39.661332,0 -121.53533633,39.66299867,0 -121.53366967,39.66299867,0 -121.53366967,39.66466534,0 -121.53533633,39.66466534,0 -121.53533633,39.666332,0 -121.537003,39.666332,0 -121.53866967,39.666332,0 -121.54033633,39.666332,0 -121.54033633,39.66799867,0 -121.542003,39.66799867,0 -121.54366967,39.66799867,0 -121.54366967,39.66966534,0 -121.54533633,39.66966534,0 -121.54533633,39.671332,0 -121.547003,39.671332,0 -121.54866967,39.671332,0 -121.54866967,39.67299867,0 -121.55033633,39.67299867,0 -121.552003,39.67299867,0 -121.55366967,39.67299867,0 -121.55533633,39.67299867,0 -121.557003,39.67299867,0 -121.55866967,39.67299867,0 -121.56033633,39.67299867,0 -121.562003,39.67299867,0 -121.562003,39.671332,0 -121.56033633,39.671332,0 -121.56033633,39.66966534,0 -121.56033633,39.66799867,0 -121.562003,39.66799867,0 -121.562003,39.666332,0 -121.56366967,39.666332,0 -121.56366967,39.66466534,0 -121.562003,39.66466534,0 -121.562003,39.66299867,0 -121.56033633,39.66299867,0 -121.56033633,39.661332,0 -121.56033633,39.65966534,0 -121.56033633,39.65799867,0 -121.56033633,39.656332,0 -121.55866967,39.656332,0 -121.55866967,39.65466534,0 -121.557003,39.65466534,0 -121.55533633,39.65466534,0 -121.55533633,39.656332,0 -121.55366967,39.656332,0 -121.55366967,39.65799867,0 -121.55366967,39.65966534,0 -121.552003,39.65966534,0 -121.552003,39.65799867,0 -121.55033633,39.65799867,0 -121.55033633,39.656332,0 -121.55033633,39.65466534,0 -121.54866967,39.65466534,0 -121.54866967,39.65299867,0 -121.54866967,39.651332,0 -121.55033633,39.651332,0 -121.55033633,39.64966534,0 -121.54866967,39.64966534,0 -121.54866967,39.64799867,0 -121.54866967,39.646332,0 -121.54866967,39.64466534,0 -121.55033633,39.64466534,0 -121.55033633,39.64299867,0 -121.552003,39.64299867,0 -121.55366967,39.64299867,0 -121.55533633,39.64299867,0 -121.56533633,39.64299867,0 -121.56533633,39.63966534,0 -121.56533633,39.63799867,0 -121.56533633,39.636332,0 -121.56533633,39.63466534,0 -121.567003,39.63466534,0 -121.56866967,39.63466534,0 -121.57033633,39.63466534,0 -121.572003,39.63466534,0 -121.572003,39.63299867,0 -121.572003,39.631332,0 -121.572003,39.62966534,0 -121.57033633,39.62966534,0 -121.56866967,39.62966534,0 -121.567003,39.62966534,0 -121.56533633,39.62966534,0 -121.56533633,39.62799867,0 -121.56533633,39.626332,0 -121.567003,39.626332,0 -121.567003,39.62466534,0 -121.567003,39.62299867,0 -121.56533633,39.62299867,0 -121.56533633,39.621332,0 -121.56533633,39.61966534,0 -121.567003,39.61966534,0 -121.567003,39.61799867,0 -121.56866967,39.61799867,0 -121.57033633,39.61799867,0 -121.572003,39.61799867,0 -121.572003,39.616332,0 -121.57366967,39.616332,0 -121.57366967,39.61466534,0 -121.57533633,39.61466534,0 -121.57533633,39.61299867,0 -121.57366967,39.61299867,0 -121.57366967,39.611332,0 -121.57533633,39.611332,0 -121.577003,39.611332,0 -121.57866967,39.611332,0 -121.57866967,39.60966534,0 -121.58033633,39.60966534,0 -121.582003,39.60966534,0 -121.58366967,39.60966534,0 -121.58366967,39.60799867,0 -121.58366967,39.606332,0 -121.582003,39.606332,0 -121.58033633,39.606332,0 -121.57866967,39.606332,0 -121.577003,39.606332,0 -121.57533633,39.606332,0 -121.57366967,39.606332,0 -121.57366967,39.60799867,0 -121.572003,39.60799867,0 -121.57033633,39.60799867,0 -121.56866967,39.60799867,0 -121.567003,39.60799867,0 -121.567003,39.606332,0 -121.56866967,39.606332,0 -121.56866967,39.60466534,0 -121.57033633,39.60466534,0 -121.57033633,39.60299867,0 -121.572003,39.60299867,0 -121.57366967,39.60299867,0 -121.57533633,39.60299867,0 -121.577003,39.60299867,0 -121.57866967,39.60299867,0 -121.58033633,39.60299867,0 -121.58033633,39.601332,0 -121.582003,39.601332,0 -121.58366967,39.601332,0 -121.58533633,39.601332,0 -121.58533633,39.59966534,0 -121.587003,39.59966534,0 -121.587003,39.59799867,0 -121.58533633,39.59799867,0 -121.58366967,39.59799867,0 -121.582003,39.59799867,0 -121.582003,39.596332,0 -121.58033633,39.596332,0 -121.58033633,39.59466534,0 -121.582003,39.59466534,0 -121.582003,39.59299867,0 -121.58033633,39.59299867,0 -121.58033633,39.591332,0 -121.57866967,39.591332,0 -121.577003,39.591332,0 -121.57533633,39.591332,0 -121.57366967,39.591332,0 -121.57366967,39.59299867,0 -121.572003,39.59299867,0 -121.572003,39.591332,0 -121.57033633,39.591332,0 -121.57033633,39.58966534,0 -121.572003,39.58966534,0 -121.57366967,39.58966534,0 -121.57533633,39.58966534,0 -121.577003,39.58966534,0 -121.57866967,39.58966534,0 -121.58033633,39.58966534,0 -121.58033633,39.58799867,0 -121.57866967,39.58799867,0 -121.57866967,39.586332,0 -121.57866967,39.58466534,0 -121.57866967,39.58299867,0 -121.577003,39.58299867,0 -121.577003,39.581332,0 -121.577003,39.57966534,0 -121.577003,39.57799867,0 -121.57533633,39.57799867,0 -121.57533633,39.576332,0 -121.57366967,39.576332,0 -121.57366967,39.57466534,0 -121.572003,39.57466534,0 -121.57033633,39.57466534,0 -121.57033633,39.57299867,0 -121.56866967,39.57299867,0 -121.567003,39.57299867,0 -121.567003,39.57466534,0 -121.567003,39.576332,0 -121.56533633,39.576332,0 -121.56533633,39.57466534,0 -121.56366967,39.57466534,0 -121.56366967,39.57299867,0 -121.56366967,39.571332,0 -121.562003,39.571332,0 -121.56033633,39.571332,0 -121.55866967,39.571332,0 -121.557003,39.571332,0 -121.557003,39.57299867,0 -121.55533633,39.57299867,0 -121.55533633,39.57466534,0 -121.55366967,39.57466534,0 -121.55366967,39.576332,0 -121.55366967,39.57799867,0 -121.55366967,39.57966534,0 -121.552003,39.57966534,0 -121.55033633,39.57966534,0 -121.55033633,39.57799867,0 -121.55033633,39.576332,0 -121.54866967,39.576332,0 -121.54866967,39.57466534,0 -121.547003,39.57466534,0 -121.547003,39.57299867,0 -121.547003,39.571332,0 -121.547003,39.56966534,0 -121.54533633,39.56966534,0 -121.54533633,39.56799867,0 -121.54366967,39.56799867,0 -121.54366967,39.566332,0 -121.542003,39.566332,0 -121.54033633,39.566332,0 -121.53866967,39.566332,0 -121.537003,39.566332,0 -121.537003,39.56466534,0 -121.53533633,39.56466534,0 -121.53366967,39.56466534,0 -121.53366967,39.56299867,0 -121.532003,39.56299867,0 -121.532003,39.561332,0 -121.53033633,39.561332,0 -121.53033633,39.55966534,0 -121.53033633,39.55799867,0 -121.52866967,39.55799867,0 -121.527003,39.55799867,0 -121.527003,39.556332,0 -121.527003,39.55466534,0 -121.527003,39.55299867,0 -121.527003,39.551332,0 -121.52533633,39.551332,0 -121.52533633,39.55299867,0 -121.52366967,39.55299867,0 -121.52366967,39.55466534,0 -121.522003,39.55466534,0 -121.52033633,39.55466534,0 -121.52033633,39.556332,0 -121.52033633,39.55799867,0 -121.522003,39.55799867,0 -121.522003,39.55966534,0 -121.52366967,39.55966534,0 -121.52366967,39.561332,0 -121.52366967,39.56299867,0 -121.522003,39.56299867,0 -121.522003,39.56466534,0 -121.52366967,39.56466534,0 -121.52366967,39.566332,0 -121.52366967,39.56799867,0 -121.52366967,39.56966534,0 -121.52533633,39.56966534,0 -121.527003,39.56966534,0 -121.527003,39.571332,0 -121.52866967,39.571332,0 -121.52866967,39.57299867,0 -121.53033633,39.57299867,0 -121.53033633,39.57466534,0 -121.52866967,39.57466534,0 -121.527003,39.57466534,0 -121.52533633,39.57466534,0 -121.52533633,39.576332,0 -121.52366967,39.576332,0 -121.522003,39.576332,0 -121.52033633,39.576332,0 -121.51533633,39.576332,0 -121.51366967,39.576332,0 -121.51366967,39.57466534,0 -121.51366967,39.57299867,0 -121.51366967,39.571332,0 -121.51366967,39.56966534,0 -121.51366967,39.56799867,0 -121.512003,39.56799867,0 -121.51033633,39.56799867,0 -121.51033633,39.566332,0 -121.50866967,39.566332,0 -121.50866967,39.56466534,0 -121.50866967,39.56299867,0 -121.507003,39.56299867,0 -121.507003,39.561332,0 -121.50533633,39.561332,0 -121.50366967,39.561332,0 -121.50366967,39.55966534,0 -121.50366967,39.55799867,0 -121.50533633,39.55799867,0 -121.507003,39.55799867,0 -121.507003,39.556332,0 -121.50533633,39.556332,0 -121.50366967,39.556332,0 -121.50366967,39.55466534,0 -121.502003,39.55466534,0 -121.502003,39.55299867,0 -121.50033633,39.55299867,0 -121.49866967,39.55299867,0 -121.49866967,39.551332,0 -121.497003,39.551332,0 -121.497003,39.54966534,0 -121.49533633,39.54966534,0 -121.49533633,39.551332,0 -121.49533633,39.55299867,0 -121.49533633,39.55466534,0 -121.49533633,39.556332,0 -121.49366967,39.556332,0 -121.492003,39.556332,0 -121.492003,39.55466534,0 -121.49033633,39.55466534,0 -121.49033633,39.55299867,0 -121.48866967,39.55299867,0 -121.48866967,39.551332,0 -121.487003,39.551332,0 -121.487003,39.54966534,0 -121.48533633,39.54966534,0 -121.48533633,39.551332,0 -121.48366967,39.551332,0 -121.482003,39.551332,0 -121.482003,39.55299867,0 -121.482003,39.55466534,0 -121.482003,39.556332,0 -121.48033633,39.556332,0 -121.47866967,39.556332,0 -121.47866967,39.55799867,0 -121.47866967,39.55966534,0 -121.48033633,39.55966534,0 -121.482003,39.55966534,0 -121.482003,39.561332,0 -121.48366967,39.561332,0 -121.48533633,39.561332,0 -121.48533633,39.56299867,0 -121.487003,39.56299867,0 -121.48866967,39.56299867,0 -121.48866967,39.56466534,0 -121.49033633,39.56466534,0 -121.492003,39.56466534,0 -121.49366967,39.56466534,0 -121.49533633,39.56466534,0 -121.49533633,39.566332,0 -121.49533633,39.56799867,0 -121.49533633,39.56966534,0 -121.49533633,39.571332,0 -121.497003,39.571332,0 -121.497003,39.57299867,0 -121.49866967,39.57299867,0 -121.49866967,39.571332,0 -121.50033633,39.571332,0 -121.50033633,39.57299867,0 -121.50033633,39.57466534,0 -121.50033633,39.576332,0 -121.502003,39.576332,0 -121.502003,39.57799867,0 -121.502003,39.57966534,0 -121.50033633,39.57966534,0 -121.50033633,39.57799867,0 -121.49866967,39.57799867,0 -121.49866967,39.576332,0 -121.49866967,39.57466534,0 -121.497003,39.57466534,0 -121.49533633,39.57466534,0 -121.49533633,39.57299867,0 -121.49366967,39.57299867,0 -121.49366967,39.571332,0 -121.492003,39.571332,0 -121.492003,39.56966534,0 -121.49033633,39.56966534,0 -121.48866967,39.56966534,0 -121.48866967,39.56799867,0 -121.487003,39.56799867,0 -121.487003,39.56966534,0 -121.487003,39.571332,0 -121.487003,39.57299867,0 -121.48533633,39.57299867,0 -121.48533633,39.57466534,0 -121.48366967,39.57466534,0 -121.482003,39.57466534,0 -121.482003,39.576332,0 -121.48033633,39.576332,0 -121.48033633,39.57799867,0 -121.48033633,39.57966534,0 -121.48033633,39.581332,0 -121.48033633,39.58299867,0 -121.47866967,39.58299867,0 -121.47866967,39.58466534,0 -121.47866967,39.586332,0 -121.48033633,39.586332,0 -121.48033633,39.58799867,0 -121.482003,39.58799867,0 -121.482003,39.58966534,0 -121.482003,39.591332,0 -121.482003,39.59299867,0 -121.482003,39.60966534,0 -121.477003,39.60966534,0 -121.47533633,39.60966534,0 -121.47533633,39.60799867,0 -121.47533633,39.606332,0 -121.477003,39.606332,0 -121.477003,39.60466534,0 -121.477003,39.60299867,0 -121.47533633,39.60299867,0 -121.47366967,39.60299867,0 -121.47366967,39.601332,0 -121.47366967,39.59966534,0 -121.472003,39.59966534,0 -121.472003,39.601332,0 -121.47033633,39.601332,0 -121.46866967,39.601332,0 -121.46866967,39.60299867,0 -121.467003,39.60299867,0 -121.46533633,39.60299867,0 -121.46533633,39.601332,0 -121.467003,39.601332,0 -121.467003,39.59966534,0 -121.467003,39.59799867,0 -121.46866967,39.59799867,0 -121.46866967,39.596332,0 -121.467003,39.596332,0 -121.467003,39.59466534,0 -121.467003,39.59299867,0 -121.46866967,39.59299867,0 -121.46866967,39.591332,0 -121.467003,39.591332,0 -121.46533633,39.591332,0 -121.46533633,39.58966534,0 -121.46533633,39.58799867,0 -121.46366967,39.58799867,0 -121.46366967,39.586332,0 -121.462003,39.586332,0 -121.462003,39.58466534,0 -121.46033633,39.58466534,0 -121.45866967,39.58466534,0 -121.45866967,39.586332,0 -121.457003,39.586332,0 -121.45533633,39.586332,0 -121.45533633,39.58799867,0 -121.45533633,39.58966534,0 -121.45366967,39.58966534,0 -121.45366967,39.58799867,0 -121.452003,39.58799867,0 -121.45033633,39.58799867,0 -121.44866967,39.58799867,0 -121.447003,39.58799867,0 -121.447003,39.586332,0 -121.44866967,39.586332,0 -121.44866967,39.58466534,0 -121.447003,39.58466534,0 -121.447003,39.58299867,0 -121.44533633,39.58299867,0 -121.44533633,39.581332,0 -121.44366967,39.581332,0 -121.442003,39.581332,0 -121.442003,39.58299867,0 -121.44033633,39.58299867,0 -121.43866967,39.58299867,0 -121.43866967,39.581332,0 -121.43866967,39.57966534,0 -121.43866967,39.57799867,0 -121.43866967,39.576332,0 -121.437003,39.576332,0 -121.437003,39.57799867,0 -121.43533633,39.57799867,0 -121.43533633,39.57966534,0 -121.43366967,39.57966534,0 -121.432003,39.57966534,0 -121.432003,39.576332,0 -121.432003,39.57466534,0 -121.432003,39.57299867,0 -121.43366967,39.57299867,0 -121.43533633,39.57299867,0 -121.43533633,39.571332,0 -121.43533633,39.56966534,0 -121.43533633,39.56799867,0 -121.43533633,39.566332,0 -121.43533633,39.56466534,0 -121.43366967,39.56466534,0 -121.43366967,39.56299867,0 -121.43533633,39.56299867,0 -121.43533633,39.561332,0 -121.43533633,39.55966534,0 -121.43366967,39.55966534,0 -121.43366967,39.55799867,0 -121.43366967,39.556332,0 -121.43366967,39.55466534,0 -121.432003,39.55466534,0 -121.432003,39.55299867,0 -121.43033633,39.55299867,0 -121.42866967,39.55299867,0 -121.427003,39.55299867,0 -121.427003,39.55466534,0 -121.427003,39.556332,0 -121.427003,39.55799867,0 -121.42533633,39.55799867,0 -121.42366967,39.55799867,0 -121.422003,39.55799867,0 -121.422003,39.556332,0 -121.42033633,39.556332,0 -121.41866967,39.556332,0 -121.41866967,39.55799867,0 -121.417003,39.55799867,0 -121.41533633,39.55799867,0 -121.41366967,39.55799867,0 -121.41366967,39.55966534,0 -121.412003,39.55966534,0 -121.412003,39.561332,0 -121.41033633,39.561332,0 -121.41033633,39.56299867,0 -121.412003,39.56299867,0 -121.412003,39.56466534,0 -121.41366967,39.56466534,0 -121.41366967,39.566332,0 -121.41366967,39.56799867,0 -121.412003,39.56799867,0 -121.41033633,39.56799867,0 -121.40866967,39.56799867,0 -121.40866967,39.56966534,0 -121.407003,39.56966534,0 -121.40533633,39.56966534,0 -121.40533633,39.571332,0 -121.40366967,39.571332,0 -121.40366967,39.57299867,0 -121.40533633,39.57299867,0 -121.407003,39.57299867,0 -121.40866967,39.57299867,0 -121.40866967,39.57466534,0 -121.41033633,39.57466534,0 -121.412003,39.57466534,0 -121.412003,39.576332,0 -121.39866967,39.576332,0 -121.382003,39.576332,0 -121.382003,39.57299867,0 -121.38366967,39.57299867,0 -121.38533633,39.57299867,0 -121.387003,39.57299867,0 -121.38866967,39.57299867,0 -121.39033633,39.57299867,0 -121.39033633,39.571332,0 -121.39033633,39.56966534,0 -121.392003,39.56966534,0 -121.39366967,39.56966534,0 -121.39366967,39.56799867,0 -121.392003,39.56799867,0 -121.39033633,39.56799867,0 -121.39033633,39.566332,0 -121.38866967,39.566332,0 -121.38866967,39.56466534,0 -121.38866967,39.56299867,0 -121.39033633,39.56299867,0 -121.392003,39.56299867,0 -121.39366967,39.56299867,0 -121.39533633,39.56299867,0 -121.39533633,39.561332,0 -121.397003,39.561332,0 -121.39866967,39.561332,0 -121.40033633,39.561332,0 -121.402003,39.561332,0 -121.402003,39.55966534,0 -121.402003,39.55799867,0 -121.402003,39.556332,0 -121.40033633,39.556332,0 -121.40033633,39.55466534,0 -121.402003,39.55466534,0 -121.402003,39.55299867,0 -121.40366967,39.55299867,0 -121.40533633,39.55299867,0 -121.40533633,39.551332,0 -121.40533633,39.54966534,0 -121.40366967,39.54966534,0 -121.402003,39.54966534,0 -121.40033633,39.54966534,0 -121.39866967,39.54966534,0 -121.397003,39.54966534,0 -121.397003,39.54799867,0 -121.39533633,39.54799867,0 -121.39366967,39.54799867,0 -121.39366967,39.546332,0 -121.392003,39.546332,0 -121.39033633,39.546332,0 -121.39033633,39.54466534,0 -121.38866967,39.54466534,0 -121.38866967,39.546332,0 -121.387003,39.546332,0 -121.387003,39.54799867,0 -121.38533633,39.54799867,0 -121.38533633,39.546332,0 -121.38366967,39.546332,0 -121.382003,39.546332,0 -121.38033633,39.546332,0 -121.38033633,39.54466534,0 -121.382003,39.54466534,0 -121.38366967,39.54466534,0 -121.38533633,39.54466534,0 -121.38533633,39.54299867,0 -121.38533633,39.541332,0 -121.38366967,39.541332,0 -121.38366967,39.53966534,0 -121.38366967,39.53799867,0 -121.38533633,39.53799867,0 -121.38533633,39.536332,0 -121.38366967,39.536332,0 -121.382003,39.536332,0 -121.382003,39.53799867,0 -121.382003,39.53966534,0 -121.38033633,39.53966534,0 -121.38033633,39.541332,0 -121.37866967,39.541332,0 -121.37866967,39.54299867,0 -121.377003,39.54299867,0 -121.37533633,39.54299867,0 -121.37533633,39.541332,0 -121.37366967,39.541332,0 -121.37366967,39.54299867,0 -121.372003,39.54299867,0 -121.37033633,39.54299867,0 -121.36866967,39.54299867,0 -121.367003,39.54299867,0 -121.36533633,39.54299867,0 -121.36366967,39.54299867,0 -121.362003,39.54299867,0 -121.36033633,39.54299867,0 -121.35866967,39.54299867,0 -121.357003,39.54299867,0 -121.357003,39.541332,0 -121.35533633,39.541332,0 -121.35366967,39.541332,0 -121.352003,39.541332,0 -121.35033633,39.541332,0 -121.34866967,39.541332,0 -121.347003,39.541332,0 -121.34533633,39.541332,0 -121.34366967,39.541332,0 -121.34366967,39.53966534,0 -121.34366967,39.53799867,0 -121.342003,39.53799867,0 -121.34033633,39.53799867,0 -121.33866967,39.53799867,0 -121.337003,39.53799867,0 -121.337003,39.53966534,0 -121.33533633,39.53966534,0 -121.33533633,39.541332,0 -121.33366967,39.541332,0 -121.332003,39.541332,0 -121.332003,39.53466534,0 -121.33366967,39.53466534,0 -121.33366967,39.53299867,0 -121.33533633,39.53299867,0 -121.33533633,39.53466534,0 -121.337003,39.53466534,0 -121.33866967,39.53466534,0 -121.34033633,39.53466534,0 -121.342003,39.53466534,0 -121.342003,39.53299867,0 -121.34366967,39.53299867,0 -121.34533633,39.53299867,0 -121.34533633,39.531332,0 -121.34533633,39.52966534,0 -121.34366967,39.52966534,0 -121.34366967,39.52799867,0 -121.34366967,39.526332,0 -121.34866967,39.526332,0 -121.35033633,39.526332,0 -121.352003,39.526332,0 -121.352003,39.52799867,0 -121.35366967,39.52799867,0 -121.35533633,39.52799867,0 -121.35533633,39.52966534,0 -121.357003,39.52966534,0 -121.35866967,39.52966534,0 -121.36033633,39.52966534,0 -121.362003,39.52966534,0 -121.362003,39.52799867,0 -121.36366967,39.52799867,0 -121.36366967,39.526332,0 -121.36533633,39.526332,0 -121.367003,39.526332,0 -121.367003,39.52799867,0 -121.367003,39.52966534,0 -121.36866967,39.52966534,0 -121.36866967,39.531332,0 -121.37033633,39.531332,0 -121.37033633,39.53299867,0 -121.372003,39.53299867,0 -121.372003,39.531332,0 -121.37366967,39.531332,0 -121.37533633,39.531332,0 -121.377003,39.531332,0 -121.377003,39.52966534,0 -121.37866967,39.52966534,0 -121.38033633,39.52966534,0 -121.382003,39.52966534,0 -121.382003,39.52799867,0 -121.382003,39.526332,0 -121.38366967,39.526332,0 -121.38533633,39.526332,0 -121.38533633,39.52799867,0 -121.387003,39.52799867,0 -121.387003,39.526332,0 -121.38866967,39.526332,0 -121.39033633,39.526332,0 -121.39033633,39.52799867,0 -121.39033633,39.52966534,0 -121.39033633,39.531332,0 -121.39033633,39.53299867,0 -121.39033633,39.53466534,0 -121.392003,39.53466534,0 -121.392003,39.536332,0 -121.39366967,39.536332,0 -121.39366967,39.53799867,0 -121.39533633,39.53799867,0 -121.39533633,39.53966534,0 -121.397003,39.53966534,0 -121.39866967,39.53966534,0 -121.39866967,39.541332,0 -121.39866967,39.54299867,0 -121.407003,39.54299867,0 -121.407003,39.54466534,0 -121.407003,39.546332,0 -121.407003,39.54799867,0 -121.40866967,39.54799867,0 -121.40866967,39.54966534,0 -121.41033633,39.54966534,0 -121.412003,39.54966534,0 -121.41366967,39.54966534,0 -121.41366967,39.54799867,0 -121.41366967,39.546332,0 -121.412003,39.546332,0 -121.412003,39.54466534,0 -121.41033633,39.54466534,0 -121.40866967,39.54466534,0 -121.40866967,39.54299867,0 -121.41533633,39.54299867,0 -121.41866967,39.54299867,0 -121.42033633,39.54299867,0 -121.42033633,39.54466534,0 -121.422003,39.54466534,0 -121.422003,39.546332,0 -121.42366967,39.546332,0 -121.42533633,39.546332,0 -121.427003,39.546332,0 -121.42866967,39.546332,0 -121.42866967,39.54799867,0 -121.43033633,39.54799867,0 -121.432003,39.54799867,0 -121.43366967,39.54799867,0 -121.43366967,39.546332,0 -121.43366967,39.54466534,0 -121.43533633,39.54466534,0 -121.43533633,39.54299867,0 -121.43533633,39.541332,0 -121.43533633,39.53966534,0 -121.437003,39.53966534,0 -121.437003,39.53799867,0 -121.437003,39.536332,0 -121.437003,39.53466534,0 -121.437003,39.53299867,0 -121.437003,39.531332,0 -121.437003,39.52966534,0 -121.43866967,39.52966534,0 -121.43866967,39.531332,0 -121.44033633,39.531332,0 -121.442003,39.531332,0 -121.44366967,39.531332,0 -121.44533633,39.531332,0 -121.44533633,39.52966534,0 -121.44533633,39.52799867,0 -121.447003,39.52799867,0 -121.44866967,39.52799867,0 -121.44866967,39.526332,0 -121.44866967,39.52466534,0 -121.44866967,39.52299867,0 -121.45033633,39.52299867,0 -121.452003,39.52299867,0 -121.45366967,39.52299867,0 -121.45533633,39.52299867,0 -121.45533633,39.521332,0 -121.457003,39.521332,0 -121.457003,39.51966534,0 -121.45533633,39.51966534,0 -121.45533633,39.51799867,0 -121.45533633,39.516332,0 -121.45533633,39.51466534,0 -121.45533633,39.51299867,0 -121.45533633,39.511332,0 -121.45366967,39.511332,0 -121.45366967,39.50966534,0 -121.45366967,39.50799867,0 -121.452003,39.50799867,0 -121.45033633,39.50799867,0 -121.45033633,39.506332,0 -121.45033633,39.50466534,0 -121.44866967,39.50466534,0 -121.44866967,39.50299867,0 -121.44866967,39.501332,0 -121.44866967,39.49299867,0 -121.44366967,39.49299867,0 -121.44366967,39.491332,0 -121.442003,39.491332,0 -121.442003,39.48966534,0 -121.442003,39.48799867,0 -121.442003,39.486332,0 -121.44033633,39.486332,0 -121.44033633,39.48466534,0 -121.43866967,39.48466534,0 -121.43866967,39.48299867,0 -121.437003,39.48299867,0 -121.437003,39.481332,0 -121.43533633,39.481332,0 -121.43366967,39.481332,0 -121.43366967,39.47966534,0 -121.43533633,39.47966534,0 -121.43533633,39.47799867,0 -121.43533633,39.476332,0 -121.43366967,39.476332,0 -121.43366967,39.47466534,0 -121.432003,39.47466534,0 -121.432003,39.47299867,0 -121.432003,39.471332,0 -121.432003,39.46966534,0 -121.432003,39.45966534,0 -121.427003,39.45966534,0 -121.427003,39.45799867,0 -121.42533633,39.45799867,0 -121.42366967,39.45799867,0 -121.42366967,39.456332,0 -121.422003,39.456332,0 -121.422003,39.45466534,0 -121.422003,39.45299867,0 -121.422003,39.451332,0 -121.422003,39.44966534,0 -121.422003,39.44799867,0 -121.42033633,39.44799867,0 -121.42033633,39.446332,0 -121.41866967,39.446332,0 -121.41866967,39.44466534,0 -121.42033633,39.44466534,0 -121.42033633,39.44299867,0 -121.41866967,39.44299867,0 -121.41866967,39.441332,0 -121.41866967,39.43966534,0 -121.42033633,39.43966534,0 -121.422003,39.43966534,0 -121.422003,39.43799867,0 -121.422003,39.436332,0 -121.42033633,39.436332,0 -121.42033633,39.43466534,0 -121.41866967,39.43466534,0 -121.41866967,39.43299867,0 -121.417003,39.43299867,0 -121.417003,39.43466534,0 -121.417003,39.436332,0 -121.41533633,39.436332,0 -121.41366967,39.436332,0 -121.41366967,39.43466534,0 -121.41366967,39.43299867,0 -121.412003,39.43299867,0 -121.412003,39.43466534,0 -121.41033633,39.43466534,0 -121.40866967,39.43466534,0 -121.40866967,39.43299867,0 -121.40866967,39.431332,0 -121.41033633,39.431332,0 -121.41033633,39.42966534,0 -121.41033633,39.42799867,0 -121.41033633,39.426332,0 -121.41033633,39.42466534,0 -121.41033633,39.42299867,0 -121.41033633,39.421332,0 -121.412003,39.421332,0 -121.412003,39.41966534,0 -121.41366967,39.41966534,0 -121.41366967,39.41799867,0 -121.41366967,39.416332,0 -121.412003,39.416332,0 -121.41033633,39.416332,0 -121.41033633,39.41466534,0 -121.41033633,39.41299867,0 -121.40866967,39.41299867,0 -121.40866967,39.411332,0 -121.407003,39.411332,0 -121.40533633,39.411332,0 -121.40533633,39.41299867,0 -121.40366967,39.41299867,0 -121.402003,39.41299867,0 -121.402003,39.411332,0 -121.402003,39.40966534,0 -121.40033633,39.40966534,0 -121.40033633,39.40799867,0 -121.39866967,39.40799867,0 -121.39866967,39.406332,0 -121.397003,39.406332,0 -121.397003,39.40466534,0 -121.39533633,39.40466534,0 -121.39533633,39.40299867,0 -121.397003,39.40299867,0 -121.397003,39.401332,0 -121.397003,39.39966534,0 -121.39533633,39.39966534,0 -121.39366967,39.39966534,0 -121.392003,39.39966534,0 -121.392003,39.401332,0 -121.39033633,39.401332,0 -121.39033633,39.39966534,0 -121.39033633,39.39799867,0 -121.38866967,39.39799867,0 -121.387003,39.39799867,0 -121.387003,39.396332,0 -121.38866967,39.396332,0 -121.38866967,39.39466534,0 -121.39033633,39.39466534,0 -121.39033633,39.39299867,0 -121.39033633,39.391332,0 -121.38866967,39.391332,0 -121.387003,39.391332,0 -121.38533633,39.391332,0 -121.38366967,39.391332,0 -121.38366967,39.39299867,0 -121.382003,39.39299867,0 -121.382003,39.391332,0 -121.382003,39.38966534,0 -121.382003,39.38799867,0 -121.38033633,39.38799867,0 -121.38033633,39.386332,0 -121.38033633,39.38466534,0 -121.37866967,39.38466534,0 -121.377003,39.38466534,0 -121.37533633,39.38466534,0 -121.37533633,39.386332,0 -121.37366967,39.386332,0 -121.372003,39.386332,0 -121.372003,39.38466534,0 -121.37033633,39.38466534,0 -121.36866967,39.38466534,0 -121.367003,39.38466534,0 -121.367003,39.386332,0 -121.367003,39.38799867,0 -121.36533633,39.38799867,0 -121.36533633,39.38966534,0 -121.36533633,39.391332,0 -121.36533633,39.39299867,0 -121.36533633,39.39466534,0 -121.36533633,39.40966534,0 -121.36533633,39.411332,0 -121.36366967,39.411332,0 -121.36366967,39.41299867,0 -121.36366967,39.41466534,0 -121.36366967,39.416332,0 -121.362003,39.416332,0 -121.362003,39.41799867,0 -121.362003,39.41966534,0 -121.36033633,39.41966534,0 -121.36033633,39.41799867,0 -121.35866967,39.41799867,0 -121.357003,39.41799867,0 -121.35533633,39.41799867,0 -121.35533633,39.416332,0 -121.35366967,39.416332,0 -121.35366967,39.41799867,0 -121.352003,39.41799867,0 -121.35033633,39.41799867,0 -121.35033633,39.41966534,0 -121.34866967,39.41966534,0 -121.34866967,39.41299867,0 -121.35033633,39.41299867,0 -121.35033633,39.411332,0 -121.35033633,39.40966534,0 -121.35033633,39.40799867,0 -121.35033633,39.406332,0 -121.352003,39.406332,0 -121.35366967,39.406332,0 -121.35366967,39.40466534,0 -121.352003,39.40466534,0 -121.352003,39.40299867,0 -121.35033633,39.40299867,0 -121.35033633,39.40466534,0 -121.34866967,39.40466534,0 -121.34866967,39.40299867,0 -121.34866967,39.39799867,0 -121.34866967,39.396332,0 -121.35033633,39.396332,0 -121.35033633,39.39466534,0 -121.352003,39.39466534,0 -121.352003,39.39299867,0 -121.35366967,39.39299867,0 -121.35533633,39.39299867,0 -121.35533633,39.391332,0 -121.357003,39.391332,0 -121.35866967,39.391332,0 -121.36033633,39.391332,0 -121.36033633,39.38966534,0 -121.36033633,39.38799867,0 -121.362003,39.38799867,0 -121.362003,39.386332,0 -121.362003,39.38466534,0 -121.36033633,39.38466534,0 -121.36033633,39.38299867,0 -121.36033633,39.381332,0 -121.36033633,39.37966534,0 -121.362003,39.37966534,0 -121.362003,39.37799867,0 -121.36366967,39.37799867,0 -121.36366967,39.376332,0 -121.36533633,39.376332,0 -121.36533633,39.37466534,0 -121.36533633,39.37299867,0 -121.36366967,39.37299867,0 -121.36366967,39.371332,0 -121.362003,39.371332,0 -121.36033633,39.371332,0 -121.35866967,39.371332,0 -121.35866967,39.36966534,0 -121.357003,39.36966534,0 -121.35533633,39.36966534,0 -121.35366967,39.36966534,0 -121.35366967,39.36799867,0 -121.352003,39.36799867,0 -121.35033633,39.36799867,0 -121.35033633,39.366332,0 -121.35033633,39.36466534,0 -121.34866967,39.36466534,0 -121.34866967,39.36299867,0 -121.35033633,39.36299867,0 -121.352003,39.36299867,0 -121.352003,39.361332,0 -121.35033633,39.361332,0 -121.35033633,39.35966534,0 -121.34866967,39.35966534,0 -121.34866967,39.35799867,0 -121.35033633,39.35799867,0 -121.352003,39.35799867,0 -121.352003,39.35966534,0 -121.35366967,39.35966534,0 -121.35533633,39.35966534,0 -121.357003,39.35966534,0 -121.357003,39.35799867,0 -121.35866967,39.35799867,0 -121.36033633,39.35799867,0 -121.362003,39.35799867,0 -121.362003,39.356332,0 -121.362003,39.35466534,0 -121.36033633,39.35466534,0 -121.36033633,39.35299867,0 -121.36033633,39.351332,0 -121.36033633,39.34966534,0 -121.35866967,39.34966534,0 -121.35866967,39.34799867,0 -121.35866967,39.346332,0 -121.35866967,39.34466534,0 -121.35866967,39.34299867,0 -121.35866967,39.341332,0 -121.35866967,39.33966534,0 -121.357003,39.33966534,0 -121.357003,39.33799867,0 -121.357003,39.336332,0 -121.35533633,39.336332,0 -121.35533633,39.33466534,0 -121.35533633,39.33299867,0 -121.35366967,39.33299867,0 -121.352003,39.33299867,0 -121.352003,39.331332,0 -121.35033633,39.331332,0 -121.34866967,39.331332,0 -121.347003,39.331332,0 -121.347003,39.33299867,0 -121.34533633,39.33299867,0 -121.34533633,39.331332,0 -121.34366967,39.331332,0 -121.34366967,39.33299867,0 -121.342003,39.33299867,0 -121.342003,39.33466534,0 -121.342003,39.336332,0 -121.342003,39.33799867,0 -121.34033633,39.33799867,0 -121.34033633,39.336332,0 -121.34033633,39.33466534,0 -121.34033633,39.33299867,0 -121.34033633,39.331332,0 -121.34033633,39.32966534,0 -121.33866967,39.32966534,0 -121.33866967,39.32799867,0 -121.33866967,39.326332,0 -121.337003,39.326332,0 -121.337003,39.32466534,0 -121.33533633,39.32466534,0 -121.33533633,39.32299867,0 -121.33533633,39.321332,0 -121.33366967,39.321332,0 -121.332003,39.321332,0 -121.332003,39.31966534,0 -121.332003,39.31799867,0 -121.33366967,39.31799867,0 -121.33366967,39.316332,0 -121.33366967,39.31466534,0 -121.33366967,39.31299867,0 -121.33366967,39.311332,0 -121.33533633,39.311332,0 -121.33533633,39.30966534,0 -121.33533633,39.30799867,0 -121.33533633,39.306332,0 -121.33366967,39.306332,0 -121.33366967,39.30466534,0 -121.33533633,39.30466534,0 -121.33533633,39.30299867,0 -121.33533633,39.301332,0 -121.33533633,39.29966534,0 -121.33533633,39.29799867,0 -121.33533633,39.296332,0 -121.337003,39.296332,0 -121.33866967,39.296332,0 -121.33866967,39.29466534,0 -121.34033633,39.29466534,0 -121.34033633,39.29299867,0 -121.342003,39.29299867,0 -121.342003,39.291332,0 -121.34033633,39.291332,0 -121.34033633,39.28966534,0 -121.34033633,39.28799867,0 -121.33866967,39.28799867,0 -121.33866967,39.286332,0 -121.337003,39.286332,0 -121.337003,39.28466534,0 -121.33533633,39.28466534,0 -121.33533633,39.28299867,0 -121.33366967,39.28299867,0 -121.33366967,39.281332,0 -121.332003,39.281332,0 -121.332003,39.27966534,0 -121.332003,39.276332,0 -121.32866967,39.276332,0 -121.327003,39.276332,0 -121.32533633,39.276332,0 -121.32366967,39.276332,0 -121.31533633,39.276332,0 -121.31533633,39.281332,0 -121.31366967,39.281332,0 -121.31366967,39.28299867,0 -121.31533633,39.28299867,0 -121.31533633,39.28466534,0 -121.31533633,39.286332,0 -121.31366967,39.286332,0 -121.312003,39.286332,0 -121.312003,39.28466534,0 -121.31033633,39.28466534,0 -121.31033633,39.286332,0 -121.31033633,39.28799867,0 -121.31033633,39.28966534,0 -121.31033633,39.291332,0 -121.30866967,39.291332,0 -121.307003,39.291332,0 -121.307003,39.28966534,0 -121.30533633,39.28966534,0 -121.30533633,39.291332,0 -121.30533633,39.29299867,0 -121.302003,39.29299867,0 -121.302003,39.291332,0 -121.302003,39.28966534,0 -121.302003,39.28799867,0 -121.302003,39.286332,0 -121.302003,39.28466534,0 -121.302003,39.28299867,0 -121.30366967,39.28299867,0 -121.30366967,39.281332,0 -121.30533633,39.281332,0 -121.30533633,39.27966534,0 -121.307003,39.27966534,0 -121.30866967,39.27966534,0 -121.30866967,39.27799867,0 -121.307003,39.27799867,0 -121.307003,39.276332,0 -121.30533633,39.276332,0 -121.30533633,39.27466534,0 -121.307003,39.27466534,0 -121.30866967,39.27466534,0 -121.30866967,39.27299867,0 -121.31033633,39.27299867,0 -121.31033633,39.271332,0 -121.31033633,39.26966534,0 -121.31033633,39.26799867,0 -121.30866967,39.26799867,0 -121.30866967,39.266332,0 -121.30866967,39.26466534,0 -121.30866967,39.26299867,0 -121.307003,39.26299867,0 -121.307003,39.261332,0 -121.30866967,39.261332,0 -121.31033633,39.261332,0 -121.312003,39.261332,0 -121.312003,39.25966534,0 -121.31033633,39.25966534,0 -121.31033633,39.25799867,0 -121.30866967,39.25799867,0 -121.307003,39.25799867,0 -121.307003,39.256332,0 -121.30533633,39.256332,0 -121.30366967,39.256332,0 -121.302003,39.256332,0 -121.30033633,39.256332,0 -121.30033633,39.25799867,0 -121.29866967,39.25799867,0 -121.297003,39.25799867,0 -121.29533633,39.25799867,0 -121.29533633,39.256332,0 -121.29366967,39.256332,0 -121.29366967,39.25799867,0 -121.292003,39.25799867,0 -121.292003,39.256332,0 -121.29033633,39.256332,0 -121.29033633,39.25466534,0 -121.29033633,39.25299867,0 -121.29033633,39.251332,0 -121.292003,39.251332,0 -121.29366967,39.251332,0 -121.29533633,39.251332,0 -121.297003,39.251332,0 -121.297003,39.24966534,0 -121.29866967,39.24966534,0 -121.29866967,39.24799867,0 -121.297003,39.24799867,0 -121.297003,39.246332,0 -121.297003,39.24466534,0 -121.29533633,39.24466534,0 -121.29533633,39.24299867,0 -121.297003,39.24299867,0 -121.29866967,39.24299867,0 -121.29866967,39.24466534,0 -121.30033633,39.24466534,0 -121.30033633,39.246332,0 -121.302003,39.246332,0 -121.302003,39.24466534,0 -121.30366967,39.24466534,0 -121.30366967,39.24299867,0 -121.30366967,39.241332,0 -121.30366967,39.23966534,0 -121.30533633,39.23966534,0 -121.307003,39.23966534,0 -121.307003,39.241332,0 -121.30866967,39.241332,0 -121.30866967,39.23966534,0 -121.30866967,39.23799867,0 -121.30866967,39.236332,0 -121.307003,39.236332,0 -121.307003,39.23466534,0 -121.30533633,39.23466534,0 -121.30533633,39.23299867,0 -121.30366967,39.23299867,0 -121.30366967,39.231332,0 -121.302003,39.231332,0 -121.302003,39.22966534,0 -121.30033633,39.22966534,0 -121.29866967,39.22966534,0 -121.29866967,39.22799867,0 -121.297003,39.22799867,0 -121.29533633,39.22799867,0 -121.29533633,39.22966534,0 -121.29366967,39.22966534,0 -121.29366967,39.231332,0 -121.29366967,39.23299867,0 -121.292003,39.23299867,0 -121.292003,39.23466534,0 -121.29033633,39.23466534,0 -121.29033633,39.236332,0 -121.292003,39.236332,0 -121.292003,39.23799867,0 -121.29366967,39.23799867,0 -121.29366967,39.23966534,0 -121.29366967,39.241332,0 -121.292003,39.241332,0 -121.29033633,39.241332,0 -121.29033633,39.23966534,0 -121.28866967,39.23966534,0 -121.287003,39.23966534,0 -121.28533633,39.23966534,0 -121.28366967,39.23966534,0 -121.282003,39.23966534,0 -121.282003,39.23799867,0 -121.28033633,39.23799867,0 -121.27866967,39.23799867,0 -121.27866967,39.23966534,0 -121.27866967,39.241332,0 -121.28033633,39.241332,0 -121.28033633,39.24299867,0 -121.282003,39.24299867,0 -121.28366967,39.24299867,0 -121.28366967,39.24466534,0 -121.28366967,39.246332,0 -121.28533633,39.246332,0 -121.28533633,39.24799867,0 -121.28533633,39.24966534,0 -121.287003,39.24966534,0 -121.28866967,39.24966534,0 -121.28866967,39.251332,0 -121.287003,39.251332,0 -121.28533633,39.251332,0 -121.28366967,39.251332,0 -121.28366967,39.24966534,0 -121.282003,39.24966534,0 -121.282003,39.251332,0 -121.282003,39.25299867,0 -121.28366967,39.25299867,0 -121.28533633,39.25299867,0 -121.28533633,39.25466534,0 -121.28533633,39.256332,0 -121.28366967,39.256332,0 -121.28366967,39.25799867,0 -121.282003,39.25799867,0 -121.282003,39.256332,0 -121.28033633,39.256332,0 -121.28033633,39.25466534,0 -121.27866967,39.25466534,0 -121.277003,39.25466534,0 -121.277003,39.25299867,0 -121.27533633,39.25299867,0 -121.27533633,39.25466534,0 -121.27366967,39.25466534,0 -121.27366967,39.256332,0 -121.27366967,39.25799867,0 -121.272003,39.25799867,0 -121.27033633,39.25799867,0 -121.26866967,39.25799867,0 -121.26866967,39.25966534,0 -121.27033633,39.25966534,0 -121.27033633,39.261332,0 -121.27033633,39.26299867,0 -121.272003,39.26299867,0 -121.272003,39.26466534,0 -121.272003,39.266332,0 -121.27033633,39.266332,0 -121.27033633,39.26799867,0 -121.272003,39.26799867,0 -121.272003,39.26966534,0 -121.27366967,39.26966534,0 -121.27366967,39.271332,0 -121.27533633,39.271332,0 -121.27533633,39.27299867,0 -121.27533633,39.27466534,0 -121.27366967,39.27466534,0 -121.27366967,39.276332,0 -121.272003,39.276332,0 -121.272003,39.27466534,0 -121.27033633,39.27466534,0 -121.27033633,39.276332,0 -121.26533633,39.276332,0 -121.26533633,39.286332,0 -121.26533633,39.28799867,0 -121.26366967,39.28799867,0 -121.26366967,39.286332,0 -121.262003,39.286332,0 -121.262003,39.28466534,0 -121.262003,39.28299867,0 -121.26033633,39.28299867,0 -121.26033633,39.281332,0 -121.25866967,39.281332,0 -121.25866967,39.27966534,0 -121.257003,39.27966534,0 -121.257003,39.281332,0 -121.25533633,39.281332,0 -121.25533633,39.28299867,0 -121.25366967,39.28299867,0 -121.252003,39.28299867,0 -121.252003,39.28466534,0 -121.252003,39.286332,0 -121.25033633,39.286332,0 -121.24866967,39.286332,0 -121.247003,39.286332,0 -121.24533633,39.286332,0 -121.24366967,39.286332,0 -121.24366967,39.28799867,0 -121.242003,39.28799867,0 -121.24033633,39.28799867,0 -121.23866967,39.28799867,0 -121.237003,39.28799867,0 -121.23533633,39.28799867,0 -121.23366967,39.28799867,0 -121.23366967,39.286332,0 -121.232003,39.286332,0 -121.23033633,39.286332,0 -121.22866967,39.286332,0 -121.227003,39.286332,0 -121.22533633,39.286332,0 -121.22533633,39.28466534,0 -121.22366967,39.28466534,0 -121.222003,39.28466534,0 -121.222003,39.286332,0 -121.22033633,39.286332,0 -121.22033633,39.28799867,0 -121.22033633,39.28966534,0 -121.22033633,39.291332,0 -121.21866967,39.291332,0 -121.21866967,39.29299867,0 -121.21533633,39.29299867,0 -121.21533633,39.29799867,0 -121.21533633,39.29966534,0 -121.21366967,39.29966534,0 -121.212003,39.29966534,0 -121.212003,39.301332,0 -121.21366967,39.301332,0 -121.21366967,39.30299867,0 -121.212003,39.30299867,0 -121.21033633,39.30299867,0 -121.20866967,39.30299867,0 -121.207003,39.30299867,0 -121.20533633,39.30299867,0 -121.20533633,39.30466534,0 -121.207003,39.30466534,0 -121.207003,39.306332,0 -121.207003,39.30799867,0 -121.20866967,39.30799867,0 -121.20866967,39.30966534,0 -121.21033633,39.30966534,0 -121.21033633,39.311332,0 -121.21033633,39.31299867,0 -121.212003,39.31299867,0 -121.212003,39.31466534,0 -121.21033633,39.31466534,0 -121.21033633,39.316332,0 -121.21033633,39.31799867,0 -121.212003,39.31799867,0 -121.212003,39.31966534,0 -121.21033633,39.31966534,0 -121.20866967,39.31966534,0 -121.20866967,39.321332,0 -121.20866967,39.32299867,0 -121.20866967,39.32466534,0 -121.20866967,39.326332,0 -121.207003,39.326332,0 -121.20366967,39.326332,0 -121.202003,39.326332,0 -121.202003,39.32466534,0 -121.20
[truncated: 706,489 more chars]
