# Supplementary material for: High-resolution weather network reveals a high spatial variability in air temperature in the Central valley of California with implications for crop and pest management
Source: PLoS One. 2022 May 19;17(5):e0267607. doi: 10.1371/journal.pone.0267607 (PMC9119484; doi:10.1371/journal.pone.0267607)
Supplement: S3 File — (ZIP) [file pone.0267607.s004.zip › PLOS code and files/West_Coast.kml]

<?xml version="1.0" encoding="UTF-8"?>
<kml xmlns="http://www.opengis.net/kml/2.2" xmlns:gx="http://www.google.com/kml/ext/2.2" xmlns:kml="http://www.opengis.net/kml/2.2" xmlns:atom="http://www.w3.org/2005/Atom">
<Document>
	<name>West_Coast.kml</name>
	<Style id="s_ylw-pushpin">
		<IconStyle>
			<scale>1.1</scale>
			<Icon>
				<href>http://maps.google.com/mapfiles/kml/pushpin/ylw-pushpin.png</href>
			</Icon>
			<hotSpot x="20" y="2" xunits="pixels" yunits="pixels"/>
		</IconStyle>
	</Style>
	<StyleMap id="m_ylw-pushpin">
		<Pair>
			<key>normal</key>
			<styleUrl>#s_ylw-pushpin</styleUrl>
		</Pair>
		<Pair>
			<key>highlight</key>
			<styleUrl>#s_ylw-pushpin_hl</styleUrl>
		</Pair>
	</StyleMap>
	<Style id="s_ylw-pushpin_hl">
		<IconStyle>
			<scale>1.3</scale>
			<Icon>
				<href>http://maps.google.com/mapfiles/kml/pushpin/ylw-pushpin.png</href>
			</Icon>
			<hotSpot x="20" y="2" xunits="pixels" yunits="pixels"/>
		</IconStyle>
	</Style>
	<Placemark>
		<name>West_Coast</name>
		<styleUrl>#m_ylw-pushpin</styleUrl>
		<LineString>
			<tessellate>1</tessellate>
			<coordinates>
				-116.0600431954411,30.75038416443774,0 -116.335080222097,31.00199977560167,0 -116.3515330161429,31.22087742963285,0 -116.6834046837724,31.53409144323568,0 -116.5854209510164,31.83939860454953,0 -116.9336864701609,32.13990316234287,0 -117.0948781905808,32.39121026665572,0 -117.1764387077792,32.58801005876879,0 -117.2154699418907,32.7116638785635,0 -117.265195336243,33.01851308729784,0 -117.4494770736864,33.33930837645732,0 -117.7569631804552,33.51138934566494,0 -118.0544903517113,33.68236446584338,0 -118.1496366004644,33.74583641776061,0 -118.4121966454446,33.7224081335027,0 -118.4510076805295,33.90585675464037,0 -118.5972484648741,33.97030908562815,0 -119.0368462811084,33.96994095777985,0 -119.4795964501096,34.23212023024566,0 -119.870535326463,34.35006330823938,0 -120.4223913140715,34.4278168391338,0 -120.8454647232937,34.66617523243676,0 -120.7335107348457,34.92071971239186,0 -120.885654937099,35.16729658713242,0 -121.1852404163959,35.49731394778782,0 -121.2697268396154,35.5941454721911,0 -121.5375950486654,35.77506602740081,0 -121.6042509964927,35.97708894843987,0 -121.858896082823,36.17843074092665,0 -121.9705575661373,36.34116385710895,0 -122.0182967318144,36.49539856221973,0 -122.0717917659285,36.67097126060693,0 -121.9419799709719,36.72688739900961,0 -121.8392951154444,36.76546615208239,0 -121.9037432986973,36.88956033809103,0 -122.0932822256775,36.88083323164978,0 -122.2619631066353,37.00901242716614,0 -122.4098806227517,37.12865557800619,0 -122.5097492221482,37.2871254401301,0 -122.4998317415309,37.39449151200259,0 -122.5286369380283,37.51040411736601,0 -122.6019897220773,37.63493384189061,0 -122.5813953681108,37.73821390925724,0 -122.547557526052,37.77966306311139,0 -122.5141936126341,37.79936795020596,0 -122.4677056394169,37.81853781142101,0 -122.4320060516764,37.81867258659889,0 -122.3890091552913,37.81422420650201,0 -122.3756269412224,37.77058373049601,0 -122.3461993500567,37.71207152283306,0 -122.3577179239584,37.69307104155835,0 -122.3567712699213,37.65342829268216,0 -122.3362818452428,37.6224726738277,0 -122.2977283170325,37.60191590390876,0 -122.2599374578047,37.58364196613723,0 -122.2192445044831,37.55846382411244,0 -122.2054123797943,37.54067843594719,0 -122.186507061166,37.52059949149085,0 -122.1517082636516,37.51204365134052,0 -122.1125436007522,37.49370250881478,0 -122.106701286155,37.47472727135087,0 -122.06827641968,37.45635452102827,0 -122.03566639278,37.44601446365911,0 -122.0154034596212,37.45465442950914,0 -122.042242340988,37.47478574767106,0 -122.0842790622684,37.48683390345918,0 -122.0988027290571,37.5023471233583,0 -122.1170109444095,37.54084607855157,0 -122.1373884332537,37.57300098398777,0 -122.1534535333833,37.61376904134683,0 -122.155708121812,37.64076557912142,0 -122.1942980779412,37.68262137160319,0 -122.2386303160968,37.69630361359555,0 -122.2729179864597,37.73182952702463,0 -122.2875797737821,37.74466516701846,0 -122.3233116015298,37.77041188565265,0 -122.3438306927087,37.80194245499827,0 -122.3381520159658,37.82781363771905,0 -122.3069880332149,37.84974358941071,0 -122.3442526691006,37.87949178690332,0 -122.3836397316247,37.89313831139497,0 -122.4121817646386,37.91261671078626,0 -122.4196012324087,37.93442520912174,0 -122.423491238105,37.9734835968679,0 -122.4002698052127,37.99081493237689,0 -122.3682887623337,38.00759685868877,0 -122.3311846339925,38.02266149620338,0 -122.285341728915,38.04290844065333,0 -122.294237923144,38.07275180488054,0 -122.3250267379868,38.09965620216561,0 -122.3667024809415,38.11043232545349,0 -122.3893972109386,38.11954419673944,0 -122.452786536449,38.0968869363974,0 -122.4751936430179,38.06518776235783,0 -122.4778935763303,38.03529747057962,0 -122.4653758000488,38.01984061998196,0 -122.4339049881801,38.00503977588611,0 -122.4380947770675,37.97686853419307,0 -122.4569517599302,37.96184446813888,0 -122.4714391590348,37.94798465631631,0 -122.4712633852802,37.92212095973826,0 -122.4441379356506,37.89695483424226,0 -122.4221037414002,37.8671557229418,0 -122.4488830315177,37.84057473601908,0 -122.4887928865395,37.81850819287803,0 -122.5193121170678,37.80797958401519,0 -122.5747606884897,37.81858477248841,0 -122.621054952371,37.86490759005572,0 -122.6547749750448,37.88251981241215,0 -122.6985828122108,37.85995303908803,0 -122.743261369175,37.88494239209712,0 -122.7639281570263,37.91008988489823,0 -122.8065278988308,37.93851378155477,0 -122.822196337166,37.96885920506526,0 -122.8486835551849,37.98647177154751,0 -122.8824620733855,38.0011475680131,0 -122.9220353915692,38.00944403812883,0 -122.941729828097,38.00582595656104,0 -122.9537140203906,37.97236498187951,0 -123.0055384539477,37.9644106867572,0 -123.0293174289921,37.98950150346138,0 -123.0386291960951,38.0250874828385,0 -123.0114226749299,38.06790959145772,0 -122.971734470149,38.15799571383571,0 -123.0110896186969,38.24775572894821,0 -123.0158397157718,38.28039523521194,0 -123.0273675029507,38.28366305704674,0 -123.0861915465728,38.28081110380854,0 -123.088136391562,38.31572578698993,0 -123.1031736779065,38.36063255280298,0 -123.1474883285812,38.4356241630413,0 -123.1997415648338,38.46096072713551,0 -123.2998767016072,38.51668690767261,0 -123.40707333652,38.62457959797929,0 -123.4786717946406,38.6962807502378,0 -123.5654483514499,38.76943013817841,0 -123.6843511074829,38.84314877331438,0 -123.7551341109635,38.9502079242198,0 -123.7600601670864,38.97266298484318,0 -123.7163471360086,39.02513745507189,0 -123.7606703940023,39.14863926835221,0 -123.8500396172677,39.34550805951704,0 -123.8483838266022,39.43944043531764,0 -123.7947197918264,39.55757321900202,0 -123.8201476787501,39.67883003047942,0 -123.8720892592751,39.7156125407495,0 -123.8619822925602,39.79733416846771,0 -123.9520653609294,39.87733414496787,0 -124.0559294227651,39.98970453755512,0 -124.1161680211176,40.01367601685357,0 -124.121958240973,40.07006010772822,0 -124.4194135034552,40.25927067169818,0 -124.3901943865372,40.31494696659077,0 -124.4034005520257,40.38358506689278,0 -124.4525815314454,40.42809180350421,0 -124.4335012265876,40.47886389146657,0 -124.4150616966639,40.54844777821042,0 -124.1496730219779,41.01056287639053,0 -124.1885264925597,41.03570610415131,0 -124.2130210118448,41.0854961053355,0 -124.2084630591647,41.14056762774489,0 -124.1834095738946,41.20857489002645,0 -124.1467608743758,41.24066913624404,0 -124.1027587184798,41.43910426415407,0 -124.1871851205344,41.70983908728498,0 -124.3000292269267,41.7638884899163,0 -124.2423051667112,41.97094392383516,0 -124.3961423972701,42.09395657193983,0 -124.3968078226176,42.17358990181562,0 -124.4676317007771,42.23431467491637,0 -124.4398573164886,42.28976476822201,0 -124.4650932863722,42.40654770648084,0 -124.4413947453783,42.57581218689552,0 -124.4483221617773,42.64904319988912,0 -124.6110871303841,42.81860038096676,0 -124.4311857401518,43.25210246714646,0 -124.4513225455494,43.33454981904819,0 -124.3951883199255,43.39044371458733,0 -124.2068738559953,44.09065718171338,0 -124.0492386454445,44.90823449028765,0 -124.0870916231185,45.49872874636344,0 -124.0525974053173,45.94919912262017,0 -124.2155368077377,46.57378012293839,0 -124.3758957363949,47.27094730318141,0 -124.5913200386831,47.69861710830511,0 -124.8201158349541,48.31139077495315,0 -124.7926643348732,48.50796484012348,0 -124.5764763584923,48.40720461671948,0 -124.1646760171436,48.32652666352855,0 -123.7558688646929,48.26068727148195,0 -123.3001761832677,48.19400237717964,0 -123.0065414845366,48.19722509093775,0 -122.864931792846,48.19661858704637,0 -122.806978277007,48.34259183371087,0 -123.0571128871437,48.38081282669418,0 -123.1809134877797,48.3924729309328,0 -123.4503199734189,48.29125562840774,0 -123.7202636545228,48.30053477580459,0 -124.6372319359355,48.56108942754889,0 -125.5777648538271,48.90550793882564,0 -126.3726955164594,49.31644148263749,0 -126.4631468586312,49.31008160777911,0 -126.6867600230115,49.3688988586647,0 -126.6752597121478,49.51706160339215,0 -127.0887896918738,49.73908968845959,0 -127.6545673087832,50.03361303492228,0 -127.7813028316623,50.01890120964183,0 -127.9333816457902,50.09909734414856,0 -127.9457591423781,50.22646623602504,0 
			</coordinates>
		</LineString>
	</Placemark>
</Document>
</kml>
