# Supplementary material for: High-resolution weather network reveals a high spatial variability in air temperature in the Central valley of California with implications for crop and pest management
Source: PLoS One. 2022 May 19;17(5):e0267607. doi: 10.1371/journal.pone.0267607 (PMC9119484; doi:10.1371/journal.pone.0267607)
Supplement: S1 Data — (XLSX) [file pone.0267607.s005.xlsx]

## Sheet: data
Latitude2	Longitude2	Name_CIMIS	Elevation_meters	MT_ja_mar2020	MT_ap_jun2020	MT_jul_se2020	MT_se_fe2021	GDD_ja_mar2020	GDD_ap_jun2020	GDD_jul_se2020	CP_se_fe2021	doy_1247_2020	doy_2547_2020	Almond_full_bloom_2020	Almond_1pct_HS_2020	GDD_patak2020	NOWgenerations2020
35	-118.9		271	10.2917	19.5369	25.9243	13.488	936.031	1778.24	2387.56	61.0123	140	196	60	134.574	2072.46	4.06185
35	-118.9		268	10.7659	20.4076	26.7556	14.2278	978.248	1857.57	2463.89	61.1754	137	192	58	132.003	2270.82	4.5086
35	-118.9		263.5	10.5789	20.2241	26.8188	14.142	961.465	1840.85	2469.9	63.6998	137	193	58	133.155	2248.38	4.45806
35	-118.9		237.25	10.5221	19.9927	26.924	14.3688	954.774	1819.79	2479.16	61.6707	138	194	59	133.392	2251.92	4.46604
35.1	-119.1		144.75	10.7148	20.9817	27.0792	14.079	973.912	1909.84	2493.88	64.3537	135	190	57	131.068	2349.4	4.68559
35.1	-119.3		187	10.7191	21.434	27.0818	14.0811	974.118	1951	2493.76	61.9967	135	189	55	131.024	2406.64	4.8145
35.1	-119.2		179	10.9311	21.7629	27.6804	14.388	993.235	1980.91	2548.84	62.9182	133	187	55	129.241	2515.25	5.05912
35.1	-119.1		122.25	10.9127	21.4951	27.5736	14.396	992.158	1956.5	2539.22	59.398	133	188	57	128.202	2468.25	4.95327
35.1	-119.2		159	NA	NA	NA	16.2607	NA	NA	NA	NA	NA	NA	NA	NA	NA	NA
35.1	-119.3		157.75	10.7161	21.4405	26.7088	13.6789	972.993	1951.57	2460.06	59.5514	134	188	56	129.994	2344.92	4.6755
35.1	-119.2		151	10.9104	21.138	27.2344	13.9088	991.748	1924.01	2508.37	63.5188	134	189	56	130.412	2377.62	4.74914
35.1	-119.2		150.25	NA	NA	NA	14.4464	NA	NA	NA	61.6563	NA	NA	NA	NA	NA	NA
35.1	-119.1		139.25	10.838	20.8499	27.0585	14.1458	984.957	1897.78	2491.7	64.9697	136	191	52	133.922	2349.56	4.68595
35.1	-119.3		167	10.5952	21.4081	27.6919	14.2681	961.966	1948.6	2550.26	63.2295	134	189	57	129.578	2459.29	4.93309
35.1	-119.1		130.25	10.8306	21.6301	27.4225	14.3646	983.786	1968.8	2525.09	60.9675	134	188	57	128.818	2456.71	4.92727
35.1	-119.1		116.75	10.8372	21.4386	27.787	14.5596	984.189	1951.39	2558.43	56.7586	134	188	57	128.99	2491.79	5.00628
35.1	-119.2		134.25	10.8755	21.222	27.1727	14.0451	988.515	1931.69	2502.37	61.7288	135	189	53	132.036	2389.62	4.77617
35.1	-119.2		147.25	10.7033	21.2177	27.1994	14.4421	972.953	1931.24	2504.66	63.5702	134	189	56	129.827	2402.75	4.80574
35.1	-119.3		165	NA	NA	NA	14.5112	NA	NA	NA	60.3821	NA	NA	NA	NA	NA	NA
35.1	-119.1		125.75	10.9523	20.9372	26.9081	14.0674	995.56	1905.78	2477.85	60.9006	135	190	55	131.437	2341.29	4.66732
35.1	-119.3		134.75	10.3857	20.4	26.6303	13.6332	944.603	1856.9	2452.56	63.2507	136	192	59	130.767	2239.83	4.43881
35.1	-119.1		119.75	11.0939	21.382	27.2435	14.1935	1008.22	1946.22	2508.57	63.337	134	188	52	131.168	2416.03	4.83565
35.1	-119.2		132.25	10.4745	20.4112	26.6036	14.0193	952.354	1857.83	2449.7	61.8662	136	192	57	132.249	2248.58	4.45851
35.1	-119.2		134.25	10.7039	21.6701	27.6604	14.4777	973.227	1972.41	2547.07	64.7051	133	187	56	129.001	2493.39	5.00989
35.1	-119.1		103.5	10.833	21.4831	27.089	14.1091	983.943	1955.43	2494.62	59.5555	134	188	57	128.857	2396.07	4.7907
35.1	-119.3		132.25	10.3773	20.6162	26.9862	13.508	943.778	1876.5	2485.21	66.3986	136	192	58	131.418	2291.71	4.55565
35.1	-119.3		137	10.6645	21.5619	27.7562	14.2199	969.801	1962.69	2556.43	61.9094	133	188	57	128.06	2487.79	4.99727
35.1	-119.3		129.75	10.498	21.5545	27.6478	13.9617	952.958	1961.88	2546.27	61.4398	134	188	58	128.795	2453.24	4.91946
35.1	-119.3		136.5	10.5983	20.7904	27.6737	14.304	963.73	1892.35	2548.68	62.2162	135	190	58	130.001	2412.65	4.82804
35.1	-119.3		123.25	10.482	20.5526	26.9109	13.5627	953.2	1870.81	2478.31	63.0433	136	192	57	132.059	2290.93	4.5539
35.1	-119.3		133.5	10.8374	21.385	27.9897	14.4014	985.389	1946.56	2577.73	59.3753	134	188	57	128.813	2505.24	5.03658
35.1	-119.4		133.25	10.4865	20.6169	27.0863	13.6522	953.412	1876.76	2494.74	61.164	136	192	55	133.157	2308.39	4.59322
35.1	-119.3		126.5	10.5211	20.9403	27.3776	13.9971	956.636	1906.09	2521.46	63.3801	135	190	57	130.903	2380.67	4.75601
35.1	-119.3		127.5	10.5968	20.5546	26.9319	13.73	963.673	1871.11	2479.71	63.1657	135	192	56	131.837	2283.09	4.53624
35.1	-119.3		115	10.4796	20.9003	27.4549	13.8736	952.913	1902.47	2527.97	66.1953	135	191	58	130.197	2366.7	4.72455
35.1	-119.2		112	10.5501	21.0733	27.432	14.0729	959.455	1918.1	2525.86	62.9548	135	190	57	130.088	2391.87	4.78124
35.1	-119.3		120	10.7766	21.4257	28.19	14.6729	980.081	1950.29	2595.44	64.6145	134	188	53	130.886	2525.59	5.08241
35.1	-119.4		122.25	10.672	19.8154	25.7491	13.6684	970.284	1803.56	2370.01	66.7446	137	195	55	134.212	2103.8	4.13243
35.2	-119.1		89.75	10.8785	21.5285	27.2633	13.9178	988.074	1959.4	2510.51	64.0745	134	188	56	129.706	2421.22	4.84734
35.2	-118.9		116	10.3521	20.3588	26.3459	13.3766	941.6	1852.93	2426.14	62.8912	137	193	61	130.92	2191.12	4.3291
35.2	-118.9		114.25	10.7445	21.1642	26.9551	13.8886	975.593	1926.28	2482.13	58.6733	135	190	59	128.487	2348.21	4.68291
35.2	-118.9		120	10.7655	20.7287	26.6911	13.5776	979.276	1886.52	2458.38	56.6877	135	190	59	129.254	2289.47	4.55061
35.2	-118.9		119.5	10.6947	20.2747	26.7574	13.8173	972.484	1845.15	2463.67	57.788	137	192	59	131.69	2247.07	4.45511
35.2	-118.8		188.25	10.6051	21.2514	27.0247	14.4573	963.186	1934.09	2488.41	61.4031	135	189	59	128.75	2385.82	4.76761
35.2	-118.9		130	10.8387	20.8766	27.2049	14.2843	984.078	1900.02	2505.08	55.6273	136	190	58	130.529	2370.31	4.73268
35.3	-118.9		123.75	10.8784	20.8806	26.9413	13.8443	987.631	1900.39	2481	62.3169	135	190	57	131.196	2331.17	4.64453
35.3	-119.2		101.5	10.5398	21.2686	28.0714	14.085	957.262	1935.9	2584.36	62.2522	135	189	56	130.936	2486.06	4.99338
35.3	-118.8		246	10.578	20.8813	27.6809	15.5663	960.515	1900.52	2548.29	63.5227	136	190	59	129.993	2458.37	4.93101
35.4	-119.4		89.5	10.567	19.7663	25.3085	13.4914	959.875	1799.19	2329.87	59.5501	138	195	54	135.563	2050.21	4.01173
35.5	-119.5		80.25	10.6249	20.7632	25.615	13.0017	966.007	1889.79	2358.71	57.0064	134	191	60	127.611	2155.02	4.24779
35.4	-119.4		93.5	10.6548	20.2129	26.1015	13.8587	968.064	1839.94	2402.81	64.2198	137	193	52	135.279	2182.28	4.30919
35.4	-119.5		79.75	10.7645	20.9027	25.6393	13.1464	978.626	1902.48	2360.95	61.5662	134	190	58	128.415	2178.74	4.30122
35.5	-119.4		92.75	10.5573	20.1199	25.7622	13.6615	959.26	1831.36	2371.87	63.5717	137	194	53	135.603	2131.6	4.19505
35.4	-119.5		89.75	10.7154	20.8828	25.96	13.4733	973.721	1900.79	2390.47	60.5975	135	191	59	128.712	2214.28	4.38126
35.5	-119.6		88	10.7349	20.8072	25.7102	13.4565	975.469	1893.89	2367.42	60.2	135	191	59	128.63	2171.65	4.28525
35.5	-119.6		84.75	10.642	20.5662	25.3351	13.1312	966.785	1871.95	2332.95	57.2734	135	192	59	129.417	2104.55	4.13412
35.5	-119.1		159.25	11.5145	21.1189	26.5655	14.511	1046.21	1922.19	2446.29	62.3241	133	189	55	129.185	2365.38	4.72158
35.5	-119.6		83.5	10.6005	20.6013	25.6847	13.2509	963.459	1875.04	2365.12	58.3617	135	192	59	129.414	2147.31	4.23043
35.6	-119.6		84.75	10.7089	20.4741	25.388	13.2307	973.146	1863.52	2337.72	58.4856	135	192	59	129.331	2106.38	4.13824
35.5	-119.6		91.5	11.0663	20.8758	25.8697	13.4925	1006.23	1900.08	2382.08	58.7047	135	191	55	130.953	2202.35	4.35439
35.5	-119.7		83.5	10.7592	20.4445	25.4619	13.1953	977.95	1860.79	2344.54	58.3079	135	192	58	130.324	2108.54	4.14311
35.5	-119.6		96.5	10.4413	20.4742	26.1389	13.5497	948.782	1863.8	2406.85	67.5981	137	193	54	135.086	2194.37	4.33642
35.5	-119.7	Belridge	124.968	10.7467	20.4352	25.3587	13.5218	967.2	1859.6	2333	64.2852	140	194	56	132.804	2109.5	4.14527
35.5	-119.6		87.25	10.702	20.3752	24.8373	12.9646	972.717	1854.55	2287.14	61.4061	135	193	58	130.323	2036.23	3.98025
35.5	-119.3		111	10.4532	20.1947	25.9117	13.4588	950.113	1838.23	2385.64	67.7417	137	194	58	132.435	2140.53	4.21516
35.6	-119.3		106.5	10.5329	20.0774	25.6053	13.3944	957.444	1827.52	2357.54	63.721	137	194	58	132.545	2104.16	4.13324
35.5	-119.6		86.5	10.683	20.3814	24.9691	12.9351	970.926	1855.15	2299.29	61.5329	135	193	58	130.368	2046.21	4.00273
35.5	-119.3	Shafter/USDA	109.728	11.2422	21.7758	27.2674	14.4151	1011.8	1981.6	2508.6	63.4958	137	188	51	130.74	2486.6	4.99459
35.5	-119.3		102.5	10.4076	19.8187	25.5484	13.2561	944.348	1804.01	2352.34	66.2246	138	195	60	132.835	2066.88	4.04928
35.5	-119.4		93.5	10.2572	20.0916	25.9305	12.9734	932.167	1828.88	2387.67	65.0611	138	194	56	135.02	2109.93	4.14624
35.5	-119.6		81.25	10.6203	20.8819	25.38	12.9375	965.365	1900.63	2337.41	63.7565	135	191	59	128.6	2135.07	4.20286
35.5	-119.5		78.5	10.5832	20.2341	24.9735	12.8488	962.458	1841.76	2299.65	60.5017	137	193	58	131.83	2032.35	3.97151
35.6	-119.4		94	10.3481	19.9259	25.3513	13.139	940.537	1813.78	2334.06	64.2962	138	195	56	134.925	2051.49	4.01462
35.5	-119.3		115.25	10.1902	19.3247	25.0132	13.2693	926.48	1759	2302.69	66.9743	140	197	58	135.872	1967.23	3.82484
35.5	-119.5		76.75	10.138	20.401	25.3427	12.8343	921.717	1856.88	2333.6	62.3565	136	193	62	129.202	2082.96	4.0855
35.5	-119.3		119.5	10.1447	19.2147	24.9873	12.976	922.08	1748.95	2300.37	68.7407	140	198	57	137.218	1934.22	3.7505
35.6	-119.3		119.75	10.2252	18.9729	24.9524	13.0025	929.241	1726.98	2297.08	67.8302	141	199	60	135.818	1924.65	3.72894
35.6	-119.2		145.75	10.5027	19.8833	24.6585	13.2693	954.82	1809.7	2270.46	64.0177	137	195	59	131.968	1993.2	3.88333
35.6	-119.2		147.5	10.3652	19.5811	25.1423	13.1472	942.375	1782.3	2315.26	66.1226	138	196	60	132.797	2002.15	3.90349
35.6	-119.3		104	10.0745	19.432	25.4783	12.9454	915.782	1768.78	2346.06	69.7004	140	197	60	134.594	2007.19	3.91484
35.6	-119.3		117.25	10.1049	18.8713	24.4804	12.7339	918.177	1717.78	2253.83	67.1976	141	200	58	137.818	1857.96	3.57874
35.5	-119.2		121.75	10.4064	19.5112	25.044	13.187	945.72	1776.07	2305.76	69.1389	139	196	58	134.66	1994.71	3.88673
35.6	-119.1		165.75	10.0989	19.7626	24.5557	12.9247	918.743	1798.68	2261.1	62.9153	138	195	62	131.185	1947.66	3.78077
35.6	-119.6		76.75	10.4835	20.722	25.4742	12.9879	953.146	1886.18	2345.78	62.3569	135	191	59	128.847	2130.48	4.19252
35.6	-119.3		118.25	10.0108	19.0111	24.659	12.8296	909.996	1730.53	2270.29	68.7724	141	199	59	136.51	1893.38	3.65851
35.5	-119.2		143.5	10.603	20.0121	24.843	13.1692	963.846	1821.4	2287.43	63.6474	136	194	59	130.817	2021.75	3.94764
35.6	-119.3		110.75	9.87632	19.0947	25.2439	12.7884	897.743	1738.12	2324.44	62.8546	141	198	63	134.61	1949.3	3.78446
35.6	-119.1		174.25	10.8301	19.8474	24.569	13.2871	984.353	1806.34	2262.4	64.1585	137	194	54	134.283	1987.3	3.87005
35.6	-119.1		183.25	10.71	19.8727	24.38	13.2644	973.397	1808.74	2244.75	66.4807	137	195	57	133.036	1974.09	3.84029
35.6	-119.4		102.75	10.3672	20.0504	25.6798	13.4059	942.363	1825.16	2364.32	63.5393	137	194	59	132.192	2112.46	4.15194
35.6	-119.3		107.75	NA	NA	NA	13.3468	NA	NA	NA	65.8422	NA	NA	NA	NA	NA	NA
35.6	-119.3		107	9.85572	18.9868	24.9046	12.56	896.046	1728.32	2293.35	66.9142	141	199	60	136.071	1898.5	3.67005
35.6	-119.5		88	10.4028	20.0961	25.749	13.3695	945.346	1829.3	2370.86	67.0661	137	194	56	134.312	2111.85	4.15056
35.6	-119.1		188.5	10.872	19.9802	24.9496	13.5658	987.844	1818.47	2297.13	65.4513	137	194	52	134.937	2050.76	4.01297
35.5	-119.1		186.75	10.8448	20.1059	25.2648	13.5399	985.413	1829.98	2326.24	64.6996	136	194	56	132.902	2087.2	4.09505
35.6	-119.3		109	9.79885	19.1258	24.7396	12.5232	890.795	1741.01	2278.12	69.7454	141	199	64	133.739	1893.54	3.65887
35.6	-119.5		84.25	10.2667	20.4635	26.2147	13.2748	933.118	1862.75	2413.81	66.6231	137	193	57	133.416	2182.2	4.30901
35.6	-119.1		201.25	10.6205	19.7599	24.2491	13.2033	965.283	1798.51	2232.86	64.1951	137	195	57	133.647	1936.07	3.75466
35.6	-119.5		84.75	10.0582	19.7909	25.1522	13.1264	914.266	1801.61	2315.57	67.5897	138	196	59	133.516	2024.33	3.95345
35.6	-119.4		99.75	10.5136	20.0049	25.7281	13.264	955.636	1820.91	2369.06	65.4299	137	194	59	132.165	2106.67	4.1389
35.6	-119.1		213	10.4405	20.1725	25.5225	13.9966	947.332	1836.15	2350.12	69.3054	138	194	58	133.096	2119.05	4.16678
35.6	-119.1		212.75	10.4254	20.1733	25.6005	14.0111	945.917	1836.22	2357.26	66.3809	138	194	58	133.162	2129.83	4.19106
35.6	-119.1		226	10.3756	19.9543	25.173	14.096	941.63	1816.26	2317.73	66.8605	138	195	57	134.333	2066.22	4.04779
35.6	-119.6		76	10.2267	20.7919	25.8727	12.9715	929.896	1892.5	2382.81	62.5794	136	191	61	128.595	2174.01	4.29056
35.6	-119.5		78.5	10.1655	20.0286	26.3127	13.2516	924.288	1823.14	2422.19	67.2459	138	194	58	133.392	2157.58	4.25356
35.6	-119.6		81.75	10.0699	19.86	26.072	13.2049	915.372	1807.89	2400.21	68.9068	138	195	58	134.43	2121.71	4.17277
35.6	-119.6		80.5	10.2636	20.1572	26.5933	13.5693	932.817	1834.91	2448.16	69.3497	137	194	57	133.649	2216.32	4.38586
35.6	-119.1		210.5	10.6561	19.647	24.4687	13.4301	968.384	1788.13	2252.91	64.2481	138	196	57	134.009	1966.24	3.82261
35.6	-119.3		101.25	10.5555	20.3553	25.6234	13.2752	959.61	1852.79	2359.13	65.4551	136	193	59	130.243	2130.81	4.19327
35.6	-119.6		73	10.4371	21.5322	27.0961	13.4175	948.84	1960.03	2495.43	61.6477	134	188	61	126.018	2379.04	4.75234
35.6	-119.5		78.5	10.1804	20.1167	25.7879	13.4532	924.611	1831.19	2374.2	60.0336	138	194	58	133.283	2115.09	4.15786
35.7	-119.6		73.25	10.4281	21.4561	27.1777	13.4797	947.961	1953.08	2502.85	61.9692	134	189	60	126.711	2379.91	4.7543
35.6	-119.3		98.5	10.1455	19.8347	25.4594	12.9713	922.595	1805.6	2344.09	62.211	138	195	63	130.282	2056.62	4.02617
35.7	-119.3		92.75	10.2254	20.6779	25.4384	12.9435	929.759	1882.3	2342.37	65.7571	135	192	61	128.172	2130.39	4.19232
35.7	-119.8		153.5	10.2351	20.4232	26.7913	13.995	929	1858.99	2466.96	57.0295	138	193	59	132.02	2259.09	4.48218
35.7	-119.2		158.75	10.7365	20.0315	25.0418	13.5065	975.824	1823.29	2305.66	63.4447	137	194	57	132.591	2062.16	4.03865
35.7	-119.3		95	10.5286	20.024	24.4745	12.8093	957.079	1822.74	2253.6	65.2802	136	194	59	130.936	1971.41	3.83426
35.7	-119.1		200	10.3538	19.3209	24.4887	13.4661	940.819	1758.73	2254.37	66.2623	140	198	58	135.776	1932.91	3.74755
35.7	-119.9		136.75	10.2223	20.3991	26.916	14.0496	927.829	1856.78	2478.33	56.7223	138	193	60	131.461	2274.55	4.517
35.7	-119.2		109.5	10.7778	20.5797	25.4113	12.9741	979.751	1873.21	2340.16	64.1191	135	192	57	130.855	2119.91	4.16872
35.7	-119.3		98.25	10.4344	20.7666	26.4899	13.3076	948.511	1890.55	2439.46	67.2119	136	191	59	129.96	2244.06	4.44833
35.7	-119.9		135	10.2564	20.3938	26.6504	13.2655	932.455	1856.08	2454.34	61.1061	138	193	59	132.653	2218.74	4.39131
35.8	-119.3		83.25	10.4078	20.8897	25.6953	13.1469	946.137	1901.59	2366.04	65.2105	135	191	61	127.405	2182.43	4.30953
35.7	-119.2		111.25	10.5362	20.4018	25.2873	12.9955	957.97	1857.07	2328.65	65.7694	136	193	57	132.02	2089.22	4.09959
35.8	-119.3		108	10.5089	20.6645	25.7385	13.2467	953.619	1880.93	2370.32	66.01	136	192	57	131.808	2157.03	4.25232
35.8	-119.4		71	10.2888	20.4161	25.0666	12.5048	935.88	1858.29	2308.52	64.1081	136	193	62	128.914	2051.36	4.01432
35.8	-120.1		191.5	10.1477	20.4229	26.0966	12.932	923.052	1859.03	2403.52	60.7857	137	193	62	129.71	2168.08	4.27721
35.8	-119.3		71.25	10.0485	20.0625	24.6828	12.4207	913.874	1826.03	2272.97	64.7541	137	194	64	129.184	1979.21	3.85182
35.8	-120		187.25	10.3376	20.7945	26.6723	13.5417	939.829	1892.9	2456.17	60.7548	136	191	60	129.34	2274.86	4.5177
35.8	-120.1		192.5	10.3977	20.8554	26.5782	13.3324	945.402	1898.46	2447.66	61.3749	136	191	59	129.817	2263.17	4.49137
35.8	-119.4		69.25	10.5	20.8563	25.8775	12.9658	955.248	1898.35	2383.11	63.1161	136	191	59	129.712	2188.4	4.32297
35.8	-119.2		105.25	10.4754	20.6067	26.1353	13.5336	950.61	1875.86	2406.29	65.079	136	192	59	130.605	2202.8	4.35541
35.8	-119.3		89.5	10.3228	20.6311	26.099	13.274	937.109	1878.07	2402.95	65.9465	136	192	61	129.325	2198.54	4.34581
35.8	-119.2		105.5	10.4971	20.5126	26.0284	13.4407	954.351	1867.36	2396.23	68.0609	136	192	59	130.573	2184.07	4.31322
35.8	-119.2		107.25	10.341	19.7524	25.4653	13.2373	940.172	1798.03	2344.31	70.4	138	196	60	132.475	2051.44	4.0145
35.8	-119.2		118.25	10.5911	20.3916	25.233	13.4382	963.005	1856.1	2323.39	64.0759	136	193	57	131.449	2105.69	4.13669
35.8	-119		172.5	10.4355	20.554	26.5841	14.0307	947.1	1870.99	2447.73	63.927	137	192	57	132.526	2275.67	4.51953
35.8	-119.4		69	10.0207	20.1513	24.8276	12.4092	911.393	1834.1	2286.29	64.8881	137	194	64	128.829	2002.37	3.90399
35.8	-119.4		70	10.0517	20.3046	25.0368	12.4711	914.181	1848.09	2305.66	63.7563	137	193	63	129.062	2038.36	3.98505
35.8	-119.2		115.25	10.5204	20.0632	24.4796	12.8759	956.489	1826.16	2254.16	63.9724	136	194	59	130.965	1971.11	3.83358
35.8	-119.2	Delano	91.44	10.5244	20.622	25.9424	13.3559	947.2	1876.6	2386.7	70.912	139	193	57	131.442	2182.9	4.31059
35.8	-119.3		68.75	10.0799	20.5233	25.2117	12.6179	916.675	1868.08	2321.61	65.948	136	193	62	128.906	2078.54	4.07554
35.8	-119.4		67	10.0934	20.8784	25.9954	12.8995	917.98	1900.4	2393.9	66.3425	136	191	63	127.315	2198.97	4.34678
35.8	-119.2		106.75	10.5913	20.5895	25.4263	13.279	962.825	1874.17	2341.35	66.11	136	192	57	131.216	2130.62	4.19284
35.8	-119.2		109.5	10.3801	19.7926	25.4966	13.2474	943.472	1801.57	2347.58	68.5619	138	195	56	135.288	2065.95	4.04718
35.9	-119.1		128.5	10.3066	20.1469	25.2452	12.8203	937.277	1833.78	2324.91	63.493	137	193	58	132.567	2056.06	4.02491
35.8	-119.3		89.75	10.1274	20.148	25.7201	13.1233	920.516	1833.99	2368.18	65.9501	137	194	60	131.648	2108.31	4.14259
35.9	-119.1		127	10.3239	19.9866	24.3462	12.6062	938.784	1819.12	2242.03	65.1214	137	194	60	131.206	1945.37	3.77561
35.8	-119.1		139	10.2976	20.2178	25.3506	13.0775	936.149	1840.32	2334.35	65.8445	138	194	56	134.54	2085.33	4.09083
35.8	-119.3		96	10.2642	20.0635	25.4607	13.0067	931.728	1826.28	2344.39	68.3136	137	194	60	131.665	2072.34	4.06158
35.9	-119.2		112.75	10.3184	19.86	25.3302	12.9189	936.434	1807.71	2332.34	65.8536	138	195	56	135.327	2044.84	3.99964
35.8	-119.1		125.75	10.2604	19.8482	25.5802	13.2606	932.796	1806.83	2354.92	67.3415	138	195	60	132.144	2090.3	4.10203
35.9	-119.3		98.5	10.3301	20.0778	25.481	13.1656	937.763	1827.58	2346.24	66.6236	137	194	58	133.069	2078.69	4.07588
35.8	-119.2		92	10.3136	20.1214	25.3459	12.9803	937.664	1831.47	2334.06	67.3529	137	194	60	131.211	2065.82	4.04689
35.9	-119.3		92.75	10.3456	20.5923	25.7585	12.9301	940.659	1874.43	2372.21	66.5064	136	192	59	130.416	2147.54	4.23095
35.9	-119.5		63.5	10.1384	20.7105	25.6782	12.9916	920.671	1885.11	2364.71	62.8723	136	192	63	127.803	2150.21	4.23696
35.9	-119.2		96	10.5125	20.35	24.912	13.0664	955.799	1852.28	2293.87	64.9593	136	193	59	130.116	2052.78	4.01752
35.9	-119.3		84.25	10.1973	20.1985	26.0399	13.4035	927.09	1838.61	2397.26	67.3283	137	194	59	131.716	2163.02	4.26581
35.9	-119.2		104.75	10.3217	19.8209	25.6706	13.2952	938.274	1804.21	2363.36	65.9201	138	195	58	133.53	2088.68	4.09838
35.9	-119.3		88.5	10.193	20.2355	26.0125	13.1374	926.648	1842	2394.97	67.7939	137	194	60	131.055	2152.28	4.24162
35.9	-119.3		77	10.0966	20.4281	25.8236	13.0813	917.86	1859.5	2377.64	66.4969	137	193	61	130.571	2151.19	4.23917
35.9	-119.1		167.5	10.7422	20.835	26.5765	14.0447	976.553	1896.52	2447.12	67.2721	136	191	55	132.617	2308.67	4.59385
35.9	-119.3		80.25	10.0452	20.3342	25.8721	12.9377	913.317	1850.86	2382.46	67.1775	138	193	61	131.29	2132.28	4.19658
35.9	-119.2		104.75	10.2084	20.2616	25.9083	13.1233	928.281	1844.33	2385.54	65.5301	137	193	60	131.085	2146.96	4.22964
35.9	-119		176	10.1325	20.7075	25.6892	12.8807	921.601	1885.01	2365.77	66.2342	137	192	60	130.523	2149.83	4.2361
35.9	-119.2		120	10.3573	20.3054	25.3976	13.171	940.168	1848.28	2338.5	64.363	137	193	59	131.368	2095.72	4.11423
35.9	-119.2		115.5	10.3525	20.2846	25.4082	13.1924	939.79	1846.25	2339.46	64.741	137	193	59	131.32	2098.21	4.11984
35.9	-119.3		79.75	9.99494	19.8479	25.6104	12.9006	908.178	1806.57	2358.3	68.3755	139	195	60	133.39	2065.79	4.04682
35.9	-119.3		72.75	NA	NA	NA	12.6724	NA	NA	NA	66.7946	NA	NA	NA	NA	NA	NA
35.9	-119		196.25	11.1957	21.0505	26.9346	14.6565	1017.33	1916.25	2480.02	67.0632	135	190	52	133.279	2387.22	4.77077
35.9	-119.3		84.25	10.1157	20.2562	25.3973	12.7935	919.604	1843.8	2338.68	69.5127	137	193	59	132.143	2084.95	4.08998
36	-119.1		116.5	10.6091	19.7805	24.1515	12.3458	964.632	1800.28	2224.07	66.8279	137	195	58	133.219	1904.5	3.68356
36	-119		143	10.7365	20.8667	26.307	13.6457	976.148	1899.38	2422.48	69.0755	136	191	57	130.953	2263.93	4.49309
36	-119.3		81.25	9.96483	19.8948	25.6341	13.1216	904.907	1810.89	2360.24	68.1807	139	195	59	133.656	2077.45	4.07309
36	-119		193.25	11.1483	21.1517	27.0686	15.0291	1010.02	1925.33	2492.24	64.5298	135	190	50	133.512	2414.54	4.8323
36	-119.3		86	10.0414	20.2505	24.8686	12.524	913.482	1843.31	2290.07	68.4366	137	194	60	131.243	2012.65	3.92714
36	-119.1		124.25	10.4387	20.4169	25.7014	12.8313	947.414	1858.44	2366.73	64.0293	137	193	59	131.517	2137.1	4.20743
36	-119.1		117.5	10.3833	20.3646	25.6879	12.8798	942.443	1853.69	2365.47	64.6649	137	193	59	131.751	2129.58	4.1905
36.1	-119.1		118.25	10.3966	20.3736	25.6827	12.9797	943.667	1854.5	2365	65.4472	137	193	60	131.022	2129.79	4.19097
36	-119.1		110.75	10.0513	20.0664	25.5697	13.1318	912.749	1826.47	2354.25	66.3327	138	195	55	135.543	2078.96	4.07649
36	-119.1		120.5	10.228	20.3594	25.665	12.9442	928.469	1853.2	2363.35	63.089	137	193	60	131.355	2123.02	4.17572
36	-119.1		118	10.2127	20.3381	25.6606	12.9034	927.115	1851.25	2362.96	64.1704	137	193	60	131.464	2119.22	4.16716
36	-119.5		60.25	10.1165	20.8802	25.3965	12.8469	920.019	1900.61	2338.66	66.0322	135	191	63	126.848	2127.38	4.18554
36	-119.3		84.5	10.0753	20.5893	25.0347	12.9287	916.383	1874.17	2305.3	66.2227	136	193	61	129.279	2073.73	4.06471
36.1	-119.3		82	10.1425	20.7033	25.7302	13.2563	922.249	1884.69	2369.08	67.369	137	192	58	131.797	2166.75	4.27421
36	-119.1		141.25	10.2722	20.5646	25.94	12.9063	932.304	1871.83	2389.11	65.8641	137	192	58	132.398	2172.6	4.28739
36	-119.3		82.75	9.97101	20.0192	25.4002	12.839	906.707	1822.26	2338.66	70.0404	138	195	58	134.341	2047.66	4.00599
36.1	-119.5		60.75	10.4013	21.0243	25.1195	13.0513	945.778	1913.8	2313.16	66.0791	135	191	60	127.356	2122.32	4.17414
36	-119.6		60	10.4188	21.3291	25.7127	13.2119	947.449	1941.54	2367.83	68.5664	134	189	58	128.333	2211.87	4.37583
36	-119.4		79.25	9.99764	20.3006	25.475	12.9906	909.023	1847.92	2345.61	69.0185	138	194	59	132.747	2093.4	4.10901
36	-119.1		128	10.1353	20.3051	25.7723	13.5744	921.835	1848.24	2373.12	66.7245	137	194	60	131.442	2155.59	4.24908
36.1	-120		129.25	11.4815	21.4736	26.1531	14.3321	1042.35	1954.48	2408.41	61.6006	133	189	51	130.603	2325.33	4.63137
36.1	-120		85	11.0582	20.399	24.8303	13.4185	1004.4	1856.67	2286.33	62.9486	135	193	52	132.989	2052.18	4.01617
36.1	-120		88	10.7271	20.4457	26.5828	13.9055	974.308	1861.04	2447.51	62.7305	137	193	55	134.114	2242.48	4.44477
36.1	-120		77.25	10.6653	20.6676	26.6803	13.7048	969.079	1881.23	2456.79	62.7195	136	192	57	131.895	2260.74	4.4859
36.1	-119.1	Porterville	121.92	8.56444	20.6637	25.8891	16.0972	770.8	1880.4	2381.8	59.3396	142	194	80	119.298	2162.3	4.26419
36.1	-119.4		74.75	10.0336	20.4128	24.8227	12.679	912.513	1858.04	2285.84	69.3031	137	193	61	130.188	2027.99	3.96169
36.1	-119.4		71	10.0616	20.472	24.9667	12.8865	913.408	1863.41	2299.12	69.0028	137	193	59	131.362	2045.45	4.00101
36.1	-119		162.75	11.1507	21.6395	27.3372	14.3744	1013.42	1969.78	2517.49	66.1499	134	188	50	132.243	2457.93	4.93002
36.1	-119.3		92.5	10.1634	19.7833	24.1839	12.7568	924.448	1800.63	2226.57	69.9995	138	196	59	132.685	1919.78	3.71797
36.1	-120		75.25	10.8505	20.8767	26.6195	13.7876	985.997	1900.24	2451.14	62.4134	135	191	55	132.309	2278.16	4.52514
36.1	-120		86	10.454	20.1297	24.7797	13.0235	949.945	1832.19	2281.6	59.1457	137	195	59	131.653	2000.09	3.89885
36.1	-120.1		93.5	10.5844	21.002	26.0267	13.5651	959.823	1912.04	2396.21	56.2581	136	191	55	132.744	2221.14	4.39671
36.1	-120.1		90.75	10.5032	21.1892	25.9213	13.5092	952.492	1929.28	2386.59	55.8705	136	191	55	132.274	2236.6	4.43153
36.1	-120		75.25	10.7117	20.3598	24.5246	12.8438	973.215	1853.09	2258.57	63.934	136	193	56	132.429	1990.55	3.87736
36.1	-120.1		93.25	10.6301	21.1705	26.5189	13.7186	963.826	1927.29	2441.8	55.0434	136	190	56	131.745	2289.63	4.55097
36.1	-120		82.5	10.7171	20.4029	24.698	13.0024	973.875	1857.07	2274.4	59.7086	136	193	58	130.849	2021.18	3.94635
36.1	-120		90.25	10.5596	20.8783	25.9548	13.3433	957.635	1900.71	2389.59	57.872	136	192	56	132.496	2209.51	4.37052
36.1	-119.6		61.25	10.545	20.6157	25.1782	13.0562	958.948	1876.52	2318.5	65.1667	135	192	58	130.212	2094.1	4.11059
36.1	-120		78	10.7302	20.4742	24.4655	12.843	974.902	1863.57	2253.13	61.4766	136	193	58	130.54	1994.81	3.88696
36.1	-120		84.25	10.4704	20.1883	25.7073	13.2409	951.458	1837.65	2366.96	62.5917	137	194	59	132.046	2107.07	4.1398
36.1	-120		90.5	10.6107	20.6028	26.1924	13.5004	964.023	1875.24	2411.72	63.8485	137	192	56	133.244	2198.98	4.3468
36.1	-119.2		102	10.0028	19.6227	25.0927	12.7291	909.426	1786.13	2310.59	72.0678	140	196	59	134.707	1994.38	3.88599
36.1	-120		85.75	10.7031	20.4004	24.5816	12.963	972.352	1856.81	2263.56	60.5231	136	193	58	130.659	2015.18	3.93284
36.1	-119.3		83	10.1325	19.7856	25.2408	12.7582	921.632	1800.75	2324.21	69.8393	139	195	59	134.095	2023.57	3.95173
36.1	-119.5		64	10.3737	20.897	25.2887	12.9388	943.546	1902.15	2328.75	66.9918	135	191	60	127.93	2127	4.18468
36.1	-119		145.5	10.3345	21.3072	26.758	13.1275	939.843	1939.38	2464.8	63.513	136	190	59	129.754	2324.23	4.6289
36.1	-120		94.5	10.9838	20.4955	24.6674	13.2592	997.697	1865.35	2271.56	61.9631	135	192	56	131.123	2039.06	3.98662
36.1	-119.2		102.25	9.97964	19.8228	25.1909	12.7241	907.616	1804.3	2319.47	72.2167	139	195	60	133.267	2020.67	3.9452
36.1	-119.3		86.75	10.1466	20.3567	25.7532	13.1042	922.925	1852.69	2371.39	69.2084	138	193	59	132.587	2130.61	4.19282
36.1	-120.1		102	10.7402	20.1695	24.5513	13.0248	975.773	1835.81	2260.87	60.0257	136	194	56	133.036	1984.2	3.86306
36.1	-120		90.5	NA	NA	NA	13.5494	NA	NA	NA	58.7762	NA	NA	NA	NA	NA	NA
36.1	-119.4		77.25	10.0416	19.9202	24.2101	12.6323	911.779	1813.16	2229.15	65.7453	138	195	63	130.368	1922.8	3.72477
36.1	-119.3		84.25	10.1721	20.1378	25.1972	12.8615	925.289	1832.96	2320.16	72.3704	138	194	60	132.085	2053.47	4.01908
36.2	-119.5		68.5	10.2132	20.3515	24.5097	12.8753	928.818	1852.51	2256.95	68.687	136	194	59	130.536	2002.39	3.90403
36.1	-120.1		92	NA	NA	NA	13.6622	NA	NA	NA	57.6571	NA	NA	NA	NA	NA	NA
36.1	-120.1		102.25	10.8151	20.436	24.8947	13.3332	982.55	1860.11	2292.46	62.6505	136	193	57	131.523	2057.7	4.0286
36.1	-120.1		91	NA	NA	NA	13.8481	NA	NA	NA	55.6711	NA	NA	NA	NA	NA	NA
36.2	-120		72	10.7216	20.6552	25.095	13.5478	974.209	1880.14	2310.69	62.5083	135	192	56	131.807	2108.58	4.1432
36.2	-119.4		78.75	10.0835	20.0521	24.1331	12.4935	917.274	1825.15	2222.23	67.5594	137	195	60	131.383	1921.22	3.72122
36.1	-119		137.5	10.3323	20.613	25.8338	13.0652	939.667	1876.17	2379.29	75.0421	137	192	56	134.078	2162.03	4.26358
36.1	-120		80.25	10.7067	20.1794	25.3295	13.6086	972.51	1836.89	2331.79	61.34	137	194	53	134.746	2088.74	4.09851
36.1	-119.3		79.5	10.3196	20.4094	24.931	12.9512	938.41	1857.75	2295.59	68.6262	136	193	59	130.481	2054.75	4.02196
36.1	-120		72.75	10.8449	20.984	25.4358	13.5569	985.295	1910.09	2342.17	61.9486	134	191	55	130.943	2168.47	4.27809
36.2	-120		103.25	10.6652	20.9232	26.9166	13.9897	968.74	1904.54	2478.49	62.6569	137	191	56	133.143	2317.59	4.61394
36.2	-120		79.75	11.0088	21.0122	26.1654	13.9694	999.891	1912.62	2408.95	63.6341	135	191	52	132.416	2265.99	4.49773
36.2	-119.9	Stratford	58.8264	10.6811	22.0341	26.437	13.5916	961.3	1872.9	2432.2	69.2536	137	193	57	127.752	2307.8	4.59189
36.2	-120		87	10.7347	20.3105	25.5023	14.0191	972.678	1848.79	2347.57	62.5242	136	194	53	134.351	2142.66	4.21995
36.2	-119.9		73.5	10.8619	20.6307	25.8154	13.7473	986.432	1877.76	2376.89	64.0861	135	192	55	131.934	2186.4	4.31847
36.2	-120.4	Coalinga	222.504	11.1544	22.2813	28.7609	15.3844	1003.9	2027.6	2646	65.6154	137	187	53	130.362	2707	5.49099
36.2	-119.9		77.5	10.6861	19.9734	25.5004	13.7802	970.619	1818.09	2347.49	59.3512	137	195	54	135.358	2105.65	4.1366
36.2	-120.2		139.25	10.8959	20.3856	25.5831	14.1642	987.062	1855.58	2355.14	60.1774	137	193	54	134.302	2147.62	4.23113
36.2	-119.9		61.25	10.4971	20.882	25.2871	13.1336	954.207	1900.72	2328.59	65.803	135	191	58	129.878	2134.18	4.20086
36.2	-120.2		144.25	10.8979	20.3869	24.7801	13.6029	989.79	1855.65	2281.6	60.6616	136	193	53	134.205	2046.21	4.00273
36.2	-119.9		77.75	10.9811	20.7643	25.1136	13.409	997.612	1889.94	2312.45	61.9419	135	191	55	131.147	2123.44	4.17667
36.2	-119.5		72.25	10.1753	20.3288	24.7034	12.6168	925.501	1850.39	2274.8	68.9011	137	194	59	131.193	2012.65	3.92714
36.2	-120.2		139	10.7294	20.5555	25.4271	13.6136	974.471	1870.93	2341.13	59.8402	136	193	55	133.417	2124.99	4.18016
36.2	-120		80	10.9983	20.749	25.4385	13.6147	999.043	1888.67	2342.06	63.586	135	192	55	131.205	2161.49	4.26236
36.2	-120.2		141.75	10.4363	20.282	24.7203	13.103	948.055	1846.12	2276.34	60.4361	137	194	58	132.809	2007.5	3.91554
36.2	-120		81.75	10.6844	20.2229	25.5912	13.6698	970.565	1840.89	2355.89	62.2422	137	194	53	134.917	2129.48	4.19027
36.2	-119.9		74.5	10.8876	20.8231	25.3706	13.5097	986.734	1895.33	2336.12	64.2404	135	191	56	130.913	2147.89	4.23173
36.2	-119.1		114.75	10.2771	21.1981	26.5587	13.0559	934.828	1929.52	2446.02	69.0774	136	190	59	129.464	2288.31	4.548
36.2	-119.4		80.25	10.1741	20.7395	25.2736	12.9624	925.118	1887.98	2327.31	67.8913	136	192	60	129.326	2110.62	4.14779
36.2	-119.1		116.25	10.5249	21.3771	26.6798	13.4037	957.425	1945.87	2457.15	68.6566	135	189	57	129.949	2331.87	4.6461
36.2	-119.5		73.5	9.97828	20.2485	24.3876	12.5839	907.543	1843	2245.9	69.7901	138	194	61	131.059	1963.8	3.81712
36.2	-119.4		81.25	10.0707	20.4805	25.6116	12.9368	915.555	1864.32	2358.48	68.5639	137	193	60	131.03	2114.42	4.15635
36.2	-120.2		129.25	10.4344	19.4428	24.9678	13.4164	947.428	1769.78	2298.18	65.2537	140	198	53	138.737	1970.18	3.83149
36.3	-120		75.25	10.7099	20.2223	24.6697	13.237	973.398	1840.56	2271.54	64.9737	136	194	57	132.01	2017.27	3.93755
36.3	-119.8		62	10.1368	20.9983	25.7736	13.106	921.577	1911.39	2373.52	68.0509	136	191	59	129.556	2182.67	4.31007
36.3	-119.9		72	10.643	20.34	24.9513	13.3008	967.272	1851.35	2297.44	67.5652	136	193	57	131.74	2061.5	4.03716
36.2	-119.9		73.5	10.6866	20.2769	24.7689	13.0624	971.118	1845.5	2280.79	67.6265	136	193	56	132.367	2021.56	3.94721
36.2	-120.2		134.5	10.9848	20.7791	26.7159	14.3912	997.128	1891.41	2459.49	59.262	137	192	53	134.546	2296.4	4.56622
36.3	-119.9		77	10.6742	20.5326	25.2055	13.1179	970.079	1868.9	2321.1	60.9348	135	192	58	130.61	2091.43	4.10457
36.3	-120.1		101.25	10.5601	20.4639	25.1459	13.2136	959.44	1862.73	2315.41	60.536	136	193	57	132.28	2076.87	4.07178
36.2	-119.9		73.5	10.8188	20.7719	25.8724	13.5541	983.236	1890.63	2382.22	64.1098	134	191	57	129.835	2202.93	4.3557
36.3	-119.9		75.25	10.9808	21.011	26.3705	13.871	997.861	1912.41	2428.03	63.8912	134	190	56	129.905	2281.57	4.53282
36.3	-120.2		106.75	10.6183	20.1556	26.4684	13.7803	964.377	1834.64	2436.95	66.8601	138	194	53	136.411	2200.15	4.34944
36.2	-120.1		101.5	10.3038	19.4573	25.0422	13.1906	935.981	1771.18	2305.3	67.941	140	198	56	137.437	1973.42	3.83878
36.3	-120.1		98.5	10.4482	20.2753	26.212	13.538	949.098	1845.57	2413.45	64.5414	137	194	57	133.938	2179.63	4.30322
36.3	-119.1		114.25	10.185	21.0708	26.0349	12.8652	926.548	1917.82	2397.77	62.2958	136	191	59	130.281	2219.5	4.39302
36.3	-120.1		103.75	10.4137	19.7275	25.5809	13.3361	945.899	1795.69	2355.22	63.9373	139	196	55	136.848	2057.96	4.02919
36.3	-120.1		98.5	10.3962	19.9626	25.9085	13.387	944.315	1817.08	2385.34	70.0246	138	195	55	136.218	2109.91	4.14619
36.2	-120.2		101.25	10.5564	20.1538	26.0819	13.5427	958.961	1834.6	2401.34	61.2183	137	194	57	133.928	2150.15	4.23682
36.2	-120.2		103	10.1518	19.3904	25.3102	13.19	922.028	1764.98	2330.02	65.6669	141	198	56	138.396	1986.94	3.86923
36.2	-120.3		114.75	10.6618	20.2579	25.3199	13.4723	968.075	1843.95	2331.1	62.986	137	194	52	136.196	2082.92	4.08541
36.3	-120.1		100.75	10.4064	19.8516	26.0472	13.5941	944.986	1807	2397.93	65.64	139	196	54	137.213	2122.94	4.17554
36.3	-120.2		103.25	10.5312	20.4103	26.0632	13.5829	956.336	1857.92	2399.48	61.539	137	194	52	136.252	2164.86	4.26995
36.3	-120.2		107	10.65	20.3674	25.5857	13.4943	966.992	1853.91	2355.66	64.9168	137	194	52	136.139	2116.82	4.16176
36.3	-120.2		103.5	10.6048	19.9744	25.36	13.6586	963.066	1818.14	2334.22	63.5907	138	195	53	136.294	2065.08	4.04523
36.3	-120.2		127	10.9697	20.3488	25.4084	14.1718	995.584	1852.26	2338.97	64.5222	137	194	50	135.987	2140.78	4.21572
36.3	-119.1		125.25	9.87535	20.9398	26.074	12.5259	898.82	1905.94	2401.89	70.575	137	191	61	129.448	2188.62	4.32347
36.3	-120.2		102.25	10.627	20.4325	25.6324	13.6145	964.955	1859.86	2359.37	61.247	137	193	52	135.647	2125.69	4.18173
36.3	-119.7		69.25	10.4075	20.3365	25.0348	13.0345	943.923	1851.04	2305.24	68.3806	136	193	58	131.774	2053.32	4.01874
36.3	-120.3		101.5	11.06	20.857	26.4481	14.2209	1004	1898.46	2434.98	55.3281	136	191	53	133.705	2279.65	4.52849
36.3	-120.3		135.5	11.3623	20.8976	26.7543	14.9093	1031.01	1902.2	2462.92	64.4511	136	191	50	134.284	2349.95	4.68682
36.3	-120.3		116.25	11.1171	20.4799	25.8985	14.2319	1009.02	1864.24	2384.18	63.1231	137	193	52	134.787	2192.22	4.33158
36.3	-119.8		65.5	10.3464	20.2638	24.2687	12.4281	940.716	1844.41	2235.07	69.5026	137	194	59	131.231	1946	3.77703
36.3	-120.1	Five Points	86.868	10.44	20.6846	25.9826	15.3695	939.6	1882.3	2390.4	67.6425	140	194	56	133.398	2174.2	4.29099
36.3	-119.8		66.5	10.2566	20.1689	24.0058	12.3418	932.685	1835.7	2210.8	69.4013	137	194	NA	NA	1904.5	3.68356
36.3	-120.2		111.5	NA	NA	NA	13.596	NA	NA	NA	59.5017	NA	NA	NA	NA	NA	NA
36.4	-120.2		85.5	10.8557	20.7238	25.3904	13.5466	983.971	1886.23	2337.9	61.1016	135	192	53	133.072	2136.27	4.20556
36.4	-120.3		148.25	11.2461	20.8644	26.8321	15.01	1020.51	1899.13	2470.16	64.6797	136	192	NA	NA	2354.7	4.69752
36.3	-120.2		85.75	10.8262	20.9426	25.6106	13.533	983.209	1906.16	2358.31	62.8334	135	191	56	131.249	2177.84	4.29919
36.4	-120.3		125.75	11.0833	20.5283	25.6024	14.0102	1005.94	1868.7	2357.17	63.9433	136	193	52	134.764	2161.53	4.26245
36.4	-119.9		63.5	10.3289	20.5743	25.2773	12.7848	939.253	1872.78	2327.84	69.6083	136	192	59	130.755	2087.59	4.09592
36.4	-120.2		82.5	10.7384	20.4742	24.6924	13.1494	975.402	1863.46	2273.63	64.7969	136	193	56	132.21	2027.45	3.96047
36.3	-119.1	Lindcove	144.475	NA	NA	NA	7.64286	NA	NA	NA	95.4907	NA	NA	NA	NA	0	NA
36.4	-119.8		66.25	10.2805	20.3186	24.4168	12.5348	934.937	1849.44	2248.57	70.9679	137	193	58	132.14	1966.35	3.82286
36.4	-119.8		63	10.3106	20.6491	25.1512	12.8936	937.199	1879.47	2316.23	69.8667	136	192	59	130.323	2084.13	4.08813
36.4	-119.1		151.79	11.0089	21.1527	26.4217	NA	990.8	1924.9	2430.8	NA	138	192	52	132.936	2321	4.62162
36.3	-119.2		125.5	10.1716	20.9765	25.9071	12.713	925.025	1909.25	2386.23	67.6353	136	191	59	130.451	2196.04	4.34018
36.4	-119.2		125.25	10.0446	20.9464	25.7413	12.6122	913.554	1906.48	2370.94	71.782	136	191	60	129.891	2168.15	4.27736
36.4	-120.2		87.25	11.1586	20.7646	27.0977	14.8019	1010.43	1890.11	2494	58.987	136	192	48	134.94	2387.04	4.77036
36.4	-119.9		66.5	NA	NA	NA	12.9048	NA	NA	NA	67.5736	NA	NA	NA	NA	NA	NA
36.4	-120.3		125	11.2766	21.1297	26.7294	14.6032	1020.6	1923.32	2460.78	63.4932	135	190	48	134.242	2362.08	4.71414
36.4	-119.1		128.75	10.3873	21.1275	26.0839	13.0553	944.491	1923.04	2402.44	72.2993	136	190	58	130.733	2239.17	4.43732
36.4	-120.4		168.25	11.4104	20.9511	27.0714	15.4569	1035.11	1907.02	2491.83	63.9741	136	191	50	133.82	2423.88	4.85333
36.4	-120.1		73	10.9227	21.1846	25.298	13.5905	992.068	1928.33	2329.44	57.4364	134	190	52	131.831	2177.23	4.29782
36.4	-119.7		73.5	10.2224	20.1001	25.0558	12.6623	929.147	1829.64	2307.3	69.9925	138	194	59	133.266	2018.35	3.93998
36.4	-120.2		73.25	10.8354	21.333	25.8947	13.4821	984.422	1941.8	2384.55	62.8254	134	189	53	131.945	2235.73	4.42957
36.4	-119.2		114.75	10.1784	21.1169	26.147	12.9336	925.774	1922.02	2408.17	58.8569	136	190	60	128.873	2236.61	4.43155
36.4	-120.2		73.5	10.6096	21.3944	26.4631	13.7715	963.522	1947.36	2436.64	61.732	134	189	56	130.471	2313.72	4.60523
36.4	-120.4		170.75	11.2919	21.2915	27.4096	15.2166	1024.76	1937.91	2523.15	64.003	136	190	47	134.678	2461.53	4.93813
36.4	-120.4		135.75	11.2267	21.2218	26.9679	14.6205	1018.53	1931.63	2482.93	63.4502	136	190	51	133.615	2387.54	4.77149
36.4	-120.4		145.5	11.2074	20.9736	27.0398	15.0102	1016.65	1909.05	2489.25	66.401	136	191	51	134.71	2392.98	4.78374
36.4	-119.2		127.5	10.0927	20.8779	25.9073	12.7698	918.094	1900.26	2386.2	70.3062	137	191	60	130.397	2186.43	4.31854
36.4	-120.3		114.75	NA	NA	NA	10.7069	NA	NA	NA	62.7638	136	191	54	133.733	2310.74	4.59851
36.4	-120.4		130	11.0838	20.9692	26.8636	14.5048	1002.8	1908.65	2472.75	67.4014	136	191	52	134.601	2358.31	4.70565
36.4	-120.4		143.5	11.2097	21.1693	27.128	14.8532	1017.03	1926.85	2497.54	68.1212	136	190	NA	NA	2413.47	4.82989
36.4	-120.3		116.75	NA	NA	NA	10.8245	NA	NA	NA	66.3784	NA	NA	NA	NA	NA	NA
36.5	-119.9		64.25	10.1242	20.3392	24.8876	13.0444	918.373	1851.31	2291.68	68.3947	137	194	61	130.885	2031.49	3.96957
36.4	-119.5		87.5	10.3925	20.4198	24.6976	12.8233	944.863	1858.58	2274.54	71.4355	136	193	57	132.043	2018.49	3.94029
36.5	-120.3		117.5	NA	NA	NA	10.7385	NA	NA	NA	63.8608	136	191	55	133.593	2287.85	4.54696
36.4	-119.4		90.5	10.3408	20.5169	24.7905	12.817	937.844	1867.41	2283	67.9789	136	193	59	130.496	2035.33	3.97822
36.4	-120		59.75	10.3857	19.9038	24.6526	12.9062	944.202	1811.58	2269.89	67.2991	138	195	60	132.133	1974.19	3.84052
36.5	-120.3		109.25	10.9325	20.5689	25.9664	13.942	992.168	1872.13	2390.53	61.8529	137	193	50	136.383	2197.17	4.34273
36.5	-120.3		118.75	11.0227	20.6609	24.9139	13.5065	1000.55	1880.58	2293.68	61.1514	136	193	53	133.41	2079.42	4.07752
36.4	-120		60.75	10.4179	19.9622	24.3934	12.7641	947.132	1816.91	2245.99	69.0618	137	195	59	132.129	1952.04	3.79063
36.5	-119.9		59.75	10.4728	20.0802	24.5912	12.8895	952.177	1827.64	2264.23	67.089	137	194	59	131.651	1985.67	3.86637
36.5	-119.9		62.75	10.3765	20.0331	24.5909	12.88	943.434	1823.4	2264.25	66.2899	137	194	59	132.07	1980.38	3.85446
36.5	-120		59.5	10.2954	20.0814	24.7836	12.7151	936.147	1827.81	2282.2	66.9451	137	194	61	131.293	1993.09	3.88309
36.4	-119.9		61.75	10.3784	20.0696	24.3833	12.6122	943.671	1826.68	2245.42	69.5048	137	194	59	131.9	1948.66	3.78302
36.5	-119.4		92.75	10.2165	19.9778	24.1573	12.2477	928.905	1818.4	2224.88	71.022	137	195	58	132.946	1904.3	3.68311
36.5	-119.5		91.75	10.4191	20.2247	24.2249	12.6215	947.181	1840.87	2230.8	68.455	136	194	58	131.729	1958	3.80405
36.5	-119.4		94.5	10.5232	20.4487	24.6872	12.8877	956.684	1861.25	2273.31	72.7892	136	193	58	131.123	2031.16	3.96883
36.5	-120		58.75	10.3562	20.1276	24.7403	12.7693	939.238	1832.03	2278.27	68.873	137	194	59	132.387	1991.94	3.8805
36.5	-120		62.25	10.3831	20.0644	24.8056	12.7768	941.579	1826.23	2284.26	68.1242	137	194	59	132.54	1999.34	3.89716
36.5	-120.4		177.25	11.8355	21.5218	27.5595	15.8573	1073.48	1959.02	2536.82	63.7531	135	189	46	133.584	2539.09	5.11282
36.5	-119.1		129	10.2883	21.0001	26.0102	12.6709	936.073	1911.27	2396.02	71.4188	136	191	58	131.365	2192.04	4.33117
36.5	-120		66	10.1797	19.932	25.3408	12.9741	925.464	1814.33	2333.31	68.5916	138	195	60	132.758	2038.95	3.98637
36.5	-120.3		89	10.7318	20.4584	26.4161	13.9713	974.097	1862.29	2431.82	64.8634	137	193	55	134.28	2233.44	4.42441
36.5	-119.9		65.5	10.0121	19.3077	24.8032	12.6891	910.23	1757.46	2283.59	71.7905	140	198	59	135.697	1919.98	3.71842
36.5	-120.4		135.75	10.9312	20.0748	23.9336	13.1771	992.291	1827.17	2203.84	62.6923	137	195	54	135.063	1927.72	3.73586
36.5	-119.9		64	9.9547	19.6793	25.0627	12.4857	905.206	1791.21	2307.96	69.8079	139	196	61	133.459	1968.67	3.82809
36.5	-119.9		75	10.1754	20.2443	25.4187	12.8345	925.201	1842.72	2340.66	71.8347	137	194	60	131.549	2073.7	4.06464
36.5	-119.9		65.75	10.027	19.4958	24.777	12.7184	911.707	1774.64	2281.27	71.5576	140	197	58	135.795	1934.32	3.75072
36.5	-120.3		89	10.5752	20.2096	26.0035	13.6017	960.104	1839.66	2394.03	63.5486	138	194	57	133.961	2149.69	4.23579
36.5	-120.4		120.5	10.873	20.7734	25.3073	13.9227	987.124	1890.7	2330.04	63.7169	136	192	56	132.358	2156.08	4.25018
36.5	-119.9		66.75	9.76456	19.5532	24.6321	12.3836	887.898	1779.87	2268.15	71.6898	140	197	60	134.877	1916.53	3.71065
36.5	-119.9		65.75	9.88272	19.1022	24.034	12.4644	898.524	1738.82	2212.83	71.9988	141	200	60	136.158	1823.54	3.50122
36.5	-120.3		76.25	10.5035	20.3441	26.0976	13.4746	953.801	1851.73	2402.93	68.7983	138	194	57	134.681	2165.07	4.27043
36.5	-120.4		128.25	11.0892	20.1623	24.1598	13.4605	1006.27	1835.17	2224.45	61.2928	137	194	53	135.212	1968.21	3.82705
36.5	-119.9		67.5	10.0121	19.5861	24.762	12.6663	910.315	1782.87	2279.94	72.228	139	197	59	134.716	1944.09	3.77273
36.5	-120.3		76	10.626	20.8517	26.4386	13.4017	965.31	1897.99	2434.57	67.0698	137	192	56	133.7	2245.46	4.45149
36.5	-119.9		68.75	10.2817	20.5013	25.5088	13.0325	934.877	1866.08	2349	71.0664	136	193	58	131.857	2111.41	4.14957
36.5	-120.4		120.5	10.9118	20.7715	26.1145	14.2275	990.183	1890.63	2404.32	63.3541	137	192	54	135.161	2229.78	4.41617
36.6	-120.5		140.5	11.2094	20.4241	24.1827	13.5212	1014.52	1858.84	2226.54	63.0098	136	193	52	134.495	1996.51	3.89079
36.5	-120		62.75	10.1039	20.1351	24.9192	12.4966	918.864	1832.78	2294.89	67.1206	138	194	59	132.994	1998.31	3.89484
36.6	-120.5		105.5	10.9812	21.069	26.4566	14.3722	994.096	1917.72	2435.62	63.1833	136	191	53	134.197	2306.97	4.59002
36.6	-120.3		65	10.6308	20.681	25.7688	13.3876	966.016	1882.42	2372.79	65.8505	137	192	56	133.83	2163.45	4.26678
36.6	-119.7		84.25	10.2331	20.1059	24.9467	12.9501	930.432	1830.09	2297.14	70.5308	137	194	60	131.523	2026.16	3.95757
36.6	-120.5		164.5	11.2908	21.3952	27.7308	15.4859	1024.76	1947.39	2553.05	64.0691	135	189	49	133.151	2519.46	5.0686
36.6	-119.9		74.75	10.4001	20.3448	25.2964	12.8515	945.531	1851.91	2329.65	68.9565	137	193	57	132.638	2074.74	4.06698
36.6	-120		68	10.1604	20.0717	25.0113	12.8735	923.799	1826.96	2302.94	71.8433	138	195	59	132.922	2016.09	3.93489
36.6	-119.5	Parlier	102.718	10.5156	21.111	25.9902	13.1765	946.4	1921.1	2391.1	71.3887	138	192	58	129.996	2217.5	4.38851
36.6	-120.6		164.75	10.8958	21.0216	27.1664	14.7742	988.825	1913.49	2501.07	64.566	137	191	49	136.124	2392.98	4.78374
36.6	-119.7		89.25	10.1992	19.8651	24.4658	13.0581	927.238	1808.2	2252.66	69.0411	137	195	59	132.648	1966.71	3.82367
36.6	-120.5		145	10.9326	20.753	27.0474	14.5896	992.255	1889.12	2490.03	72.1165	137	192	48	136.798	2339.61	4.66354
36.6	-120.5		119	11.2087	21.0398	25.6938	14.1777	1017.53	1914.86	2365.69	67.2415	135	191	52	132.253	2237.29	4.43309
36.6	-119.9		72.5	10.2257	20.2091	24.9363	12.8709	929.977	1839.55	2296.24	68.3221	137	194	59	131.834	2025.32	3.95568
36.6	-120.5		186.75	11.0501	20.7549	27.067	15.0486	999.722	1889.2	2491.66	67.8607	138	192	48	137.507	2377.72	4.74937
36.6	-120.5		106.75	10.8225	21.2254	26.8975	14.3145	982.445	1931.96	2476.47	67.9357	136	190	54	133.415	2366.19	4.7234
36.6	-120.5		144.75	10.9543	20.7272	26.8187	14.3855	994.195	1886.59	2469.32	67.6232	137	192	50	135.753	2320.36	4.62018
36.6	-120.5		121.5	11.3232	21.0716	27.0751	14.6694	1027.66	1918.02	2492.94	67.5577	136	190	50	133.823	2388.74	4.77419
36.6	-120.6		156.25	11.2208	20.9287	27.0824	15.001	1018.12	1905.08	2493.2	67.3277	136	191	48	135.433	2396.58	4.79185
36.6	-120.6		166.25	11.2907	20.6304	25.9689	15.0089	1024.36	1878.07	2390.16	67.3446	137	193	47	136.482	2266.93	4.49984
36.7	-119.5		109.25	10.6222	20.4678	25.1241	13.0758	965.326	1862.97	2313.8	70.2148	136	193	58	131.521	2076.27	4.07043
36.7	-119.5		109.25	10.6334	20.3657	24.8155	12.924	966.335	1853.74	2285.42	68.6501	136	193	56	132.736	2031.55	3.96971
36.7	-120.4	Westlands	58.2168	10.141	21.6857	26.9587	13.6897	791	1973.4	2480.2	67.6223	138	190	72	119.748	2378.4	4.7509
36.7	-120.6		125	10.8703	20.619	26.2446	14.5302	986.799	1876.8	2415.88	69.3395	137	193	51	135.712	2267.04	4.50009
36.6	-119.5		108.75	9.79816	20.4646	24.8458	12.2385	890.917	1862.68	2288.52	69.8548	137	193	64	128.818	2017.42	3.93788
36.6	-119.6		108.5	NA	NA	NA	12.144	NA	NA	NA	75.3385	NA	NA	NA	NA	NA	NA
36.7	-120.6		138.5	10.9588	20.8286	26.3763	14.7365	994.702	1895.65	2427.93	66.1546	137	192	49	135.738	2295.84	4.56495
36.6	-120.6		118.75	10.8183	20.1691	25.64	14.1477	982.082	1835.74	2360.07	67.5498	138	194	46	138.442	2142.58	4.21977
36.7	-120.5		105.75	NA	NA	NA	13.9752	NA	NA	NA	68.1538	NA	NA	NA	NA	NA	NA
36.7	-120.6		130.5	10.7713	20.0944	25.514	14.1472	977.569	1828.94	2348.28	67.8393	139	195	51	137.553	2124.39	4.17881
36.7	-119.9		78	10.3365	20.2272	24.9702	12.9648	939.465	1841.25	2299.33	73.4292	138	194	57	133.979	2044.28	3.99838
36.6	-119.3		162.25	10.0479	20.2854	25.3957	12.8085	913.666	1846.31	2339.15	67.3485	139	194	60	132.914	2080.02	4.07887
36.7	-119.6		107.25	9.99608	20.038	25.0634	13.0516	907.833	1823.95	2307.7	69.0385	138	195	63	130.268	2037.62	3.98338
36.7	-120.5		83.25	10.6867	20.3959	25.5777	13.7598	970.484	1856.44	2354.86	69.1591	137	193	54	134.83	2146.23	4.228
36.7	-119.9		78	10.4958	20.797	25.3801	13.0449	953.584	1893.12	2337.31	71.2877	136	192	57	131.555	2127	4.18468
36.7	-119.6		99.5	9.8592	21.0111	25.8238	12.3601	896.68	1912.46	2378.84	74.6005	136	191	62	128.721	2162.01	4.26354
36.7	-119.3		166.25	10.3912	20.9098	26.7321	13.6923	944.512	1903.15	2462.15	70.8699	137	191	56	134.138	2302.38	4.57968
36.7	-120.7		167.75	10.5446	19.966	25.2444	13.8062	957.118	1817.25	2323.65	64.5567	140	196	55	137.18	2064.58	4.0441
36.7	-120.7		224.25	11.3902	20.9005	26.8558	15.2019	1033.31	1902.22	2471.97	66.7111	137	191	48	135.406	2388.21	4.773
36.7	-120.7		171	10.6075	19.8476	25.2813	13.7948	962.685	1806.47	2327.14	67.207	140	196	51	138.763	2057.35	4.02782
36.7	-119.9		77.75	10.3072	20.5547	25.3172	12.9657	936.845	1871.05	2331.43	70.2202	137	193	57	133.159	2099.17	4.122
36.7	-119.4	Orange Cove	143.256	10.2367	21.0456	27.3696	14.1659	921.3	1894.1	2518	70.3693	141	193	58	132.702	2369.4	4.73063
36.8	-120.4		49.75	10.4649	20.4033	24.7124	12.7944	950.994	1857.2	2275.48	70.2405	136	193	59	130.97	2015.78	3.93419
36.8	-119.8		86.75	10.7607	21.2555	26.8626	13.9776	977.294	1934.82	2473.64	69.4966	135	189	54	131.995	2362.09	4.71417
36.7	-120.7		175.5	11.1911	20.895	25.9253	14.4986	1015.64	1901.85	2386.44	72.7589	136	191	49	134.509	2269.82	4.50635
36.7	-120.3		48.5	10.2114	20.5916	25.5642	13.324	925.872	1874.36	2353.93	68.0895	137	193	59	131.446	2133.63	4.19962
36.8	-120.1		70	10.3723	20.013	25.065	13.0449	942.78	1821.6	2307.79	72.2214	138	195	56	135.174	2026.27	3.95782
36.8	-120.4		49.75	10.4767	20.8165	25.4872	13.1933	951.781	1894.8	2346.74	68.8798	136	192	57	131.822	2154.93	4.24759
36.8	-120.7		194.75	NA	NA	NA	14.6679	NA	NA	NA	71.1184	NA	NA	NA	NA	NA	NA
36.8	-120.3		50.25	9.76545	20.6204	25.3359	12.6517	887.805	1877	2333.1	70.8428	138	193	63	129.664	2091.89	4.10561
36.8	-120.3		48.5	10.052	20.7587	25.4616	12.8958	913.936	1889.64	2344.49	68.1204	137	192	62	128.986	2128.56	4.1882
36.8	-120		81.5	10.2872	20.2863	24.9829	13.0177	934.966	1846.68	2300.4	70.7753	138	194	57	134.033	2050.12	4.01153
36.8	-119.4		195.5	10.8161	21.3902	27.5996	14.4385	982.458	1946.99	2541.7	73.1491	136	189	52	133.88	2473.93	4.96606
36.7	-119.4		160	10.358	20.7584	26.6666	13.3798	937.73	1889.42	2456.07	67.898	137	192	59	132.132	2282.27	4.53439
36.7	-120.1		67.5	10.2085	19.5634	24.6946	12.8801	927.633	1780.82	2273.68	71.9994	140	197	56	137.108	1944.92	3.77459
36.7	-119.6		118	9.91447	20.4608	26.3498	12.9868	901.338	1862.46	2426.75	69.8808	138	193	60	132.222	2192.67	4.33259
36.8	-120.8		189.25	11.0869	20.8181	26.5622	14.662	1006.3	1894.75	2445.34	70.6296	137	192	48	136.271	2313.98	4.60581
36.8	-120.7		177.25	10.554	19.9513	25.0903	13.8	958.139	1815.99	2309.51	69.0277	140	195	51	138.679	2044.51	3.9989
36.8	-119.5		145.75	10.3599	20.6192	25.7685	13.3108	941.277	1876.73	2373.29	63.608	137	192	58	132.784	2182.5	4.30968
36.8	-120.4		49.5	9.95196	19.5623	24.7987	12.8509	904.833	1780.62	2283.03	73.572	140	197	55	137.916	1935.07	3.75241
36.8	-120.4		46.75	10.3198	19.548	24.6346	13.0137	937.873	1779.4	2267.7	70.7733	139	197	54	137.662	1932.55	3.74673
36.8	-120.7		125.75	10.9718	20.8398	25.9304	14.4181	995.995	1896.8	2386.86	70.9285	137	192	51	135.172	2247.94	4.45707
36.8	-120.4		46.25	10.2795	19.2127	24.2218	12.6873	932.19	1748.94	2229.44	72.1996	140	199	59	135.484	1859.41	3.582
36.8	-120.2		56	10.2796	20.0143	24.0928	12.5606	934.419	1821.74	2218.39	68.5698	138	195	59	132.772	1910.38	3.6968
36.8	-120.4		46.25	10.2512	19.4143	24.5454	12.74	931.774	1767.3	2259.46	71.6495	140	198	60	134.39	1911.29	3.69885
36.8	-120.3		55.25	10.2909	20.0151	24.1486	12.5152	935.466	1821.84	2223.54	70.3109	138	195	60	132.031	1913.77	3.70444
36.8	-120.3		49.75	10.1812	19.8923	24.1868	12.3938	924.618	1810.7	2227.13	71.1477	138	196	60	132.833	1902.55	3.67917
36.8	-120.3		54.75	10.2375	19.8804	24.0696	12.5218	930.657	1809.58	2216.23	68.2367	138	196	59	133.358	1892.88	3.65739
36.8	-120.3		54.25	10.3393	19.8851	23.9992	12.5068	939.909	1809.99	2209.79	69.4899	138	196	59	132.949	1888.17	3.64678
36.8	-119.4		187	10.5925	20.8259	26.1693	13.4559	962.313	1895.73	2410.13	70.096	137	191	58	131.658	2252.88	4.4682
36.8	-120.3		51.5	10.1232	19.796	24.1922	12.383	920.164	1801.92	2227.67	70.9079	139	196	59	134.065	1895.02	3.66221
36.9	-120.3		52.5	10.1439	19.7577	23.8732	12.3336	921.978	1798.37	2198.18	69.3376	139	197	59	133.759	1855.7	3.57365
36.8	-120.7		67.25	10.8226	20.3892	25.8251	14.2322	979.743	1855.81	2376.91	67.0617	138	194	50	137.193	2183.78	4.31257
36.8	-120.3		53.5	10.2252	19.8146	23.8761	12.3532	929.613	1803.56	2198.47	70.056	138	196	58	134.378	1863.61	3.59146
36.8	-119.7	Fresno State	103.327	10.48	21.1319	26.5924	14.4059	943.2	1923	2446.5	69.5743	139	192	59	129.81	2305.9	4.58761
36.8	-120.3		54.5	10.2904	19.6675	23.7675	12.3417	935.46	1790.22	2188.45	68.3141	139	197	59	133.803	1842.93	3.54489
36.8	-120.3		52.25	10.1059	19.9049	24.1833	12.4248	918.601	1811.94	2226.73	68.6153	139	196	59	133.594	1901.71	3.67727
36.8	-120.6		60.75	NA	NA	NA	13.8469	NA	NA	NA	67.3027	NA	NA	NA	NA	NA	NA
36.8	-120.2		58	10.1003	19.992	24.3473	12.4572	918.048	1819.77	2242	69.6692	139	196	60	132.922	1928.38	3.73734
36.8	-120.2		55.75	10.1572	19.9348	24.1391	12.3212	923.392	1814.51	2222.76	71.6092	138	196	59	133.294	1899.45	3.67218
36.9	-120.3		56.25	10.0261	19.6114	23.8122	12.4155	911.443	1785.11	2192.53	70.2797	140	198	59	134.829	1843.45	3.54606
36.9	-120.3		56.25	10.089	19.8905	24.1121	12.2857	917.145	1810.55	2220.22	72.4864	139	196	59	133.72	1890.58	3.65221
36.9	-120.2		61.75	10.0603	19.7007	25.1499	12.8309	914.512	1793.21	2315.8	72.4902	140	196	58	136.056	1990.96	3.87829
36.8	-120.6	Firebaugh/Telles	56.388	10.7322	20.8495	25.3402	13.6	965.9	1897.3	2077.9	73.8162	139	193	53	133.806	2028.9	3.96374
36.8	-120		85.5	10.2536	20.2726	25.0339	12.9009	932.323	1845.32	2305.2	71.6472	138	194	59	132.319	2045.36	4.00081
36.8	-119.9		90.5	10.2061	20.2347	25.7701	13.0515	927.713	1841.9	2373.16	70.9732	138	194	59	133.069	2118.93	4.16651
36.8	-120		84.5	10.3933	20.3313	25.2611	13.0715	944.651	1850.64	2326.11	70.6018	137	194	58	133.065	2080.75	4.08052
36.9	-120.3		51.25	10.0355	19.6854	24.2378	12.7094	912.192	1791.86	2231.57	72.7297	140	197	58	135.77	1903.56	3.68144
36.9	-120.5		43	10.2841	20.5414	25.6397	13.1033	934.571	1869.86	2360.75	68.7942	137	193	59	131.854	2127.9	4.18671
36.9	-119.9		95.5	10.2569	19.5328	25.0361	13.1477	932.122	1777.91	2304.9	70.0526	139	197	59	134.652	1983.78	3.86212
36.9	-120.4		45	10.2486	20.3091	25.4188	13.1453	931.341	1848.77	2339.98	71.7824	138	194	57	133.954	2089.15	4.09944
36.9	-120		87	10.1351	19.7883	25.2474	12.89	921.257	1801.37	2324.72	73.6986	139	196	58	135.245	2019.88	3.94342
36.9	-120		87.25	10.2929	19.8937	24.7631	13.0271	935.732	1811.04	2279.99	71.8421	138	196	57	134.88	1995.98	3.88959
36.9	-119.9		92.75	10.236	19.7058	25.0887	12.8739	927.843	1793.69	2309.89	74.2208	139	196	59	134.458	1999.78	3.89815
36.9	-120.4		43	10.1929	20.3323	25.3275	13.0578	924.141	1850.87	2331.71	73.04	138	194	58	133.369	2076.45	4.07083
36.9	-120.8		113.25	11.2137	21.1245	26.3951	15.0381	1015.85	1922.69	2429.83	63.9419	136	191	49	134.601	2330.39	4.64277
36.9	-120		85.25	10.1801	20.4001	25.7927	13.1143	925.382	1856.96	2375.14	71.1733	138	193	59	132.847	2138.19	4.20989
36.9	-120.1		64.5	10.0976	19.662	24.7437	12.7539	915.614	1789.7	2278.22	73.9985	140	197	58	136.074	1949.38	3.78464
36.9	-120.8		88.75	11.1313	20.958	26.2231	14.5958	1010.23	1907.55	2414.01	70.9409	136	191	48	135.652	2288.54	4.54851
36.9	-119.9		92	10.107	20.2326	25.0502	12.7475	918.931	1841.71	2306.91	69.7447	138	194	60	132.192	2035.05	3.97759
36.9	-120.7	Panoche	55.7784	12.1043	21.378	25.7374	15.576	278.4	1945.4	2342.1	37.532	145	195	NA	NA	2217	4.38739
36.9	-120		81.25	9.93881	19.6235	24.9161	12.6568	903.597	1786.26	2294.38	70.8064	140	197	60	134.729	1961.47	3.81187
36.9	-120.8		97	11.0687	21.5279	26.8273	15.1496	1004.74	1959.4	2469.57	64.4171	135	189	51	133.405	2429.56	4.86613
36.9	-120.8		87	11.0463	20.6963	25.9204	14.3877	1002.59	1883.81	2386.15	71.7117	137	192	49	135.969	2225.25	4.40597
36.9	-120.3		52.75	9.96092	19.8045	24.2899	12.482	905.634	1802.85	2236.45	70.6359	139	196	59	134.122	1907.51	3.69034
36.9	-119.9		98.25	9.81337	19.7262	24.0393	12.3568	892.458	1795.59	2213.98	69.0427	139	197	64	131.292	1871.22	3.6086
36.9	-120.5		41.25	10.3392	20.1226	24.3078	12.6395	939.457	1831.45	2238.22	71.9148	137	195	57	133.45	1942.51	3.76917
36.9	-119.8		103.75	9.82483	20.1383	24.766	12.2881	893.611	1833.01	2281.13	69.2616	139	194	64	130.365	1982.23	3.85863
36.9	-120.1		74.75	10.1081	19.7675	24.9433	12.8238	918.788	1799.32	2296.67	72.2485	140	196	60	134.062	1985.52	3.86604
37	-120		89.75	10.1212	20.4612	25.6144	12.7441	920.277	1862.49	2359.16	69.1336	138	193	60	131.735	2108.4	4.14279
36.9	-120		93.5	10.1704	20.1742	25.5488	12.9498	922.252	1836.37	2352.81	70.8505	139	194	60	133.017	2080.93	4.08092
36.9	-120		92.5	10.0481	20.0631	25.9315	12.9927	913.541	1826.25	2388.17	67.7017	139	195	59	134.251	2112.51	4.15205
36.9	-120.2		64.5	10.0167	19.608	24.8089	12.7794	910.537	1784.86	2284.09	71.0846	140	197	61	134.274	1954.59	3.79637
36.9	-120		85	10.0184	20.2608	26.2073	12.9978	910.933	1844.35	2413.41	73.219	139	194	58	134.23	2153.91	4.24529
36.9	-120.8		42.75	11.0084	20.8057	25.004	13.7442	999.639	1893.7	2301.81	68.5862	136	192	52	134.499	2125.9	4.18221
37	-120.5		41.75	9.85366	19.769	24.7571	12.4997	895.874	1799.46	2279.52	73.6582	140	196	59	134.876	1943.81	3.77209
36.9	-120		98.25	10.1899	20.2636	25.4642	12.8489	924.173	1844.44	2345.15	68.7931	138	194	60	132.342	2086.52	4.09351
37	-120		97.5	10.0535	20.2686	25.4012	12.9319	912.025	1844.9	2339.31	67.1059	138	194	61	131.671	2080.2	4.07928
37	-120.9		64.25	10.8915	20.6513	25.7022	14.0581	988.985	1879.79	2366.12	70.7275	137	192	51	135.655	2185.1	4.31554
37	-120.5		39	9.96156	19.3636	24.4266	12.6406	905.754	1762.53	2248.9	71.5174	141	198	59	135.861	1875.13	3.61741
37	-120.8		61.5	10.983	20.7441	26.3179	14.3558	995.222	1888.18	2422.36	68.2496	137	192	52	135.191	2284.59	4.53962
37	-120.5		40.5	10.1519	19.9734	23.8298	12.3848	922.902	1818.01	2194.37	67.9297	138	196	60	132.683	1872.12	3.61063
36.9	-119.9		100.75	10.0618	20.3698	26.0324	13.0365	912.871	1854.13	2397.32	69.134	138	193	61	131.82	2157.93	4.25435
37	-120		99.75	10.0255	20.3777	25.9579	13.0939	909.671	1854.84	2390.5	67.1657	138	193	61	131.798	2147.26	4.23032
37	-119.8		134.25	10.4699	20.4494	25.5584	13.3146	951.496	1861.41	2354.04	68.1809	137	193	59	131.891	2125.08	4.18036
36.9	-120.5		39.75	10.1109	19.5444	24.7208	12.7555	919.082	1779.08	2275.91	73.3381	140	197	NA	NA	1927.88	3.73622
37	-120.4		46.75	NA	NA	NA	12.8024	NA	NA	NA	74.2263	NA	NA	NA	NA	NA	NA
37	-120.2		66.25	9.813	19.7286	25.037	12.6319	892.17	1795.73	2305.52	73.1058	141	197	60	135.49	1975.64	3.84378
37	-120.4		45.75	9.96437	19.5666	25.0916	12.8336	905.767	1781.03	2309.88	75.2848	141	197	58	136.542	1972.94	3.8377
37	-120		104.75	10.0018	20.382	25.9532	13.1525	907.584	1855.2	2390.09	67.5922	138	193	62	131.1	2143.75	4.22241
37	-119.7		128.75	11.3334	20.7497	26.2172	14.4797	1029.25	1888.73	2414	69.9914	136	191	53	133.155	2295.64	4.5645
37	-119.7		137.25	10.483	20.0836	25.0095	13.2054	952.571	1828.09	2303.26	69.6764	138	194	57	134.156	2043.64	3.99694
37	-120.2		66.25	9.97013	19.4278	24.9083	12.6951	906.356	1768.38	2293.48	72.9902	141	198	60	136.026	1946.38	3.77788
37	-120.1		72.25	9.96897	19.2428	24.5117	12.6839	906.41	1751.58	2256.59	74.1123	141	199	58	137.576	1881.76	3.63234
37	-119.9		102	9.98904	20.3346	25.8985	12.9253	906.466	1850.92	2384.98	66.8162	138	193	62	131.268	2137.87	4.20917
37	-119.7		141.5	10.4499	19.8905	24.7964	13.1713	949.679	1810.51	2283.63	67.7978	138	195	58	134.321	1998.67	3.89565
37	-120.3		59.75	10.0101	19.6901	25.1611	12.857	907.961	1792.28	2316.67	70.0484	141	197	60	135.025	1998.19	3.89457
37	-120		102.25	10.0723	20.3411	25.9914	13.1307	913.869	1851.51	2393.48	69.3768	138	193	60	132.45	2155.43	4.24872
37	-119.8		144	10.9062	20.3729	25.8797	14.1267	990.753	1854.45	2382.84	71.2196	137	193	54	134.424	2203.35	4.35664
37	-119.9		103.5	9.99844	20.3612	25.9233	13.1988	907.327	1853.32	2387.31	66.8959	138	193	60	132.42	2140.99	4.21619
37	-120		93	10.015	20.2398	25.7346	12.8248	910.783	1842.39	2369.75	66.8638	139	194	62	131.706	2103.23	4.13115
37	-119.9		104.5	9.96623	20.3005	25.9315	13.0439	904.416	1847.84	2388	69.6229	139	194	61	132.202	2141.5	4.21734
37	-120		102.25	9.99525	20.2979	25.9612	13.1361	907.027	1847.57	2390.75	67.4512	138	194	59	133.381	2143.85	4.22264
37	-120.2		68.5	10.038	19.7161	24.5662	12.5013	912.606	1794.57	2262.05	72.3683	140	197	60	134.445	1923.37	3.72606
37	-120.3		64.5	9.86673	18.8046	23.7923	12.6553	895.06	1711.8	2189.94	74.5078	142	201	59	138.091	1784.34	3.41293
37	-120.2		70	9.8738	19.3286	24.6536	12.6248	897.795	1759.37	2269.83	75.2803	141	198	60	136.038	1905	3.68468
37	-120		101.5	9.95431	20.3093	25.9049	13.053	905.376	1848.63	2385.5	68.2665	138	193	63	130.571	2139.53	4.21291
37	-120.2		69	9.90935	19.4256	24.7738	12.6757	901.029	1768.23	2281.01	69.8205	141	198	62	134.433	1927.98	3.73644
37	-120		101	10.0202	20.1	25.6337	12.9536	911.011	1829.5	2360.55	72.0498	139	194	62	132.253	2092.36	4.10667
37	-120.4		54.25	9.95204	19.132	24.4414	12.7094	904.663	1741.44	2250.06	74.3419	142	199	58	138.084	1868.6	3.6027
37	-120.2		68.5	9.91262	19.5883	24.9557	12.7136	901.168	1783.08	2297.85	72.3	141	197	59	136.303	1966.37	3.82291
37	-120		100	10.1496	20.1513	25.5469	13.1487	922.819	1834.14	2352.47	70.7365	139	194	59	133.701	2098.15	4.11971
37	-120		100.5	10.608	20.8158	26.2426	13.6378	964.623	1894.65	2416.44	55.3468	136	191	59	130.465	2246.07	4.45286
37	-120.2		74.25	10.1786	19.8019	24.748	12.6963	925.515	1802.44	2278.94	72.4923	139	196	58	135.051	1955.02	3.79734
37	-120.3		63.25	10.005	19.4457	24.7608	12.6868	907.637	1769.97	2279.81	72.1226	141	198	58	137.303	1928.54	3.7377
37	-120		104	10.2574	20.2895	25.8533	13.3323	932.626	1846.83	2380.6	71.3686	138	193	59	132.8	2145.3	4.2259
37	-120.1		92.75	10.1423	20.428	25.7988	12.8334	922.537	1859.66	2375.77	68.9456	137	193	63	129.506	2126.29	4.18309
37	-120		108	10.2233	19.6681	24.0086	12.501	929.355	1790.25	2211.03	67.8083	139	197	59	133.814	1874.63	3.61628
37	-120.9		47.25	10.8631	20.7182	25.801	14.0185	984.445	1885.78	2375.16	71.6539	137	192	51	135.787	2207.75	4.36655
37.1	-120.3		64.25	9.89013	19.7691	24.9798	12.7002	899.242	1799.52	2299.96	72.1339	141	197	59	135.593	1980.14	3.85392
37.1	-120.3		55	9.88723	19.713	24.2069	12.2619	899.205	1794.32	2229.06	71.1227	140	197	61	133.883	1879.98	3.62833
37.1	-120		101.75	9.93437	19.6401	25.024	12.628	903.995	1787.45	2304.68	70.963	140	196	62	133.282	1964.52	3.81874
37.1	-120		112.25	10.2128	19.9249	26.0767	13.4538	928.133	1813.58	2401.12	74.1195	140	195	58	135.387	2139.34	4.21248
37	-120		97	10.0757	19.8848	24.9518	12.5515	916.479	1809.89	2297.9	66.9433	139	195	60	133.139	1982.34	3.85887
37.1	-120		97.5	10.3183	20.1471	25.5467	12.967	935.784	1833.68	2352.61	69.6397	138	194	59	132.896	2080.65	4.08029
37	-120.1		89.5	10.0406	19.8354	24.7615	12.4247	913.346	1805.38	2280.51	72.5915	139	195	60	133.392	1952.36	3.79135
37	-120.2		69.75	10.0901	19.9333	24.7807	12.6123	917.442	1814.42	2281.8	69.3579	139	196	60	133.522	1974.26	3.84068
37	-120.1		81.25	10.1357	19.4393	24.6481	12.7591	921.571	1769.54	2269.47	72.132	140	198	59	135.173	1923.27	3.72583
37.1	-120.3		61.5	9.83095	19.4036	24.6632	12.6147	893.87	1766.19	2270.56	73.0171	141	198	62	135.057	1916.5	3.71059
37.1	-120.2		79.5	10.1045	19.5429	23.6346	12.3591	916.642	1779.06	2176.44	71.0893	140	198	58	135.734	1809.42	3.46941
37	-120.3		56.5	9.95206	19.5475	23.9711	12.2821	904.964	1779.19	2207.22	72.7275	140	198	60	134.883	1845.7	3.55113
37.1	-120		110	10.121	19.7837	25.4815	13.1754	919.976	1800.79	2346.2	69.3757	140	196	59	135.081	2053.13	4.01831
37.1	-120.2		77.25	9.77103	19.6131	25.0562	12.6194	888.549	1785.37	2306.9	72.1526	141	197	63	133.705	1970	3.83108
37	-120		114.25	10.1264	19.8525	25.0576	12.9842	920.504	1807.02	2307.43	64.7794	139	196	60	133.871	2011.38	3.92428
37	-120.1		83.25	10.3287	20.2467	25.5604	13.1503	936.972	1842.97	2353.6	70.7504	138	194	59	132.838	2101.04	4.12622
37	-120.2		76.25	10.0956	19.8942	25.5553	13.0613	915.743	1810.95	2353.12	71.9911	140	196	57	136.535	2046.93	4.00435
37.1	-120.3		63.75	9.62155	19.0885	24.0904	12.3504	875.021	1737.6	2217.72	74.5813	143	200	60	137.539	1818.49	3.48984
37	-120.2		80.75	10.1765	19.8121	25.0247	12.7128	925.484	1803.4	2304.58	72.9421	139	196	59	134.055	1988.92	3.87369
37.1	-120.2		71.5	9.89985	19.1042	24.3391	12.6939	900.188	1739.05	2240.62	75.3719	142	200	57	138.849	1855.45	3.57309
37.1	-120.1		99.25	10.1828	19.6841	24.8555	12.998	925.992	1791.52	2288.61	69.9358	139	196	60	133.88	1977.64	3.84829
37.1	-120.1		88.5	10.3661	19.935	25.5576	13.0513	942.875	1814.67	2353.39	70.7241	138	194	59	133.051	2071.44	4.05955
37.1	-120.1		93.5	10.054	19.604	24.077	12.436	914.504	1784.5	2217.13	72.2691	139	197	60	133.599	1868.43	3.60232
37	-120.4		50.25	10.0105	20.1475	25.3419	13.0477	910.63	1833.98	2333.18	71.4241	138	194	59	133.03	2060.37	4.03462
37.1	-120.2		74.25	10.1314	19.8047	25.2347	13.0455	921.123	1802.81	2323.31	71.922	140	196	60	134.336	2025	3.95495
37.1	-120.2		71	9.96184	19.5582	24.4846	12.6489	905.857	1780.3	2254.47	70.7634	141	197	60	135.142	1909.99	3.69592
37.1	-119.9		112.5	9.90868	19.5833	24.8971	12.959	901.036	1782.55	2292.64	68.4771	140	197	62	133.552	1977.07	3.847
37.1	-120		90.5	9.77165	19.6195	24.4347	12.3601	888.876	1785.93	2250.17	68.5663	140	197	64	131.869	1898.68	3.67045
37.1	-120.3		66.5	10.0485	19.6876	24.8875	12.8146	913.739	1792.28	2291.4	70.7114	140	197	60	134.588	1970.5	3.83221
37.1	-120.2		82.25	10.1391	19.7066	25.0921	12.9398	921.814	1793.9	2310.3	69.8043	140	196	58	135.515	1993.34	3.88365
37.1	-120.1		88.25	10.1567	20.1263	25.6998	13.0015	923.484	1831.98	2366.64	70.2797	139	194	60	133.091	2092.18	4.10626
37.1	-120.1		92.5	10.0318	19.4614	24.055	12.5026	912.403	1771.44	2214.98	71.7547	140	198	61	133.773	1852.12	3.56559
37.1	-120.4		59.5	10.0359	19.3373	24.3787	12.822	912.76	1760.2	2244.22	73.0154	141	198	59	136.016	1892.46	3.65644
37.1	-120.2		83.25	10.1746	19.6008	24.2666	12.5079	925.188	1784.15	2234.78	70.0066	139	197	58	135.384	1884.54	3.6386
37.1	-120.1		92.25	10.0441	20.0224	25.5908	12.9336	913.423	1822.51	2356.44	70.5154	139	195	61	132.783	2069.85	4.05597
37.1	-120.2		77.75	10.2767	20.1993	25.6791	13.2974	934.309	1838.76	2364.29	68.5273	139	194	59	133.616	2115.29	4.15831
37.1	-120.1		92.75	10.055	19.6414	24.5683	12.673	914.365	1787.84	2262.24	68.9315	139	197	60	133.819	1927.13	3.73453
37.1	-120.5		39.5	9.96382	19.0379	24.0104	12.8005	904.594	1732.92	2210.17	71.0932	141	200	58	137.613	1823.57	3.50128
37.1	-120.1		90.75	10.0763	19.8148	25.0718	12.9095	914.076	1803.69	2308.6	70.3001	140	196	58	135.553	1999.41	3.89732
37.1	-120.3		66.5	9.93888	18.7962	23.7432	12.7989	903.768	1711	2185.39	74.1955	142	201	58	138.79	1785.01	3.41444
37.1	-120.1		90.75	9.98075	19.8473	25.4112	12.8866	907.4	1806.76	2339.76	71.6156	140	196	59	134.87	2036.26	3.98032
37.1	-120.1		95.25	9.74745	19.2234	23.6181	11.9108	886.775	1749.87	2174.82	70.5614	140	199	64	132.74	1768.24	3.37667
37.1	-120.7	Los Banos	28.956	10.4411	19.8802	24.3641	13.1542	939.7	1809.1	2241.5	71.9732	142	198	56	135.576	1940.7	3.76509
37.1	-120.1		102	9.86654	19.5209	24.7688	12.6651	897.415	1776.85	2280.86	70.5062	141	197	64	132.753	1942.61	3.76939
37.1	-120.1		97	10.044	19.6714	25.3962	12.8973	913.138	1790.79	2338.34	70.3223	140	196	61	133.961	2020.61	3.94507
37.1	-120.2		80	10.3156	19.997	25.0804	12.8861	937.928	1820.2	2309.54	74.3137	138	195	59	133.26	2016.85	3.9366
37.1	-120.4		49.5	9.93122	19.209	24.2865	12.7448	902.999	1748.55	2235.68	73.5872	141	199	56	139.083	1868.31	3.60205
37.1	-120.1		99.75	9.8627	19.8903	25.681	12.9844	896.952	1810.67	2364.67	69.2962	140	196	61	133.527	2068.14	4.05212
37.1	-120.1		97.75	9.8412	19.5346	24.6983	12.3039	895.139	1778.2	2274.28	71.1632	140	197	64	131.903	1924.36	3.72829
37.1	-120.3		64.5	9.95952	19.5256	24.5727	13.0994	904.117	1777.5	2261.86	74.0881	141	198	59	135.999	1940.74	3.76518
37.1	-120.2		89.75	10.2215	19.5	25.2205	13.0908	929.182	1775.05	2321.93	71.8292	140	197	59	135.281	1998.44	3.89514
37.1	-120.2		84	10.1879	19.5327	24.968	13.0144	926.197	1778.05	2298.66	72.2044	140	197	58	135.965	1973.79	3.83962
37.1	-120.1		99	10.0967	19.6987	24.7494	12.6988	918.124	1793.05	2279.06	69.9455	139	196	60	133.74	1951.79	3.79007
37.1	-120.1		91.25	10.3547	19.9001	25.0199	12.9884	941.327	1811.22	2303.76	71.4215	139	195	58	134.74	2011.1	3.92365
37.1	-120.5		35.75	10.5445	19.806	23.6408	12.7609	959.053	1802.72	2176.52	70.4976	137	196	58	133.106	1874.67	3.61637
37.1	-120.3		69.75	10.0836	19.3959	23.9203	12.5956	916.983	1765.56	2202.26	74.6446	141	198	57	137.357	1837.11	3.53178
37.1	-120.5		36.75	10.5704	19.9383	23.844	12.7466	960.873	1814.75	2195.22	69.7304	138	195	58	133.349	1892.99	3.65764
37.1	-120.2		80.25	10.0726	19.805	25.3846	13.0256	915.859	1802.85	2337.21	72.8954	140	196	60	134.178	2037.37	3.98282
37.1	-120.2		86.5	10.0926	19.3772	24.535	12.693	917.69	1763.81	2259.05	74.7532	141	198	60	135.435	1902.19	3.67836
37.1	-120.4		63.75	9.85152	19.1557	24.4239	12.706	894.674	1743.68	2248.4	74.9053	142	199	59	137.137	1878.7	3.62545
37.1	-120.5		35	10.3829	19.5448	23.2934	12.6117	943.955	1778.87	2144.53	71.7835	139	198	59	133.89	1796.96	3.44135
37.1	-121		52	NA	NA	NA	14.0413	NA	NA	NA	68.8741	NA	NA	NA	NA	NA	NA
37.1	-120.1		88	10.1716	19.9043	25.4614	13.1169	922.827	1811.96	2344.25	70.1966	140	196	58	135.836	2053.5	4.01914
37.1	-120.5		43.5	10.1219	19.8497	24.6432	12.9768	918.92	1806.78	2268.6	71.8579	139	196	59	133.944	1963.46	3.81635
37.1	-120.6		33.75	10.2103	19.3257	23.4286	12.5555	928.409	1758.96	2157.03	70.3509	140	198	59	134.748	1786.39	3.41755
37.2	-120.3		74.75	10.0536	19.6213	24.9353	13.0334	914.161	1786.02	2295.68	69.6202	141	197	60	135.015	1975.82	3.84419
37.2	-120.4		67.25	10.0775	19.3942	24.4394	12.82	914.803	1765.4	2249.84	70.3133	141	198	58	136.662	1908.92	3.69351
37.2	-120.1		99.5	10.3368	19.6454	25.5655	13.3896	939.414	1788.3	2353.79	70.8632	140	196	58	135.685	2057.11	4.02727
37.1	-120.2		94.5	10.182	19.4374	24.9069	12.9157	925.729	1769.3	2293.38	73.4141	140	197	56	137.357	1951.21	3.78876
37.1	-120.3		76.25	10.0733	19.4439	25.1261	12.8979	915.608	1769.91	2313.14	74.6548	142	198	57	138.506	1974.34	3.84086
37.1	-120.2		94.25	10.1926	19.5908	24.3888	12.6296	926.696	1783.32	2245.82	70.3324	140	197	58	135.363	1901.34	3.67644
37.1	-121.1		51.5	10.7137	19.9772	24.9946	13.9537	973.095	1818.36	2300.89	70.546	139	195	52	137.474	2048.59	4.00809
37.2	-120.2		84.25	10.3203	19.7146	25.2023	12.9849	936.257	1794.59	2320.5	72.3879	140	196	58	136.054	2015.91	3.93448
37.1	-120.3		65.5	10.0543	19.2904	23.2182	12.2996	914.42	1755.8	2137.88	74.1887	140	199	60	134.943	1750.36	3.3364
37.1	-120.6		32.75	10.1408	19.3317	23.4531	12.4182	922.142	1759.55	2159.32	69.7253	140	198	60	134.189	1784.48	3.41324
37.1	-120.2		79.5	NA	NA	NA	12.8569	NA	NA	NA	71.436	NA	NA	NA	NA	NA	NA
37.1	-120.2		95.25	10.1611	19.6067	24.6091	12.8709	924.007	1784.72	2266.19	67.9374	139	197	60	133.882	1945.68	3.77631
37.2	-120.3		66.25	10.1439	19.3797	23.402	12.4142	922.634	1763.98	2154.68	72.0854	140	198	59	134.829	1784.01	3.41218
37.1	-120.6		33.75	10.1268	19.3506	23.4938	12.5479	919.746	1761.33	2162.92	72.5844	140	199	59	134.914	1796.21	3.43966
37.2	-121		51.75	10.6231	20.0651	25.1139	13.758	964.412	1826.32	2311.69	71.5006	139	195	54	137.196	2065.84	4.04694
37.2	-120.3		77.75	10.2006	19.4465	24.8588	13.1872	927.265	1770.2	2288.05	71.1137	140	198	59	135.598	1960.9	3.81059
37.2	-120.6		36.5	10.0185	19.3543	24.5015	13.0169	909.632	1761.75	2255.56	67.431	141	198	58	136.917	1905.9	3.68671
37.2	-120.3		83.25	9.75188	19.3881	24.505	12.3811	887.019	1764.78	2256.41	71.9574	141	198	60	135.656	1882.61	3.63426
37.2	-120.2		86.75	9.88431	19.7284	25.8295	13.1946	899.038	1795.79	2378.29	70.9552	141	196	62	134.044	2076.56	4.07108
37.2	-120.2		91.25	9.75321	19.5872	25.6656	13.0344	886.953	1782.92	2363.24	70.8724	142	197	63	134.353	2041.71	3.99259
37.2	-120.2		83.25	9.35086	19.298	25.3259	12.5697	850.841	1756.61	2332.06	71.5716	143	199	67	132.731	1957.95	3.80394
37.2	-120.2		80.25	9.93991	19.7588	24.8768	12.7867	903.884	1798.56	2290.42	70.7476	140	197	60	134.569	1972.82	3.83743
37.2	-120.6		37.75	10.1053	19.211	24.6371	12.8963	918.907	1748.67	2268.16	71.1717	141	199	58	136.885	1903.54	3.6814
37.2	-120.5		41.25	NA	NA	NA	12.7943	NA	NA	NA	74.7319	NA	NA	NA	NA	NA	NA
37.3	-120.3		75.75	9.96394	19.5012	24.5332	12.9625	906.13	1775.21	2258.51	73.8282	140	198	61	134.255	1920.06	3.7186
37.3	-120.9	Kesterson	22.86	9.81	19.3341	23.9402	12.4989	882.9	1759.4	2202.5	69.6368	145	200	60	135.564	1833.5	3.52365
37.3	-120.5		44.75	9.96827	19.3046	24.0434	12.5962	906.31	1757.26	2213.13	72.2791	141	199	58	137.409	1842.16	3.54315
37.3	-120.4		60.25	9.90358	19.2993	24.2281	12.6499	899.011	1756.83	2230.36	74.9445	141	199	58	137.605	1857.81	3.5784
37.2	-120.3		76.25	9.83087	19.5117	24.9901	12.9172	894.079	1776.12	2300.69	72.0508	141	198	62	134.624	1961.27	3.81142
37.3	-120.4		63.25	10.0978	19.1641	24.3235	12.5172	918.14	1744.46	2239.34	75.2177	141	199	55	139.333	1851.93	3.56516
37.2	-120.5		44.75	9.89718	19.0407	23.7576	12.5945	899.998	1733.26	2186.62	72.6553	142	200	59	137.255	1794.07	3.43484
37.3	-120.5		48	9.98427	18.752	23.5062	12.6894	907.506	1707.08	2163.3	73.1719	142	202	59	137.773	1752.24	3.34063
37.3	-121		35	10.856	20.412	24.4001	13.3519	985.748	1857.94	2246.45	68.5581	137	194	53	135.353	2007.26	3.915
37.3	-120.4		59.75	10.132	20.0462	24.6355	12.663	921.16	1824.77	2268.39	73.2104	139	195	59	133.714	1964.44	3.81856
37.3	-120.5		45	10.0199	19.2169	24.1193	12.763	910.624	1749.38	2219.94	73.7719	141	200	57	138.049	1846.54	3.55302
37.3	-120.4		62	9.81135	19.2478	24.1909	12.6315	892.15	1752.28	2226.79	75.2063	142	199	58	137.758	1849.21	3.55903
37.3	-120.5		50.5	10.2305	19.8219	25.4201	13.2744	929.86	1804.37	2339.98	73.9161	140	196	59	134.687	2049.15	4.00935
37.3	-120.4		61.75	9.97576	19.9324	25.3574	12.8553	906.912	1814.51	2334.89	69.2786	140	196	60	134.294	2032.23	3.97124
37.3	-120.3		66.5	9.74689	19.1006	24.1691	12.5656	886.312	1738.86	2224.97	77.5899	142	200	59	137.487	1827.1	3.50923
37.4	-120.3		75.25	9.70302	20.0207	25.0074	12.756	882.704	1822.43	2302.68	71.5711	140	195	64	131.589	2008.67	3.91818
37.3	-120.4		59.75	10.2344	20.3332	25.32	12.805	930.643	1851.06	2331.56	69.7574	138	194	59	132.905	2066.05	4.04741
37.3	-120.3		77.5	10.1917	20.161	24.8502	12.899	926.946	1835.01	2288.27	72.5701	139	194	60	132.801	2017.37	3.93777
37.3	-120.4	Merced	60.96	9.85	19.9242	24.2022	12.1274	886.5	1813.1	2226.6	68.9852	143	198	63	131.238	1895.7	3.66374
37.3	-121.1		44.75	11.1206	20.3558	25.0145	14.0513	1009.31	1852.72	2302.74	66.5757	137	193	51	135.895	2105.59	4.13646
37.3	-120.3		91.25	10.4592	20.0835	25.6676	13.7008	950.667	1828.04	2363.3	71.7153	139	194	58	134.346	2127.68	4.18622
37.3	-120.3		76.5	9.83142	19.6159	24.6501	12.2583	894.525	1785.49	2269.96	74.1133	140	197	63	132.484	1907.89	3.69119
37.3	-120.4		62.5	9.7917	19.444	25.0659	12.7399	890.52	1769.93	2307.77	75.1007	142	198	60	136.329	1950.22	3.78653
37.3	-120.4		66.5	9.73811	19.4148	23.5655	12.0756	885.89	1767.18	2170.02	72.1203	141	199	62	134.206	1779.58	3.40221
37.3	-120.2		88.5	10.0909	19.7203	25.1735	12.8495	917.836	1794.94	2318.21	69.3503	140	196	61	133.736	1998.14	3.89446
37.3	-120.3		84.25	10.0256	19.6698	24.7893	12.6623	911.97	1790.35	2282.87	73.3835	140	196	60	134.506	1942.92	3.77009
37.3	-120.3		93.75	10.1802	19.4291	25.0335	13.024	925.768	1768.42	2305.22	68.9359	140	197	60	135.083	1966.16	3.82243
37.3	-120.3		95.5	10.0401	19.8664	25.7603	13.2889	913.165	1808.33	2372.11	70.2398	140	195	63	132.513	2095.56	4.11387
37.4	-121.1		74.75	11.2252	20.7647	25.193	14.4625	1019.03	1889.9	2319.06	70.2139	136	192	50	134.24	2192.65	4.33255
37.4	-120.5		73.75	10.1448	19.3909	24.6691	13.1875	922.116	1765.25	2270.5	72.9446	141	198	59	136.039	1933.98	3.74995
37.5	-120.5		88.25	10.5104	19.4451	24.5717	13.7302	954.811	1770.11	2261.55	74.4616	141	198	55	138.328	1970.18	3.83149
37.4	-120.5		92.25	10.8512	19.3753	24.6336	13.9897	985.541	1763.71	2267.04	74.019	140	198	52	139.001	1991.84	3.88027
37.4	-121.1		30.25	10.5633	19.6889	24.2759	13.4565	959.235	1792.15	2234.75	69.3843	140	197	53	138.625	1935.65	3.75372
37.4	-120.5		94	10.5054	19.6529	25.2591	13.9611	952.445	1789	2325.14	75.3206	140	197	54	138.49	2057.24	4.02757
37.4	-120.5		107.75	10.529	19.9517	25.6471	13.9366	954.321	1816.22	2360.87	77.3631	140	195	53	138.735	2124.09	4.17813
37.5	-120.7		56.5	10.0849	19.2893	23.7222	12.7134	914.87	1755.93	2183.88	70.4987	141	199	58	137.589	1818.18	3.48914
37.4	-120.6		56.75	10.0821	19.108	23.9645	12.7761	916.487	1739.37	2206.07	74.5875	142	200	57	138.686	1824.92	3.50432
37.5	-120.7		55.25	10.0331	19.7039	24.3381	13.0138	910.255	1793.59	2240.62	74.4709	141	197	58	136.485	1925.32	3.73045
37.5	-120.7		48	10.1178	19.2343	23.8189	12.736	917.703	1750.88	2192.65	72.595	142	199	59	137.154	1819.31	3.49169
37.5	-120.7		61.75	10.065	19.0952	24.0173	12.593	915.042	1738.17	2210.79	73.1614	142	200	57	138.662	1813.23	3.478
37.5	-120.6		63.25	10.1488	19.1296	24.4021	12.7624	922.503	1741.3	2246.39	75.8365	142	199	55	139.796	1857	3.57658
37.5	-120.6		80.75	10.0843	19.1953	24.3032	12.9267	914.447	1747.26	2237.26	71.0385	142	199	58	138.208	1859.97	3.58327
37.6	-121.1		25.25	10.633	19.9257	24.4226	13.4778	963.725	1813.67	2248.3	69.2258	139	196	53	137.53	1965.81	3.82164
37.5	-120.6		74	10.4282	19.0339	24.2656	13.2677	947.421	1732.49	2233.71	75.0752	142	200	55	139.796	1870.98	3.60806
37.5	-121		24	10.6555	19.7564	24.2512	13.1526	968.103	1798.31	2232.43	72.3811	139	196	53	137.03	1928.68	3.73802
37.6	-120.8		42.75	10.3092	19.167	23.9057	12.9235	937.158	1744.66	2200.54	71.7292	141	200	56	138.79	1830.38	3.51662
37.6	-120.7	Denair II	45.72	10.1711	19.2637	23.7824	13.015	915.4	1753	2164.2	75.0808	145	201	56	139.932	1813.6	3.47883
37.6	-120.6		88.25	10.3018	19.351	24.5235	13.2644	933.705	1761.42	2257.65	74.3221	141	198	56	138.902	1917.07	3.71187
37.5	-120.5		80.25	9.31888	18.8743	24.0594	12.0773	848.192	1718.11	2215.17	76.293	144	201	66	134.809	1789.52	3.42459
37.6	-120.7		72.25	10.1242	19.2162	24.7108	12.8509	920.434	1749.17	2274.87	74.0126	142	199	57	138.959	1899.81	3.673
37.6	-120.5		89.5	9.45979	19.0093	24.639	12.4175	861.022	1730.35	2268.53	75.7279	143	200	65	134.868	1869.02	3.60365
37.6	-120.8		38	10.2895	19.6319	24.1857	12.7118	935.331	1786.84	2226.64	73.4219	140	197	55	138	1887.25	3.64471
37.6	-120.5		100.5	10.6427	19.5985	25.3837	14.0101	966.781	1783.91	2336.53	73.8274	141	197	53	139.55	2073.25	4.06363
37.6	-120.5		84.5	9.33781	18.9509	24.1824	12.1417	849.955	1725.06	2226.69	72.9177	144	201	65	135.799	1813	3.47748
37.6	-120.5		88.75	10.3227	19.3986	25.2204	13.6159	937.982	1765.74	2321.61	70.4962	142	198	56	139.298	2013	3.92793
37.6	-121.3		22.75	10.718	19.7719	24.0075	13.4697	972.15	1799.55	2210.09	66.6793	139	196	53	137.221	1910.29	3.6966
37.6	-120.5		93.5	9.41376	18.7046	23.9339	12.2355	856.481	1702.64	2203.58	74.1251	145	202	59	140.926	1761.42	3.36131
37.6	-120.5		97.75	10.6289	19.6186	25.1343	13.8033	965.531	1785.73	2313.7	69.0101	141	197	54	139.046	2033.82	3.97482
37.6	-120.9		38.5	NA	NA	NA	13.0985	NA	NA	NA	72.3585	NA	NA	NA	NA	NA	NA
37.6	-120.6		62.75	10.3097	19.7919	25.2045	13.4414	936.754	1801.46	2320.42	70.4038	141	196	58	136.416	2027.78	3.96122
37.6	-121.2	Modesto	10.668	10.1978	19.6451	24.3076	12.9352	917.8	1787.7	2236.3	72.248	144	199	57	137.184	1883.2	3.63559
37.6	-120.8		39.75	10.3333	19.298	23.4147	12.5106	939.23	1756.46	2155.77	72.5724	141	199	54	139.159	1765.98	3.37158
37.7	-121.3		27	10.6927	19.6768	23.9036	13.3428	970.053	1790.89	2200.52	72.5285	139	197	53	137.554	1886.37	3.64273
37.7	-120.7		69	10.7468	19.5365	24.7558	13.6988	976.181	1778.2	2278.71	69.9519	140	197	53	138.545	1985.8	3.86667
37.7	-120.6		75.75	10.4025	19.4835	24.7789	13.8354	942.731	1773.54	2280.87	72.6965	141	198	58	137.079	1983.42	3.86131
37.7	-120.7		70.75	10.3324	18.7678	23.7337	12.4903	936.483	1708.26	2184.84	73.3755	142	201	58	138.84	1758.43	3.35457
37.7	-120.7		51.5	9.85669	18.9053	23.855	12.4298	896.447	1720.71	2196.03	73.1549	143	201	59	138.355	1775.04	3.39198
37.7	-121.3		16.25	10.66	19.6124	23.845	13.1995	967.183	1785.03	2195.11	69.903	139	197	56	136.632	1864.93	3.59444
37.7	-121.3		13.25	10.6582	19.6136	23.8436	13.1845	967.032	1785.14	2194.98	71.6234	139	197	56	136.622	1864.64	3.59378
37.7	-120.7		58	9.90435	19.0444	24.2517	12.4705	900.639	1733.41	2232.73	75.8993	143	200	59	138.174	1831	3.51802
37.7	-120.9		34.5	10.5565	19.35	23.8656	13.0109	959.202	1761.25	2196.76	74.01	140	199	55	138.088	1842.48	3.54387
37.7	-120.9		32.75	10.5015	19.4147	24.3053	13.203	954.313	1767.07	2237.32	68.7413	140	198	56	137.679	1907.18	3.68959
37.7	-121.1		18.25	NA	NA	NA	14.5007	NA	NA	NA	NA	NA	NA	NA	NA	NA	NA
37.7	-121.4		20.5	10.6515	19.5939	23.8369	13.4193	966.415	1783.35	2194.36	66.1928	140	197	55	137.167	1862.05	3.58795
37.8	-120.8	Oakdale	55.7784	10.3307	20.2352	24.6261	13.2798	909.1	1841.4	2265.6	67.2344	142	195	63	131.076	1992.2	3.88108
37.7	-120.7		66.25	10.1729	19.5575	24.4708	13.1926	924.634	1780.23	2252.49	72.8042	141	197	57	137.63	1932.32	3.74622
37.7	-121.4		5.5	10.6529	19.5982	23.8321	13.2662	966.572	1783.74	2193.92	71.606	140	197	56	136.685	1861.5	3.58671
37.7	-120.8		65.25	9.94332	19.2851	24.3321	12.6695	904.09	1755.46	2239.9	74.8406	142	199	58	138.478	1870.56	3.60712
37.7	-121.3		3.5	10.6519	19.5959	23.8305	13.1743	966.481	1783.53	2193.77	69.5707	140	197	56	136.695	1861.06	3.58572
37.7	-120.7		59.25	9.69441	19.2441	24.4744	12.4981	882.042	1751.66	2253.19	72.414	143	199	61	136.813	1866.42	3.59779
37.7	-120.7		73.75	10.5427	19.5811	25.0505	13.5974	958.207	1782.37	2305.9	71.4977	141	197	55	138.731	2011.42	3.92437
37.8	-120.7		87.75	10.5092	19.6604	25.5598	14.268	954.849	1789.61	2352.65	72.7502	140	196	57	136.399	2113.49	4.15426
37.7	-120.9		51.5	10.207	19.4182	24.4266	13.2351	925.513	1767.56	2248.72	74.2873	141	198	57	138.164	1907.78	3.69095
37.7	-120.7		82.5	9.99939	19.4192	25.2448	12.8576	908.886	1767.44	2324.39	75.8488	142	198	57	139.297	1974.74	3.84176
37.7	-120.7		77.25	10.016	19.2904	25	12.898	910.897	1755.86	2301.57	72.1658	142	199	59	137.594	1942.58	3.76932
37.8	-120.7		77.5	10.2735	19.2378	24.7475	13.3397	931.055	1751.54	2277.95	74.1804	142	199	57	138.735	1935.27	3.75286
37.8	-120.7		84.75	10.0856	19.7989	25.6466	13.0985	916.829	1802.12	2361.33	72.1177	141	196	56	138.958	2059.97	4.03372
37.8	-120.7		76.25	10.1679	19.1853	24.6923	12.6238	924.025	1746.31	2273.34	73.3449	143	199	55	141.22	1891.5	3.65428
37.8	-121.5		10	10.6442	19.571	23.8343	13.412	965.746	1781.26	2194.11	68.8802	140	197	55	137.276	1858.97	3.58101
37.8	-121.3	Ripon	6.096	10.6467	20.1165	24.8	13.1392	958.2	1830.6	2157.6	65.4481	142	196	56	135.288	1930.8	3.74279
37.8	-120.7		106	10.4577	19.4438	25.0239	13.5249	950.109	1769.9	2303.66	70.9235	141	198	53	139.642	1997.93	3.89399
37.8	-121.4		7	10.6411	19.5747	23.8204	13.3212	965.509	1781.59	2192.83	72.6953	140	197	55	137.246	1857.74	3.57824
37.8	-120.7		113.75	10.3616	19.2161	25.2273	14.3368	938.798	1749.2	2321.81	71.8925	142	199	54	140.952	2030.38	3.96707
37.8	-120.7		99	10.1584	18.3378	23.7706	12.5343	923.323	1669.28	2188	73.0351	144	204	53	143.487	1725.1	3.2795
37.8	-120.7		93	10.2071	18.6996	24.0769	13.0202	927.909	1702.15	2216.04	73.7186	143	202	56	141.035	1815.18	3.48239
37.8	-120.7		75	10.2064	19.2464	24.339	12.9315	928.022	1751.82	2240.66	74.9171	142	199	56	139.197	1879.21	3.6266
37.8	-120.7		85	10.5382	19.3649	24.8987	13.7583	957.645	1762.64	2291.83	71.133	141	198	56	138.233	1996.81	3.89146
37.8	-120.7		140.75	10.6797	19.7095	25.6248	14.6098	969.916	1794.06	2358.48	73.1774	140	196	53	138.177	2153.09	4.24345
37.7	-120.7		100	10.6058	19.6301	25.2808	14.3098	963.706	1786.82	2326.94	73.3817	140	196	56	137.208	2093.71	4.10971
37.8	-120.7		124.25	10.5119	19.2207	25.033	14.1391	954.901	1749.62	2303.95	78.6211	142	199	53	140.144	2021.84	3.94784
37.8	-120.8		57	10.1208	18.8901	23.9733	12.5892	920.489	1719.33	2206.94	72.934	142	201	59	137.675	1796.35	3.43998
37.8	-120.7		167.75	10.6168	20.0523	26.1769	14.6274	964.365	1825.37	2409.54	75.9673	140	194	53	137.978	2239.43	4.43791
37.8	-120.8		73.25	10.4432	19.1076	24.3587	13.2007	949.054	1739.22	2242.27	69.641	142	199	56	139.479	1882.9	3.63491
37.8	-120.8		98.5	10.4268	18.7053	23.8782	13.4965	947.595	1702.46	2198.02	73.4897	143	201	53	141.974	1819.34	3.49176
37.8	-120.8		70.25	10.3963	18.7445	24.3867	13.1007	945.228	1706.15	2244.84	75.8945	143	201	55	141.357	1845.51	3.5507
37.8	-120.9		43.5	10.1336	18.7961	23.5085	12.7907	921.557	1710.77	2164.12	74.0329	143	201	57	140.091	1747.94	3.33095
37.8	-120.8		104.5	10.5109	19.0018	23.9211	13.5994	954.988	1729.69	2201.73	75.9639	143	200	54	140.953	1867.9	3.60113
37.8	-120.7		89	10.3059	18.8698	24.0896	13.31	937.057	1717.6	2217.45	72.488	143	201	54	141.791	1845.21	3.55002
37.8	-120.8		83.75	10.643	18.7441	23.6421	13.5971	965.929	1706.15	2175.95	74.7216	142	201	55	140.047	1815.24	3.48252
37.8	-120.8		79.5	10.452	18.638	23.6253	12.7788	946.922	1696.47	2174.93	73.6763	143	202	54	141.873	1760.36	3.35892
37.9	-120.8		102.5	10.4829	19.0294	24.0999	13.5309	952.506	1732.18	2218.37	74.7444	143	200	54	141.09	1877.62	3.62302
37.8	-120.9		73.75	10.655	19.1938	24.2393	13.5429	968.235	1747.03	2231.26	74.3598	141	199	52	140.197	1904.12	3.6827
37.9	-120.8		87	10.0358	18.2474	23.5935	12.7682	913.496	1660.82	2171.77	72.6614	145	204	57	142.004	1713.19	3.25268
37.9	-121.2	Manteca	11.5824	10.41	19.5396	23.8319	13.0184	936.9	1778.1	2168.7	68.3759	143	199	56	137.16	1845	3.54955
37.9	-121.1		20.5	10.2907	18.6097	22.8775	12.6178	935.567	1693.74	2105.49	72.7635	142	203	55	140.502	1663.82	3.14149
37.9	-120.9		60.25	10.4022	18.8543	23.7594	13.1296	943.516	1716.11	2186.95	72.3476	142	201	55	140.479	1801.23	3.45097
37.9	-120.9		52.5	10.4035	18.8404	23.7654	12.9328	943.609	1714.85	2187.5	70.3482	142	201	55	140.522	1800.17	3.44858
37.9	-121.6	Brentwood	13.716	13.1789	20.2637	24.2889	14.9538	1186.1	1844	2186	59.0893	140	195	44	134.598	2095.9	4.11464
38	-121.4	Holt	-0.9144	10.3156	19.2692	23.0011	13.0322	928.4	1753.5	2116.1	67.3116	144	201	58	136.728	1745	3.32432
38	-121.7	Jersey Island	-3.6576	10.8678	19.7813	23.1761	13.7011	978.1	1800.1	2132.2	63.9702	140	198	56	133.35	1863.5	3.59122
38.1	-121		73	10.3445	19.1132	24.2892	13.1614	940.457	1739.67	2236.09	70.5129	142	200	58	138.593	1874.96	3.61703
38.1	-121.7	Twitchell Island	0	11.1689	19.4725	23.6065	14.3441	1005.2	1772	2171.8	65.7514	143	200	52	137.898	1899.8	3.67297
38.2	-121.5	Staten Island	-3.048	10.0611	18.3967	22.1033	12.609	905.5	1674.1	2033.5	69.2263	147	207	59	139.8	1564.2	2.91712
38.2	-121.5	Ryde	-3.048	9.96111	18.7363	22.7543	12.7322	896.5	1705	2093.4	72.8691	146	205	58	139.23	1660.8	3.13468
38.3	-121.7	Hastings Tract East	2.1336	9.92889	18.5835	22.6348	13.0855	893.6	1691.1	2082.4	67.088	146	206	59	139.17	1671.2	3.15811
38.4	-121.8	Dixon	11.2776	10.2289	18.1967	22.2348	13.2303	920.6	1655.9	2045.6	71.5024	147	208	54	143.436	1606.1	3.01149
38.4	-121.9		19	10.6019	18.6135	22.2185	13.1883	960.032	1693.94	2045.09	68.8945	142	204	52	141.064	1632.83	3.07169
38.5	-121.8		13	10.4686	18.7609	22.4119	13.3272	950.382	1707.68	2061.95	70.3659	142	203	52	141.589	1679.23	3.17619
38.5	-122	Winters	41.4528	11.1244	20.3473	24.7065	14.1612	1001.2	1851.6	2273	70.1236	142	195	48	137.274	2082.6	4.08468
38.5	-121.8	Davis	18.288	10.8844	19.4396	23.325	13.919	979.6	1769	2145.9	73.5109	144	201	52	139.158	1854.5	3.57095
38.5	-122		90.75	10.7039	21.0921	26.3842	16.0118	972.034	1919.54	2428.03	59.6799	137	191	51	136.044	2383.26	4.76185
38.6	-122		93.5	10.6877	21.1323	26.581	15.8679	970.479	1923.15	2446.39	57.3714	137	191	51	136.402	2399.45	4.79831
38.6	-121.6	Bryte (Experimental)	12.192	11.0622	20.0132	24.4558	13.986	995.6	1821.2	2103.2	74.3416	142	203	50	137.808	1944.4	3.77342
38.6	-121.9		27.5	10.6811	20.1081	24.2533	14.188	966.984	1830.12	2232.18	63.9995	139	196	52	138.371	2011.7	3.925
38.6	-121.2	Fair Oaks	80.772	10.8189	19.4341	24.6533	13.6777	973.7	1768.5	2268.1	73.4061	144	199	52	139.98	1972.1	3.83581
38.7	-121.9		30	10.7098	20.09	26.292	15.4017	969.977	1828.43	2418.32	63.4842	139	196	52	138.303	2301.83	4.57845
38.7	-121.8	Woodland	24.9936	11.1078	20.178	24.3402	14.4718	999.7	1836.2	2239.3	68.1496	141	196	50	137.016	2043.1	3.99572
38.7	-121.8		13.75	10.5824	19.4974	23.6813	13.434	961.949	1774.4	2179.97	69.2472	140	198	53	138.833	1853.95	3.56971
38.8	-121.6	Verona	7.3152	10.1667	19.3022	23.0641	12.5876	915	1756.5	2121.9	71.711	145	201	58	137.67	1738.8	3.31036
38.9	-121.5		18	10.4116	19.6645	24.283	13.0778	946.581	1789.9	2235.52	72.7721	141	197	53	139.788	1913.2	3.70315
38.9	-122		19.5	10.7153	19.9741	24.3556	13.9676	972.797	1817.82	2241.86	65.6338	140	196	50	139.664	1996.1	3.88986
39	-122		38.75	10.8661	20.128	24.8344	14.4015	983.796	1831.85	2285.84	66.5355	139	195	50	138.536	2076.06	4.06995
39	-122		12.25	10.7344	19.8964	24.1374	13.8752	972.305	1810.77	2221.77	68.9882	140	196	50	139.353	1964.22	3.81806
39	-122.1		72.25	10.8206	19.9394	24.9014	14.6028	979.617	1814.7	2291.85	61.43	140	196	50	139.382	2077.94	4.07419
39	-122		31.75	10.8333	20.3599	24.8034	14.3451	980.724	1853.01	2283.04	65.3596	139	194	49	138.74	2099.26	4.12221
39	-122.1		86	10.7385	20.5577	25.8557	14.7068	974.967	1870.89	2380.01	66.0415	139	193	49	138.83	2224.22	4.40365
39	-122.1		90.5	10.7275	20.4062	25.7187	14.6506	973.937	1857.32	2367.34	66.6549	139	194	49	138.581	2203.71	4.35745
39	-122		19.25	10.6246	19.5135	23.7474	13.7947	964.699	1775.93	2185.78	67.0573	141	198	51	140.414	1888	3.6464
39	-122.1		49.5	NA	NA	NA	14.2968	NA	NA	NA	69.0743	NA	NA	NA	NA	NA	NA
39	-122.1		37.75	10.8731	19.7947	24.7321	13.937	984.382	1801.51	2276.34	66.2086	140	196	48	140.084	2021.87	3.94791
39.1	-122.2		39.5	10.7414	19.7953	24.6578	13.8977	975.293	1801.51	2269.89	66.0047	141	196	49	140.877	2003.58	3.90671
39.1	-122.1		34.25	10.6843	20.0173	24.6851	13.8762	970.067	1821.79	2272.3	67.0773	140	196	50	139.938	2028.92	3.96378
39.2	-122.1	Williams	21.0312	10.6722	20.6538	23.7589	13.0227	960.5	1879.5	2138.3	67.2516	141	195	53	135.828	1875.9	3.61914
39.3	-121.9		19	11.0362	20.0743	24.9225	13.754	1002.63	1826.59	2294.64	70.1685	138	194	48	138.098	2046.79	4.00403
39.2	-121.3	Browns Valley	286.512	10.9589	19.8191	26.1409	14.5444	986.3	1763.9	2300.4	73.5587	144	199	48	140.472	2124.6	4.17928
39.3	-122.3		49.5	10.8835	20.4433	25.0774	14.4584	985.376	1860.41	2308.31	63.0061	137	194	49	137.373	2121.39	4.17205
39.3	-122.3		42.75	10.8347	20.5468	25.3814	14.3824	983.737	1869.79	2336.41	57.4293	137	193	50	137.152	2161.97	4.26345
39.3	-122.2		41.5	NA	NA	NA	13.7907	NA	NA	NA	67.5583	NA	NA	NA	NA	NA	NA
39.3	-122.3		47.25	10.6937	20.4151	25.1824	14.6034	970.919	1857.89	2317.67	63.2508	139	194	50	138.455	2159.5	4.25788
39.3	-122.2		39	10.7823	19.8103	23.824	13.5934	976.154	1802.63	2193.31	63.5155	139	196	51	138.671	1916.38	3.71032
39.3	-122.2		39.25	10.8196	19.4638	22.8292	13.3983	982.721	1770.84	2101.67	62.0785	139	198	51	138.039	1783.59	3.41124
39.3	-122.2		42.25	10.684	19.6631	24.0769	13.7372	970.133	1789.25	2216.27	64.9903	140	197	51	139.605	1941.13	3.76606
39.3	-122.2		34.25	10.7963	20.1463	23.8956	13.8274	980.555	1833.33	2199.98	66.0405	137	195	51	135.875	1966.57	3.82336
39.4	-122.2		37	10.7835	20.0452	24.4391	14.1174	979.356	1824.14	2249.62	63.2246	139	195	51	137.949	2029.45	3.96498
39.4	-122.3		33.5	10.8722	19.9019	23.8373	13.6923	987.557	1810.81	2194.62	64.8445	139	196	50	138.304	1935.2	3.7527
39.3	-122.2		31.25	10.8843	19.8585	23.6611	13.598	988.675	1806.73	2178.4	64.9277	138	196	50	138.045	1912.34	3.70122
39.4	-122.2		34.25	10.8458	20.1225	23.947	13.699	985.1	1830.92	2204.8	66.7087	138	195	51	136.842	1973.42	3.83878
39.4	-121.8	Biggs	21.9456	10.6511	20.4	23.8728	13.4881	958.6	1856.4	2196.3	68.8833	142	196	51	137.79	1953.3	3.79347
39.6	-121.8	Durham	39.624	10.4422	19.3516	23.3293	12.777	939.8	1761	2146.3	73.2817	144	200	54	139.116	1778.2	3.3991
39.7	-122.1		57.25	10.9508	19.9509	23.9845	13.5098	991.59	1815.45	2208.19	69.8076	139	195	48	138.511	1951	3.78829
39.8	-122		47.25	10.8661	20.1001	25.0756	13.441	984.162	1828.83	2308.74	69.6523	139	195	51	138.081	2083.2	4.08604
40	-122.1		75.75	10.8282	19.7098	24.4922	13.356	983.593	1793.16	2255.28	71.9673	139	196	50	139.086	1969.8	3.83063
40	-122.1	Gerber South	74.9808	10.1211	19.4604	24.4848	13.1199	910.9	1770.9	2252.6	72.5972	146	200	55	141.252	1919.3	3.71689
40.6	-122.3	Shasta College	180.442	9.58333	19.089	25.5141	13.0096	862.5	1737.1	2347.3	70.4107	148	201	58	142.452	2019.5	3.94257
35.2	-118.8	Arvin-Edison	154.838	11.0178	21.5275	27.7554	14.6101	991.6	1959	2553.5	64.8665	137	189	57	128.562	2487.1	4.99
38.9	-121.1	Auburn	284.988	10.4022	19.2791	25.8707	14.0246	936.2	1754.4	2380.1	76.5174	146	200	52	142.392	2107.5	4.13
35.6	-120	Blackwells Corner	214.884	9.67333	20.5099	26.9326	13.848	870.6	1866.4	2477.8	71.0366	143	195	63	131.526	2290.7	4.55
																														NOWgenerations2020	zinc	Easting	Northing	dCoast	Longitude	Latitude
																														4.99572	64.8665	884375	3904039	125812	884375	3904039
																														4.14077	76.5174	664538	4306014	137761	664538	4306014
																														4.55338	71.0366	775299	3949374	99759.4	775299	3949374

## Sheet: abreviations
MT	mean temperature
GDD	growing degree days
CP	chill portions
DOY	day of year
HS	hull split
GDD_Patak	Growing degree days with base temperature of 12.7°C and max temperature of 35°C as in Patak et al., (2021)
NOW	navel orange worm
